# Supplementary material for: Transcriptome sequencing of Coccinella septempunctata adults (Coleoptera: Coccinellidae) feeding on artificial diet and Aphis craccivora
Source: PLoS One. 2020 Aug 17;15(8):e0236249. doi: 10.1371/journal.pone.0236249 (PMC7430724; doi:10.1371/journal.pone.0236249)
Supplement: S1 File — (XLS) [file pone.0236249.s001.xls]

## Sheet: Trinity.fasta.stat
Type	unigene	transcripts
Total sequence num:	100733	134831
Total sequence base:	69384106	107166310
Percent GC:	38.84	38.43
Largest:	70032	70032
Smallest:	201	201
Average:	688.79	794.82
N50:	1402	1648
N90:	251	269
transcript_length
length_range	number	percentage
1-400	76955	0.5708
401-600	17472	0.1296
601-800	8899	0.066
801-1000	5767	0.0428
1001-1200	4141	0.0307
1201-1400	3013	0.0223
1401-1600	2559	0.019
1601-1800	2106	0.0156
1801-2000	1855	0.0138
2001-2400	2824	0.0209
2401-2800	2069	0.0153
2801-3200	1537	0.0114
3201-3600	1119	0.0083
3601-4000	941	0.007
4001-5000	1585	0.0118
5001-6000	796	0.0059
6001-7000	428	0.0032
7001-8000	242	0.0018
8001-9000	157	0.0012
9001-10000	65	0.0005
10001-20000	209	0.0016
20001-30000	34	0.0003
30001-40000	38	0.0003
40001-80000	20	0.0001
unigene_length
length_range	number	percentage
1-400	65187	0.6471
401-600	12176	0.1209
601-800	5487	0.0545
801-1000	3312	0.0329
1001-1200	2283	0.0227
1201-1400	1695	0.0168
1401-1600	1423	0.0141
1601-1800	1140	0.0113
1801-2000	1076	0.0107
2001-2400	1587	0.0158
2401-2800	1158	0.0115
2801-3200	844	0.0084
3201-3600	636	0.0063
3601-4000	554	0.0055
4001-5000	898	0.0089
5001-6000	484	0.0048
6001-7000	246	0.0024
7001-8000	167	0.0017
8001-9000	98	0.001
9001-10000	53	0.0005
10001-20000	156	0.0015
20001-30000	29	0.0003
30001-40000	29	0.0003
40001-80000	15	0.0001
