# Supplementary material for: Transcriptome sequencing of Coccinella septempunctata adults (Coleoptera: Coccinellidae) feeding on artificial diet and Aphis craccivora
Source: PLoS One. 2020 Aug 17;15(8):e0236249. doi: 10.1371/journal.pone.0236249 (PMC7430724; doi:10.1371/journal.pone.0236249)
Supplement: S2 File — (XLS) [file pone.0236249.s002.xls]

## Sheet: unigene_GO.list.level234.stat
total seqs number with gos: 9304
term_type	term	number	percent	GO
molecular_function	binding	4851	0.521389	GO:0005488
molecular_function	transporter activity	718	0.0771711	GO:0005215
molecular_function	catalytic activity	4791	0.51494	GO:0003824
molecular_function	guanyl-nucleotide exchange factor activity	23	0.00247206	GO:0005085
molecular_function	translation regulator activity	2	0.000214961	GO:0045182
molecular_function	receptor activity	259	0.0278375	GO:0004872
molecular_function	electron carrier activity	114	0.0122528	GO:0009055
molecular_function	receptor regulator activity	2	0.000214961	GO:0030545
molecular_function	protein binding transcription factor activity	41	0.00440671	GO:0000988
molecular_function	channel regulator activity	1	0.000107481	GO:0016247
molecular_function	protein tag	2	0.000214961	GO:0031386
molecular_function	metallochaperone activity	1	0.000107481	GO:0016530
molecular_function	enzyme regulator activity	115	0.0123603	GO:0030234
molecular_function	molecular transducer activity	326	0.0350387	GO:0060089
molecular_function	structural molecule activity	505	0.0542777	GO:0005198
molecular_function	nucleic acid binding transcription factor activity	235	0.025258	GO:0001071
molecular_function	morphogen activity	1	0.000107481	GO:0016015
molecular_function	antioxidant activity	59	0.00634136	GO:0016209
cellular_component	extracellular matrix	19	0.00204213	GO:0031012
cellular_component	extracellular region part	106	0.0113929	GO:0044421
cellular_component	collagen trimer	7	0.000752365	GO:0005581
cellular_component	membrane part	1218	0.130911	GO:0044425
cellular_component	cell junction	53	0.00569647	GO:0030054
cellular_component	nucleoid	6	0.000644884	GO:0009295
cellular_component	cell	3257	0.350064	GO:0005623
cellular_component	synapse part	31	0.0033319	GO:0044456
cellular_component	virion part	32	0.00343938	GO:0044423
cellular_component	symplast	9	0.000967326	GO:0055044
cellular_component	organelle	1950	0.209587	GO:0043226
cellular_component	cell part	3257	0.350064	GO:0044464
cellular_component	membrane-enclosed lumen	207	0.0222485	GO:0031974
cellular_component	virion	32	0.00343938	GO:0019012
cellular_component	extracellular region	215	0.0231083	GO:0005576
cellular_component	synapse	43	0.00462167	GO:0045202
cellular_component	extracellular matrix part	5	0.000537403	GO:0044420
cellular_component	membrane	1868	0.200774	GO:0016020
cellular_component	macromolecular complex	1905	0.204751	GO:0032991
cellular_component	organelle part	894	0.0960877	GO:0044422
biological_process	reproduction	92	0.00988822	GO:0000003
biological_process	multi-organism process	125	0.0134351	GO:0051704
biological_process	developmental process	283	0.030417	GO:0032502
biological_process	positive regulation of biological process	126	0.0135426	GO:0048518
biological_process	multicellular organismal process	268	0.0288048	GO:0032501
biological_process	cellular process	5440	0.584695	GO:0009987
biological_process	hormone secretion	4	0.000429923	GO:0046879
biological_process	single-organism process	4294	0.461522	GO:0044699
biological_process	growth	73	0.00784609	GO:0040007
biological_process	signaling	723	0.0777085	GO:0023052
biological_process	negative regulation of biological process	145	0.0155847	GO:0048519
biological_process	metabolic process	5926	0.63693	GO:0008152
biological_process	biological regulation	1634	0.175623	GO:0065007
biological_process	immune system process	69	0.00741617	GO:0002376
biological_process	reproductive process	51	0.00548151	GO:0022414
biological_process	regulation of biological process	1578	0.169604	GO:0050789
biological_process	establishment of localization	1337	0.143702	GO:0051234
biological_process	cellular component organization or biogenesis	907	0.097485	GO:0071840
biological_process	biological phase	4	0.000429923	GO:0044848
biological_process	rhythmic process	4	0.000429923	GO:0048511
biological_process	cell killing	4	0.000429923	GO:0001906
biological_process	response to stimulus	1119	0.120271	GO:0050896
biological_process	biological adhesion	74	0.00795357	GO:0022610
biological_process	locomotion	116	0.0124678	GO:0040011
biological_process	localization	1388	0.149183	GO:0051179
total seqs number with gos: 9304
term_type	term	number	percent	GO
molecular_function	structural constituent of ribosome	388	0.0417025	GO:0003735
molecular_function	cytochrome-c oxidase activity	29	0.00311694	GO:0004129
molecular_function	transferase activity	1440	0.154772	GO:0016740
molecular_function	small protein activating enzyme activity	8	0.000859845	GO:0008641
molecular_function	lipid binding	54	0.00580396	GO:0008289
molecular_function	glutathione-disulfide reductase activity	1	0.000107481	GO:0004362
molecular_function	receptor activator activity	1	0.000107481	GO:0030546
molecular_function	acetylcholine receptor regulator activity	1	0.000107481	GO:0030548
molecular_function	peptidase regulator activity	37	0.00397678	GO:0061134
molecular_function	odorant binding	4	0.000429923	GO:0005549
molecular_function	amide binding	22	0.00236457	GO:0033218
molecular_function	chromatin binding	24	0.00257954	GO:0003682
molecular_function	enzyme activator activity	42	0.00451419	GO:0008047
molecular_function	ribonucleoprotein complex binding	23	0.00247206	GO:0043021
molecular_function	fatty acid derivative binding	2	0.000214961	GO:1901567
molecular_function	pigment binding	2	0.000214961	GO:0031409
molecular_function	phosphatase regulator activity	7	0.000752365	GO:0019208
molecular_function	carbohydrate binding	50	0.00537403	GO:0030246
molecular_function	nucleoside-triphosphatase regulator activity	37	0.00397678	GO:0060589
molecular_function	RNA binding transcription factor activity	1	0.000107481	GO:0001070
molecular_function	lyase activity	246	0.0264402	GO:0016829
molecular_function	vitamin transporter activity	3	0.000322442	GO:0051183
molecular_function	organic cyclic compound binding	3294	0.354041	GO:0097159
molecular_function	quinolinate synthetase A activity	1	0.000107481	GO:0008987
molecular_function	radical SAM enzyme activity	4	0.000429923	GO:0070283
molecular_function	oxygen binding	4	0.000429923	GO:0019825
molecular_function	cofactor binding	387	0.041595	GO:0048037
molecular_function	polyamine binding	1	0.000107481	GO:0019808
molecular_function	oxidoreductase activity	920	0.0988822	GO:0016491
molecular_function	transmembrane transporter activity	484	0.0520206	GO:0022857
molecular_function	neurotransmitter transporter activity	9	0.000967326	GO:0005326
molecular_function	signaling receptor activity	196	0.0210662	GO:0038023
molecular_function	drug binding	14	0.00150473	GO:0008144
molecular_function	hydrolase activity	1765	0.189703	GO:0016787
molecular_function	laminin receptor activity	1	0.000107481	GO:0005055
molecular_function	deaminase activity	7	0.000752365	GO:0019239
molecular_function	xenobiotic transporter activity	1	0.000107481	GO:0042910
molecular_function	recombinase activity	11	0.00118229	GO:0000150
molecular_function	sulfur compound binding	55	0.00591144	GO:1901681
molecular_function	siderophore transporter activity	7	0.000752365	GO:0042927
molecular_function	hormone binding	2	0.000214961	GO:0042562
molecular_function	antigen binding	13	0.00139725	GO:0003823
molecular_function	small molecule binding	1909	0.205181	GO:0036094
molecular_function	selenium binding	7	0.000752365	GO:0008430
molecular_function	cofactor transporter activity	5	0.000537403	GO:0051184
molecular_function	protein-lipid complex binding	2	0.000214961	GO:0071814
molecular_function	substrate-specific transporter activity	436	0.0468616	GO:0022892
molecular_function	glycogen debranching enzyme activity	3	0.000322442	GO:0004133
molecular_function	structural constituent of cytoskeleton	46	0.00494411	GO:0005200
molecular_function	DNA polymerase processivity factor activity	2	0.000214961	GO:0030337
molecular_function	site-specific recombinase activity	1	0.000107481	GO:0009009
molecular_function	calcium channel regulator activity	1	0.000107481	GO:0005246
molecular_function	carbohydrate transporter activity	19	0.00204213	GO:1901476
molecular_function	pattern binding	2	0.000214961	GO:0001871
molecular_function	peroxiredoxin activity	7	0.000752365	GO:0051920
molecular_function	Ras guanyl-nucleotide exchange factor activity	11	0.00118229	GO:0005088
molecular_function	isomerase activity	139	0.0149398	GO:0016853
molecular_function	enzyme inhibitor activity	44	0.00472915	GO:0004857
molecular_function	cargo receptor activity	2	0.000214961	GO:0038024
molecular_function	drug transporter activity	2	0.000214961	GO:0090484
molecular_function	core RNA polymerase binding transcription factor activity	11	0.00118229	GO:0000990
molecular_function	electron transporter, transferring electrons within the cyclic electron transport pathway of photosynthesis activity	6	0.000644884	GO:0045156
molecular_function	peroxidase activity	48	0.00515907	GO:0004601
molecular_function	metal cluster binding	139	0.0149398	GO:0051540
molecular_function	ligase activity	286	0.0307395	GO:0016874
molecular_function	signal transducer activity	326	0.0350387	GO:0004871
molecular_function	structural constituent of muscle	3	0.000322442	GO:0008307
molecular_function	extracellular matrix structural constituent	5	0.000537403	GO:0005201
molecular_function	extracellular matrix binding	2	0.000214961	GO:0050840
molecular_function	electron transporter, transferring electrons within cytochrome b6/f complex of photosystem II activity	2	0.000214961	GO:0045158
molecular_function	ion binding	2812	0.302236	GO:0043167
molecular_function	superoxide dismutase activity	4	0.000429923	GO:0004784
molecular_function	carbohydrate derivative transporter activity	11	0.00118229	GO:1901505
molecular_function	molybdopterin synthase activity	1	0.000107481	GO:0030366
molecular_function	structural constituent of cuticle	31	0.0033319	GO:0042302
molecular_function	transcription factor binding transcription factor activity	30	0.00322442	GO:0000989
molecular_function	structural constituent of cell wall	3	0.000322442	GO:0005199
molecular_function	protein complex scaffold	1	0.000107481	GO:0032947
molecular_function	kinase regulator activity	17	0.00182717	GO:0019207
molecular_function	translation repressor activity	1	0.000107481	GO:0030371
molecular_function	transposase activity	50	0.00537403	GO:0004803
molecular_function	ARF guanyl-nucleotide exchange factor activity	8	0.000859845	GO:0005086
molecular_function	heterocyclic compound binding	3292	0.353826	GO:1901363
molecular_function	sequence-specific DNA binding transcription factor activity	234	0.0251505	GO:0003700
molecular_function	integrase activity	1	0.000107481	GO:0008907
molecular_function	binding, bridging	1	0.000107481	GO:0060090
molecular_function	translation regulator activity, nucleic acid binding	1	0.000107481	GO:0090079
molecular_function	protein binding	567	0.0609415	GO:0005515
molecular_function	copper chaperone activity	1	0.000107481	GO:0016531
molecular_function	cyclase activity	13	0.00139725	GO:0009975
molecular_function	carbohydrate derivative binding	1429	0.15359	GO:0097367
cellular_component	membrane region	53	0.00569647	GO:0098589
cellular_component	extracellular region part	106	0.0113929	GO:0044421
cellular_component	anchored component of membrane	4	0.000429923	GO:0031225
cellular_component	insulin-like growth factor binding protein complex	2	0.000214961	GO:0016942
cellular_component	proton-transporting two-sector ATPase complex, catalytic domain	29	0.00311694	GO:0033178
cellular_component	basement membrane	5	0.000537403	GO:0005604
cellular_component	envelope	198	0.0212812	GO:0031975
cellular_component	subapical complex	1	0.000107481	GO:0035003
cellular_component	intrinsic component of membrane	1046	0.112425	GO:0031224
cellular_component	proton-transporting two-sector ATPase complex, proton-transporting domain	27	0.00290198	GO:0033177
cellular_component	protein-lipid complex	1	0.000107481	GO:0032994
cellular_component	virion part	32	0.00343938	GO:0044423
cellular_component	organelle part	894	0.0960877	GO:0044422
cellular_component	cell projection part	30	0.00322442	GO:0044463
cellular_component	type III protein secretion system complex	4	0.000429923	GO:0030257
cellular_component	terminal bouton	2	0.000214961	GO:0043195
cellular_component	non-membrane-bounded organelle	1081	0.116187	GO:0043228
cellular_component	polyphosphate kinase complex	1	0.000107481	GO:0009358
cellular_component	integral component of organelle membrane	17	0.00182717	GO:0031301
cellular_component	ATPase dependent transmembrane transport complex	17	0.00182717	GO:0098533
cellular_component	mitochondrial nucleoid	3	0.000322442	GO:0042645
cellular_component	organellar ribosome	2	0.000214961	GO:0000313
cellular_component	organelle envelope lumen	7	0.000752365	GO:0031970
cellular_component	endomembrane system	173	0.0185942	GO:0012505
cellular_component	signal peptidase complex	4	0.000429923	GO:0005787
cellular_component	cell leading edge	9	0.000967326	GO:0031252
cellular_component	type II protein secretion system complex	5	0.000537403	GO:0015627
cellular_component	apical plasma membrane	3	0.000322442	GO:0016324
cellular_component	cell part	3257	0.350064	GO:0044464
cellular_component	neuron part	45	0.00483663	GO:0097458
cellular_component	coated pit	8	0.000859845	GO:0005905
cellular_component	NADH dehydrogenase complex	5	0.000537403	GO:0030964
cellular_component	bacterial-type flagellum part	10	0.00107481	GO:0044461
cellular_component	AP-type membrane coat adaptor complex	13	0.00139725	GO:0030119
cellular_component	protein-DNA complex	32	0.00343938	GO:0032993
cellular_component	viral capsid	31	0.0033319	GO:0019028
cellular_component	organelle lumen	201	0.0216036	GO:0043233
cellular_component	intracellular organelle	1916	0.205933	GO:0043229
cellular_component	basal lamina	2	0.000214961	GO:0005605
cellular_component	cell body	29	0.00311694	GO:0044297
cellular_component	ER membrane protein complex	2	0.000214961	GO:0072546
cellular_component	translocon complex	2	0.000214961	GO:0071256
cellular_component	midbody	8	0.000859845	GO:0030496
cellular_component	proteinaceous extracellular matrix	16	0.00171969	GO:0005578
cellular_component	endoplasmic reticulum membrane	47	0.00505159	GO:0005789
cellular_component	contractile fiber part	9	0.000967326	GO:0044449
cellular_component	intracellular	2884	0.309974	GO:0005622
cellular_component	external encapsulating structure	105	0.0112855	GO:0030312
cellular_component	plasma lipoprotein particle	1	0.000107481	GO:0034358
cellular_component	respiratory chain complex II	3	0.000322442	GO:0045273
cellular_component	Nem1-Spo7 phosphatase complex	1	0.000107481	GO:0071595
cellular_component	membrane raft	10	0.00107481	GO:0045121
cellular_component	photosystem II reaction center	1	0.000107481	GO:0009539
cellular_component	extraorganismal space	4	0.000429923	GO:0043245
cellular_component	vesicle	118	0.0126827	GO:0031982
cellular_component	extracellular organelle	74	0.00795357	GO:0043230
cellular_component	intrinsic component of organelle membrane	19	0.00204213	GO:0031300
cellular_component	cell projection	83	0.00892089	GO:0042995
cellular_component	laminin complex	2	0.000214961	GO:0043256
cellular_component	ER ubiquitin ligase complex	1	0.000107481	GO:0000835
cellular_component	retromer complex	4	0.000429923	GO:0030904
cellular_component	protein complex	1297	0.139402	GO:0043234
cellular_component	cell-cell junction	20	0.00214961	GO:0005911
cellular_component	side of membrane	5	0.000537403	GO:0098552
cellular_component	extracellular matrix part	5	0.000537403	GO:0044420
cellular_component	cell surface	27	0.00290198	GO:0009986
cellular_component	integral component of membrane	1037	0.111457	GO:0016021
cellular_component	transmembrane transporter complex	53	0.00569647	GO:1902495
cellular_component	site of polarized growth	6	0.000644884	GO:0030427
cellular_component	pore complex	3	0.000322442	GO:0046930
cellular_component	protein serine/threonine phosphatase complex	10	0.00107481	GO:0008287
cellular_component	anchoring junction	6	0.000644884	GO:0070161
cellular_component	ribonucleoprotein complex	669	0.0719046	GO:0030529
cellular_component	succinate dehydrogenase complex	3	0.000322442	GO:0045281
cellular_component	viral nucleocapsid	23	0.00247206	GO:0019013
cellular_component	organelle membrane	203	0.0218186	GO:0031090
cellular_component	plasmodesma	9	0.000967326	GO:0009506
cellular_component	mitochondrial membrane part	31	0.0033319	GO:0044455
cellular_component	synaptic vesicle	11	0.00118229	GO:0008021
cellular_component	bacterial nucleoid	1	0.000107481	GO:0043590
cellular_component	intracellular part	2765	0.297184	GO:0044424
cellular_component	periplasmic space	28	0.00300946	GO:0042597
cellular_component	apical part of cell	8	0.000859845	GO:0045177
cellular_component	photosynthetic membrane	8	0.000859845	GO:0034357
cellular_component	aspartate carbamoyltransferase complex	3	0.000322442	GO:0009347
cellular_component	coated membrane	31	0.0033319	GO:0048475
cellular_component	synapse part	31	0.0033319	GO:0044456
cellular_component	basal part of cell	1	0.000107481	GO:0045178
cellular_component	oligosaccharyltransferase complex	11	0.00118229	GO:0008250
cellular_component	ciliary part	7	0.000752365	GO:0044441
cellular_component	Ragulator complex	1	0.000107481	GO:0071986
cellular_component	cell-substrate junction	4	0.000429923	GO:0030055
cellular_component	presynaptic active zone	2	0.000214961	GO:0048786
cellular_component	external encapsulating structure part	75	0.00806105	GO:0044462
cellular_component	intracellular immature spore	1	0.000107481	GO:0042763
cellular_component	other organism part	4	0.000429923	GO:0044217
cellular_component	neuromuscular junction	1	0.000107481	GO:0031594
cellular_component	basal plasma membrane	1	0.000107481	GO:0009925
cellular_component	membrane-bounded organelle	1097	0.117906	GO:0043227
cellular_component	plasma membrane region	5	0.000537403	GO:0098590
cellular_component	plasma membrane part	134	0.0144024	GO:0044459
cellular_component	extrinsic component of membrane	16	0.00171969	GO:0019898
cellular_component	respiratory chain	59	0.00634136	GO:0070469
cellular_component	plasma membrane	356	0.0382631	GO:0005886
cellular_component	respiratory chain complex III	3	0.000322442	GO:0045275
cellular_component	apoplast	5	0.000537403	GO:0048046
cellular_component	signal recognition particle receptor complex	2	0.000214961	GO:0005785
cellular_component	viral membrane	2	0.000214961	GO:0036338
cellular_component	ion channel complex	28	0.00300946	GO:0034702
cellular_component	basolateral plasma membrane	3	0.000322442	GO:0016323
cellular_component	nuclear outer membrane-endoplasmic reticulum membrane network	48	0.00515907	GO:0042175
cellular_component	membrane part	1218	0.130911	GO:0044425
cellular_component	GPI-anchor transamidase complex	2	0.000214961	GO:0042765
cellular_component	cell periphery	459	0.0493336	GO:0071944
cellular_component	extracellular space	39	0.00419175	GO:0005615
cellular_component	molybdopterin synthase complex	2	0.000214961	GO:0019008
cellular_component	alpha-1,6-mannosyltransferase complex	4	0.000429923	GO:0000136
cellular_component	photosystem	5	0.000537403	GO:0009521
cellular_component	blood microparticle	8	0.000859845	GO:0072562
cellular_component	membrane coat	31	0.0033319	GO:0030117
cellular_component	oxidoreductase complex	61	0.00655632	GO:1990204
cellular_component	outer membrane	80	0.00859845	GO:0019867
cellular_component	myelin sheath	3	0.000322442	GO:0043209
cellular_component	proton-transporting two-sector ATPase complex	60	0.00644884	GO:0016469
cellular_component	postsynaptic density	1	0.000107481	GO:0014069
cellular_component	respiratory chain complex IV	29	0.00311694	GO:0045277
cellular_component	riboflavin synthase complex	3	0.000322442	GO:0009349
cellular_component	synaptic membrane	18	0.00193465	GO:0097060
cellular_component	intracellular organelle part	883	0.0949054	GO:0044446
biological_process	taxis	61	0.00655632	GO:0042330
biological_process	negative regulation of developmental process	16	0.00171969	GO:0051093
biological_process	positive regulation of cellular process	105	0.0112855	GO:0048522
biological_process	immune effector process	15	0.00161221	GO:0002252
biological_process	positive regulation of cellular component organization	20	0.00214961	GO:0051130
biological_process	lymphocyte costimulation	2	0.000214961	GO:0031294
biological_process	single organism reproductive process	42	0.00451419	GO:0044702
biological_process	response to other organism	40	0.00429923	GO:0051707
biological_process	regulation of cellular component organization	97	0.0104256	GO:0051128
biological_process	regulation of locomotion	17	0.00182717	GO:0040012
biological_process	response to abiotic stimulus	69	0.00741617	GO:0009628
biological_process	multi-organism reproductive process	38	0.00408426	GO:0044703
biological_process	positive regulation of homeostatic process	4	0.000429923	GO:0032846
biological_process	immune system development	17	0.00182717	GO:0002520
biological_process	leukocyte activation	7	0.000752365	GO:0045321
biological_process	regulation of multicellular organismal process	68	0.00730868	GO:0051239
biological_process	negative regulation of cellular component organization	27	0.00290198	GO:0051129
biological_process	regulation of biological quality	207	0.0222485	GO:0065008
biological_process	multi-organism behavior	15	0.00161221	GO:0051705
biological_process	response to redox state	1	0.000107481	GO:0051775
biological_process	biosynthetic process	2219	0.2385	GO:0009058
biological_process	leukocyte mediated cytotoxicity	2	0.000214961	GO:0001909
biological_process	synaptic transmission	42	0.00451419	GO:0007268
biological_process	positive regulation of growth	9	0.000967326	GO:0045927
biological_process	regulation of cellular component biogenesis	27	0.00290198	GO:0044087
biological_process	epinephrine secretion	1	0.000107481	GO:0048242
biological_process	phenotypic switching	1	0.000107481	GO:0036166
biological_process	single-organism developmental process	279	0.0299871	GO:0044767
biological_process	negative regulation of transport	12	0.00128977	GO:0051051
biological_process	positive regulation of response to stimulus	41	0.00440671	GO:0048584
biological_process	negative regulation of homeostatic process	1	0.000107481	GO:0032845
biological_process	positive regulation of reproductive process	4	0.000429923	GO:2000243
biological_process	multi-organism transport	1	0.000107481	GO:0044766
biological_process	regulation of nitrogen utilization	1	0.000107481	GO:0006808
biological_process	regulation of molecular function	180	0.0193465	GO:0065009
biological_process	response to biotic stimulus	45	0.00483663	GO:0009607
biological_process	negative regulation of lipid storage	1	0.000107481	GO:0010888
biological_process	cell growth	22	0.00236457	GO:0016049
biological_process	response to chemical	228	0.0245056	GO:0042221
biological_process	cell proliferation	36	0.0038693	GO:0008283
biological_process	asexual reproduction	6	0.000644884	GO:0019954
biological_process	cell adhesion	71	0.00763113	GO:0007155
biological_process	negative regulation of multicellular organismal process	10	0.00107481	GO:0051241
biological_process	developmental process involved in reproduction	37	0.00397678	GO:0003006
biological_process	spore germination	1	0.000107481	GO:0009847
biological_process	nitrogen utilization	3	0.000322442	GO:0019740
biological_process	immune response	44	0.00472915	GO:0006955
biological_process	cellular component biogenesis	682	0.0733018	GO:0044085
biological_process	single-organism behavior	15	0.00161221	GO:0044708
biological_process	positive regulation of biological process	126	0.0135426	GO:0048518
biological_process	positive regulation of metabolic process	72	0.00773861	GO:0009893
biological_process	response to external stimulus	129	0.013865	GO:0009605
biological_process	regulation of immune system process	26	0.0027945	GO:0002682
biological_process	positive regulation of multicellular organismal process	11	0.00118229	GO:0051240
biological_process	interspecies interaction between organisms	43	0.00462167	GO:0044419
biological_process	external encapsulating structure organization	7	0.000752365	GO:0045229
biological_process	regulation of cellular process	1476	0.158641	GO:0050794
biological_process	organ growth	1	0.000107481	GO:0035265
biological_process	single-organism transport	910	0.0978074	GO:0044765
biological_process	regulation of homeostatic process	11	0.00118229	GO:0032844
biological_process	macromolecule localization	258	0.02773	GO:0033036
biological_process	multi-organism cellular process	39	0.00419175	GO:0044764
biological_process	antigen processing and presentation	2	0.000214961	GO:0019882
biological_process	positive regulation of cellular component biogenesis	1	0.000107481	GO:0044089
biological_process	cellular component organization	450	0.0483663	GO:0016043
biological_process	regulation of signaling	112	0.0120378	GO:0023051
biological_process	establishment of protein localization	211	0.0226784	GO:0045184
biological_process	somatic diversification of immune receptors	1	0.000107481	GO:0002200
biological_process	single-organism membrane organization	52	0.00558899	GO:0044802
biological_process	single-organism localization	40	0.00429923	GO:1902578
biological_process	cellular metabolic process	4337	0.466144	GO:0044237
biological_process	localization of cell	48	0.00515907	GO:0051674
biological_process	filamentous growth	14	0.00150473	GO:0030447
biological_process	hemocyte differentiation	1	0.000107481	GO:0042386
biological_process	negative regulation of multi-organism process	6	0.000644884	GO:0043901
biological_process	protein activation cascade	2	0.000214961	GO:0072376
biological_process	cell motility	48	0.00515907	GO:0048870
biological_process	hemocyte proliferation	4	0.000429923	GO:0035172
biological_process	methylation	134	0.0144024	GO:0032259
biological_process	primary metabolic process	4443	0.477537	GO:0044238
biological_process	catabolic process	920	0.0988822	GO:0009056
biological_process	death	86	0.00924334	GO:0016265
biological_process	rhythmic behavior	2	0.000214961	GO:0007622
biological_process	T cell selection	1	0.000107481	GO:0045058
biological_process	establishment of localization	1337	0.143702	GO:0051234
biological_process	adhesion of symbiont to host	3	0.000322442	GO:0044406
biological_process	reproductive behavior	12	0.00128977	GO:0019098
biological_process	movement in environment of other organism involved in symbiotic interaction	4	0.000429923	GO:0052192
biological_process	cellular response to stimulus	909	0.0976999	GO:0051716
biological_process	hair cycle phase	1	0.000107481	GO:0044851
biological_process	intraspecies interaction between organisms	1	0.000107481	GO:0051703
biological_process	establishment of localization in cell	193	0.0207438	GO:0051649
biological_process	myeloid cell homeostasis	9	0.000967326	GO:0002262
biological_process	regulation of localization	65	0.00698624	GO:0032879
biological_process	organic substance metabolic process	4618	0.496346	GO:0071704
biological_process	anatomical structure development	230	0.0247206	GO:0048856
biological_process	response to endogenous stimulus	41	0.00440671	GO:0009719
biological_process	regulation of hormone secretion	4	0.000429923	GO:0046883
biological_process	negative regulation of biological process	145	0.0155847	GO:0048519
biological_process	positive regulation of signaling	27	0.00290198	GO:0023056
biological_process	regulation of growth	28	0.00300946	GO:0040008
biological_process	cell cycle phase	3	0.000322442	GO:0022403
biological_process	negative regulation of immune system process	5	0.000537403	GO:0002683
biological_process	carbon utilization	69	0.00741617	GO:0015976
biological_process	regulation of multi-organism process	18	0.00193465	GO:0043900
biological_process	pathogenesis	16	0.00171969	GO:0009405
biological_process	multicellular organism growth	10	0.00107481	GO:0035264
biological_process	negative regulation of growth	11	0.00118229	GO:0045926
biological_process	anatomical structure morphogenesis	123	0.0132201	GO:0009653
biological_process	transport	1327	0.142627	GO:0006810
biological_process	single organism cell adhesion	10	0.00107481	GO:0098602
biological_process	positive regulation of locomotion	7	0.000752365	GO:0040017
biological_process	directional locomotion	1	0.000107481	GO:0033058
biological_process	activation of immune response	9	0.000967326	GO:0002253
biological_process	single-multicellular organism process	266	0.0285899	GO:0044707
biological_process	regulation of metabolic process	819	0.0880267	GO:0019222
biological_process	multi-multicellular organism process	16	0.00171969	GO:0044706
biological_process	single-organism metabolic process	2778	0.298581	GO:0044710
biological_process	pigmentation	3	0.000322442	GO:0043473
biological_process	cardiac muscle tissue growth	1	0.000107481	GO:0055017
biological_process	positive regulation of developmental process	19	0.00204213	GO:0051094
biological_process	regulation of reproductive process	6	0.000644884	GO:2000241
biological_process	regulation of plasma lipoprotein particle levels	6	0.000644884	GO:0097006
biological_process	positive regulation of transport	11	0.00118229	GO:0051050
biological_process	production of molecular mediator of immune response	3	0.000322442	GO:0002440
biological_process	killing of cells of other organism	3	0.000322442	GO:0031640
biological_process	response to stress	356	0.0382631	GO:0006950
biological_process	single-organism cellular process	3543	0.380804	GO:0044763
biological_process	meiotic cell cycle	10	0.00107481	GO:0051321
biological_process	establishment of RNA localization	12	0.00128977	GO:0051236
biological_process	leukocyte migration	7	0.000752365	GO:0050900
biological_process	multicellular organism reproduction	37	0.00397678	GO:0032504
biological_process	anatomical structure formation involved in morphogenesis	43	0.00462167	GO:0048646
biological_process	nitrogen compound metabolic process	2969	0.31911	GO:0006807
biological_process	detection of stimulus	25	0.00268702	GO:0051606
biological_process	organelle organization	239	0.0256879	GO:0006996
biological_process	negative regulation of cellular process	122	0.0131126	GO:0048523
biological_process	T cell mediated cytotoxicity	1	0.000107481	GO:0001913
biological_process	multicellular organismal reproductive process	36	0.0038693	GO:0048609
biological_process	leukocyte homeostasis	1	0.000107481	GO:0001776
biological_process	negative regulation of signaling	27	0.00290198	GO:0023057
biological_process	negative regulation of sequestering of calcium ion	3	0.000322442	GO:0051283
biological_process	regulation of biological process	1578	0.169604	GO:0050789
biological_process	regulation of synaptic transmission	5	0.000537403	GO:0050804
biological_process	negative regulation of hormone secretion	1	0.000107481	GO:0046888
biological_process	maintenance of location	18	0.00193465	GO:0051235
biological_process	negative regulation of response to stimulus	30	0.00322442	GO:0048585
biological_process	negative regulation of locomotion	3	0.000322442	GO:0040013
biological_process	negative regulation of metabolic process	62	0.0066638	GO:0009892
biological_process	positive regulation of immune system process	14	0.00150473	GO:0002684
biological_process	establishment of organelle localization	9	0.000967326	GO:0051656
biological_process	sexual reproduction	29	0.00311694	GO:0019953
biological_process	cellular localization	218	0.0234308	GO:0051641
biological_process	circadian rhythm	4	0.000429923	GO:0007623
biological_process	modification of morphology or physiology of other organism	10	0.00107481	GO:0035821
biological_process	regulation of response to stimulus	132	0.0141874	GO:0048583
biological_process	locomotion involved in locomotory behavior	2	0.000214961	GO:0031987
biological_process	multi-organism metabolic process	9	0.000967326	GO:0044033
biological_process	growth involved in symbiotic interaction	4	0.000429923	GO:0044110
biological_process	regulation of circadian rhythm	1	0.000107481	GO:0042752
biological_process	single organism signaling	723	0.0777085	GO:0044700
biological_process	peptide hormone secretion	1	0.000107481	GO:0030072
biological_process	cell wall organization or biogenesis	48	0.00515907	GO:0071554
biological_process	behavior	29	0.00311694	GO:0007610
biological_process	developmental growth	25	0.00268702	GO:0048589
biological_process	regulation of developmental process	72	0.00773861	GO:0050793
total seqs number with gos: 9304
term_type	term	number	percent	GO
molecular_function	substrate-specific transmembrane transporter activity	407	0.0437446	GO:0022891
molecular_function	cytosine deaminase activity	1	0.000107481	GO:0004131
molecular_function	proline-rich region binding	1	0.000107481	GO:0070064
molecular_function	thiamine pyrophosphate binding	28	0.00300946	GO:0030976
molecular_function	opsonin binding	1	0.000107481	GO:0001846
molecular_function	cell adhesion molecule binding	5	0.000537403	GO:0050839
molecular_function	sulfur compound transmembrane transporter activity	11	0.00118229	GO:1901682
molecular_function	Wnt-protein binding	1	0.000107481	GO:0017147
molecular_function	peptidase inhibitor activity	36	0.0038693	GO:0030414
molecular_function	carbon-nitrogen lyase activity	12	0.00128977	GO:0016840
molecular_function	growth factor binding	6	0.000644884	GO:0019838
molecular_function	glutathione binding	1	0.000107481	GO:0043295
molecular_function	ubiquitin-protein transferase activity	41	0.00440671	GO:0004842
molecular_function	cobalamin transporter activity	3	0.000322442	GO:0015235
molecular_function	phosphatidylinositol 3-kinase regulator activity	2	0.000214961	GO:0035014
molecular_function	haptoglobin binding	2	0.000214961	GO:0031720
molecular_function	oxidoreductase activity, acting on diphenols and related substances as donors	15	0.00161221	GO:0016679
molecular_function	hydrolase activity, acting on acid anhydrides	770	0.0827601	GO:0016817
molecular_function	oxidoreductase activity, acting on iron-sulfur proteins as donors	5	0.000537403	GO:0016730
molecular_function	protein binding, bridging	1	0.000107481	GO:0030674
molecular_function	GTPase regulator activity	34	0.00365434	GO:0030695
molecular_function	enzyme binding	67	0.0072012	GO:0019899
molecular_function	glycerol-3-phosphate transmembrane transporter activity	1	0.000107481	GO:0015169
molecular_function	hydrolase activity, acting on acid carbon-carbon bonds	3	0.000322442	GO:0016822
molecular_function	small conjugating protein binding	1	0.000107481	GO:0032182
molecular_function	photoreceptor activity	8	0.000859845	GO:0009881
molecular_function	calcium-dependent protein binding	3	0.000322442	GO:0048306
molecular_function	nucleosome binding	5	0.000537403	GO:0031491
molecular_function	lipid transporter activity	9	0.000967326	GO:0005319
molecular_function	arsenate reductase activity	1	0.000107481	GO:0030611
molecular_function	kinase activator activity	5	0.000537403	GO:0019209
molecular_function	geranylgeranyl reductase activity	2	0.000214961	GO:0045550
molecular_function	oxidoreductase activity, acting on other nitrogenous compounds as donors	8	0.000859845	GO:0016661
molecular_function	tetrapyrrole binding	119	0.0127902	GO:0046906
molecular_function	carbohydrate transmembrane transporter activity	19	0.00204213	GO:0015144
molecular_function	GTP-dependent protein binding	2	0.000214961	GO:0030742
molecular_function	translation initiation factor binding	10	0.00107481	GO:0031369
molecular_function	icosanoid binding	2	0.000214961	GO:0050542
molecular_function	beta-catenin binding	2	0.000214961	GO:0008013
molecular_function	deacetylase activity	8	0.000859845	GO:0019213
molecular_function	transferase activity, transferring acyl groups	157	0.0168745	GO:0016746
molecular_function	active transmembrane transporter activity	172	0.0184867	GO:0022804
molecular_function	oxidoreductase activity, acting on a sulfur group of donors	43	0.00462167	GO:0016667
molecular_function	nucleobase binding	1	0.000107481	GO:0002054
molecular_function	heat shock protein binding	7	0.000752365	GO:0031072
molecular_function	monooxygenase activity	43	0.00462167	GO:0004497
molecular_function	steroid binding	5	0.000537403	GO:0005496
molecular_function	MHC protein complex binding	1	0.000107481	GO:0023023
molecular_function	sulfoquinovose isomerase activity	1	0.000107481	GO:0061593
molecular_function	transmembrane signaling receptor activity	109	0.0117154	GO:0004888
molecular_function	oxidoreductase activity, acting on the CH-NH group of donors	19	0.00204213	GO:0016645
molecular_function	tyrosine-based site-specific recombinase activity	1	0.000107481	GO:0009037
molecular_function	endopeptidase regulator activity	16	0.00171969	GO:0061135
molecular_function	ATPase regulator activity	3	0.000322442	GO:0060590
molecular_function	monosaccharide binding	1	0.000107481	GO:0048029
molecular_function	fatty acid binding	2	0.000214961	GO:0005504
molecular_function	coenzyme transporter activity	1	0.000107481	GO:0051185
molecular_function	hydrolase activity, acting on ester bonds	291	0.0312769	GO:0016788
molecular_function	hydrolase activity, acting on ether bonds	6	0.000644884	GO:0016801
molecular_function	organic phosphonate transmembrane transporter activity	1	0.000107481	GO:0015604
molecular_function	molybdopterin cofactor binding	1	0.000107481	GO:0043546
molecular_function	ligase activity, forming carbon-carbon bonds	7	0.000752365	GO:0016885
molecular_function	translation activator activity	1	0.000107481	GO:0008494
molecular_function	protein C-terminus binding	5	0.000537403	GO:0008022
molecular_function	protein kinase regulator activity	15	0.00161221	GO:0019887
molecular_function	core DNA-dependent RNA polymerase binding promoter specificity activity	11	0.00118229	GO:0000996
molecular_function	ribosomal large subunit binding	4	0.000429923	GO:0043023
molecular_function	GPI-anchor transamidase activity	2	0.000214961	GO:0003923
molecular_function	unfolded protein binding	67	0.0072012	GO:0051082
molecular_function	antisigma factor binding	1	0.000107481	GO:0045152
molecular_function	chitin binding	25	0.00268702	GO:0008061
molecular_function	siderophore transmembrane transporter activity	7	0.000752365	GO:0015343
molecular_function	oxidoreductase activity, acting on CH or CH2 groups	11	0.00118229	GO:0016725
molecular_function	GDP-dissociation inhibitor binding	1	0.000107481	GO:0051021
molecular_function	clathrin binding	2	0.000214961	GO:0030276
molecular_function	structural constituent of chitin-based cuticle	2	0.000214961	GO:0005214
molecular_function	protein phosphatase regulator activity	5	0.000537403	GO:0019888
molecular_function	profilin binding	1	0.000107481	GO:0005522
molecular_function	intramolecular lyase activity	1	0.000107481	GO:0016872
molecular_function	pyridoxal phosphate binding	94	0.0101032	GO:0030170
molecular_function	kinase inhibitor activity	1	0.000107481	GO:0019210
molecular_function	thioredoxin peroxidase activity	1	0.000107481	GO:0008379
molecular_function	sequence-specific DNA binding RNA polymerase II transcription factor activity	17	0.00182717	GO:0000981
molecular_function	signal recognition particle binding	4	0.000429923	GO:0005047
molecular_function	phosphoprotein binding	1	0.000107481	GO:0051219
molecular_function	ferrochelatase activity	1	0.000107481	GO:0004325
molecular_function	transferase activity, transferring phosphorus-containing groups	712	0.0765262	GO:0016772
molecular_function	intramolecular transferase activity	27	0.00290198	GO:0016866
molecular_function	oxidoreductase activity, acting on superoxide radicals as acceptor	4	0.000429923	GO:0016721
molecular_function	transferase activity, transferring one-carbon groups	144	0.0154772	GO:0016741
molecular_function	transmembrane receptor protein tyrosine kinase activator activity	1	0.000107481	GO:0030297
molecular_function	cis-trans isomerase activity	31	0.0033319	GO:0016859
molecular_function	inositol 1,4,5-trisphosphate-sensitive calcium-release channel activity	1	0.000107481	GO:0005220
molecular_function	steroid hormone receptor activity	16	0.00171969	GO:0003707
molecular_function	phosphatidylcholine-sterol O-acyltransferase activator activity	1	0.000107481	GO:0060228
molecular_function	reactive-black-5:hydrogen-peroxide oxidoreductase activity	2	0.000214961	GO:0052750
molecular_function	palmitoyl hydrolase activity	2	0.000214961	GO:0098599
molecular_function	peptide receptor activity	7	0.000752365	GO:0001653
molecular_function	apolipoprotein binding	1	0.000107481	GO:0034185
molecular_function	phosphatidylinositol 3-kinase binding	1	0.000107481	GO:0043548
molecular_function	peptide binding	10	0.00107481	GO:0042277
molecular_function	oxygen transporter activity	2	0.000214961	GO:0005344
molecular_function	Rho guanyl-nucleotide exchange factor activity	11	0.00118229	GO:0005089
molecular_function	2'-phosphotransferase activity	1	0.000107481	GO:0008665
molecular_function	oxidoreductase activity, acting on phosphorus or arsenic in donors	2	0.000214961	GO:0030613
molecular_function	transferase activity, transferring sulfur-containing groups	23	0.00247206	GO:0016782
molecular_function	glycosaminoglycan binding	8	0.000859845	GO:0005539
molecular_function	Rab guanyl-nucleotide exchange factor activity	1	0.000107481	GO:0017112
molecular_function	ion channel binding	2	0.000214961	GO:0044325
molecular_function	lycopene beta cyclase activity	1	0.000107481	GO:0045436
molecular_function	oxidoreductase activity, oxidizing metal ions	3	0.000322442	GO:0016722
molecular_function	ribonucleotide binding	1376	0.147893	GO:0032553
molecular_function	oxidoreductase activity, acting on peroxide as acceptor	51	0.00548151	GO:0016684
molecular_function	glycolipid binding	1	0.000107481	GO:0051861
molecular_function	oxidoreductase activity, acting on the CH-CH group of donors	85	0.00913586	GO:0016627
molecular_function	phosphatase inhibitor activity	2	0.000214961	GO:0019212
molecular_function	GTPase activator activity	27	0.00290198	GO:0005096
molecular_function	vitamin binding	42	0.00451419	GO:0019842
molecular_function	ligase activity, forming carbon-nitrogen bonds	113	0.0121453	GO:0016879
molecular_function	glycoprotein binding	1	0.000107481	GO:0001948
molecular_function	phosphatase activator activity	4	0.000429923	GO:0019211
molecular_function	peptidase activity	354	0.0380482	GO:0008233
molecular_function	intramolecular oxidoreductase activity	25	0.00268702	GO:0016860
molecular_function	neurotransmitter receptor activity	10	0.00107481	GO:0030594
molecular_function	kininogen binding	1	0.000107481	GO:0030984
molecular_function	peptide transporter activity	2	0.000214961	GO:0015197
molecular_function	heme-copper terminal oxidase activity	29	0.00311694	GO:0015002
molecular_function	hydrolase activity, acting on acid carbon-phosphorus bonds	2	0.000214961	GO:0016827
molecular_function	biotin synthase activity	1	0.000107481	GO:0004076
molecular_function	nucleoside binding	1367	0.146926	GO:0001882
molecular_function	oxidoreductase activity, acting on single donors with incorporation of molecular oxygen	20	0.00214961	GO:0016701
molecular_function	nucleotide-sugar transmembrane transporter activity	2	0.000214961	GO:0005338
molecular_function	ligase activity, forming nitrogen-metal bonds	9	0.000967326	GO:0051002
molecular_function	folic acid binding	1	0.000107481	GO:0005542
molecular_function	protein self-association	3	0.000322442	GO:0043621
molecular_function	anion binding	1670	0.179493	GO:0043168
molecular_function	phosphorelay sensor kinase activity	64	0.00687876	GO:0000155
molecular_function	ecdysone binding	1	0.000107481	GO:0035100
molecular_function	protein domain specific binding	24	0.00257954	GO:0019904
molecular_function	transferase activity, transferring aldehyde or ketonic groups	17	0.00182717	GO:0016744
molecular_function	dCTP deaminase activity	1	0.000107481	GO:0008829
molecular_function	protein binding involved in protein folding	1	0.000107481	GO:0044183
molecular_function	calmodulin binding	16	0.00171969	GO:0005516
molecular_function	glucosamine-6-phosphate deaminase activity	1	0.000107481	GO:0004342
molecular_function	RNA-3'-phosphate cyclase activity	1	0.000107481	GO:0003963
molecular_function	guanylate cyclase activity	9	0.000967326	GO:0004383
molecular_function	heparin binding	8	0.000859845	GO:0008201
molecular_function	quinone binding	10	0.00107481	GO:0048038
molecular_function	lipoate synthase activity	3	0.000322442	GO:0016992
molecular_function	protein dimerization activity	112	0.0120378	GO:0046983
molecular_function	benzoate transporter activity	1	0.000107481	GO:0042925
molecular_function	ligase activity, forming phosphoric ester bonds	8	0.000859845	GO:0016886
molecular_function	vitamin transmembrane transporter activity	3	0.000322442	GO:0090482
molecular_function	passive transmembrane transporter activity	111	0.0119304	GO:0022803
molecular_function	signaling receptor activity	196	0.0210662	GO:0038023
molecular_function	1-aminocyclopropane-1-carboxylate deaminase activity	1	0.000107481	GO:0008660
molecular_function	heme transporter activity	4	0.000429923	GO:0015232
molecular_function	oxidoreductase activity, acting on paired donors, with incorporation or reduction of molecular oxygen	57	0.0061264	GO:0016705
molecular_function	adenosine deaminase activity	1	0.000107481	GO:0004000
molecular_function	polysaccharide binding	2	0.000214961	GO:0030247
molecular_function	nucleotide binding	1827	0.196367	GO:0000166
molecular_function	SMAD binding	2	0.000214961	GO:0046332
molecular_function	nucleoside transmembrane transporter activity	8	0.000859845	GO:0005337
molecular_function	alcohol binding	3	0.000322442	GO:0043178
molecular_function	steroid dehydrogenase activity	2	0.000214961	GO:0016229
molecular_function	NEDD8 activating enzyme activity	1	0.000107481	GO:0019781
molecular_function	hydrolase activity, acting on glycosyl bonds	116	0.0124678	GO:0016798
molecular_function	oxidoreductase activity, acting on a heme group of donors	29	0.00311694	GO:0016675
molecular_function	iron-sulfur cluster binding	139	0.0149398	GO:0051536
molecular_function	hemoglobin binding	2	0.000214961	GO:0030492
molecular_function	protein complex binding	61	0.00655632	GO:0032403
molecular_function	dynein binding	3	0.000322442	GO:0045502
molecular_function	fatty-acyl-CoA binding	6	0.000644884	GO:0000062
molecular_function	nucleic acid binding	1565	0.168207	GO:0003676
molecular_function	G-protein beta-subunit binding	1	0.000107481	GO:0031681
molecular_function	cytokine binding	2	0.000214961	GO:0019955
molecular_function	organic acid binding	33	0.00354686	GO:0043177
molecular_function	oxidoreductase activity, acting on the CH-NH2 group of donors	28	0.00300946	GO:0016638
molecular_function	ubiquitinyl hydrolase activity	17	0.00182717	GO:0036459
molecular_function	ribosome binding	16	0.00171969	GO:0043022
molecular_function	lipase inhibitor activity	1	0.000107481	GO:0055102
molecular_function	histone binding	2	0.000214961	GO:0042393
molecular_function	transferase activity, transferring nitrogenous groups	47	0.00505159	GO:0016769
molecular_function	ligase activity, forming carbon-sulfur bonds	16	0.00171969	GO:0016877
molecular_function	laminin binding	1	0.000107481	GO:0043236
molecular_function	chromatin DNA binding	3	0.000322442	GO:0031490
molecular_function	SNARE binding	3	0.000322442	GO:0000149
molecular_function	purine ribonucleotide transmembrane transporter activity	3	0.000322442	GO:0005346
molecular_function	adenylate cyclase activity	2	0.000214961	GO:0004016
molecular_function	complement binding	1	0.000107481	GO:0001848
molecular_function	nucleoside phosphate binding	1827	0.196367	GO:1901265
molecular_function	identical protein binding	45	0.00483663	GO:0042802
molecular_function	receptor binding	46	0.00494411	GO:0005102
molecular_function	serine hydrolase activity	97	0.0104256	GO:0017171
molecular_function	phosphorelay response regulator activity	47	0.00505159	GO:0000156
molecular_function	cation binding	1382	0.148538	GO:0043169
molecular_function	transferase activity, transferring glycosyl groups	117	0.0125752	GO:0016757
molecular_function	lipoprotein particle receptor activity	1	0.000107481	GO:0030228
molecular_function	glutathione peroxidase activity	6	0.000644884	GO:0004602
molecular_function	phosphorus-oxygen lyase activity	44	0.00472915	GO:0016849
molecular_function	hydrolase activity, acting on acid anhydrides, catalyzing transmembrane movement of substances	110	0.0118229	GO:0016820
molecular_function	catalase activity	21	0.00225709	GO:0004096
molecular_function	ubiquitin activating enzyme activity	1	0.000107481	GO:0004839
molecular_function	carbon-carbon lyase activity	79	0.00849097	GO:0016830
molecular_function	receptor signaling protein activity	57	0.0061264	GO:0005057
molecular_function	ligase activity, forming carbon-oxygen bonds	87	0.00935082	GO:0016875
molecular_function	transcription factor binding	32	0.00343938	GO:0008134
molecular_function	carbon-oxygen lyase activity	77	0.00827601	GO:0016835
molecular_function	hydrolase activity, acting on carbon-nitrogen (but not peptide) bonds	69	0.00741617	GO:0016810
molecular_function	thyroid hormone receptor activity	1	0.000107481	GO:0004887
molecular_function	phospholipid binding	29	0.00311694	GO:0005543
molecular_function	protein complex scaffold	1	0.000107481	GO:0032947
molecular_function	oxidoreductase activity, acting on CH-OH group of donors	145	0.0155847	GO:0016614
molecular_function	carbon-sulfur lyase activity	8	0.000859845	GO:0016846
molecular_function	oxidoreductase activity, acting on hydrogen as donor	1	0.000107481	GO:0016695
molecular_function	organic hydroxy compound transmembrane transporter activity	8	0.000859845	GO:1901618
molecular_function	RNA polymerase II transcription factor binding transcription factor activity	14	0.00150473	GO:0001076
molecular_function	cytoskeletal protein binding	130	0.0139725	GO:0008092
molecular_function	oxidoreductase activity, acting on NAD(P)H	83	0.00892089	GO:0016651
molecular_function	coenzyme binding	273	0.0293422	GO:0050662
molecular_function	G-protein alpha-subunit binding	1	0.000107481	GO:0001965
molecular_function	chaperone binding	2	0.000214961	GO:0051087
molecular_function	penicillin binding	12	0.00128977	GO:0008658
molecular_function	protein N-terminus binding	4	0.000429923	GO:0047485
molecular_function	SNAP receptor activity	5	0.000537403	GO:0005484
molecular_function	retinoic acid receptor activity	2	0.000214961	GO:0003708
molecular_function	dioxygenase activity	35	0.00376182	GO:0051213
molecular_function	neurotransmitter:sodium symporter activity	9	0.000967326	GO:0005328
molecular_function	iron chelate transmembrane transporter activity	7	0.000752365	GO:0015603
molecular_function	lipoprotein particle binding	2	0.000214961	GO:0071813
molecular_function	ATPase activator activity	3	0.000322442	GO:0001671
molecular_function	peptidase activator activity	1	0.000107481	GO:0016504
molecular_function	drug transmembrane transporter activity	2	0.000214961	GO:0015238
molecular_function	transcription cofactor activity	30	0.00322442	GO:0003712
molecular_function	transferase activity, transferring alkyl or aryl (other than methyl) groups	27	0.00290198	GO:0016765
molecular_function	protein transporter activity	28	0.00300946	GO:0008565
molecular_function	phosphate transmembrane transporter activity	6	0.000644884	GO:1901677
molecular_function	DNA topoisomerase activity	14	0.00150473	GO:0003916
molecular_function	RNA binding transcription antitermination factor activity	1	0.000107481	GO:0001072
molecular_function	oxidoreductase activity, acting on the aldehyde or oxo group of donors	91	0.00978074	GO:0016903
molecular_function	scavenger receptor activity	1	0.000107481	GO:0005044
molecular_function	direct ligand regulated sequence-specific DNA binding transcription factor activity	5	0.000537403	GO:0098531
molecular_function	racemase and epimerase activity	10	0.00107481	GO:0016854
cellular_component	axon part	4	0.000429923	GO:0033267
cellular_component	spliceosomal snRNP complex	3	0.000322442	GO:0097525
cellular_component	apical junction complex	2	0.000214961	GO:0043296
cellular_component	cell wall	30	0.00322442	GO:0005618
cellular_component	high-density lipoprotein particle	1	0.000107481	GO:0034364
cellular_component	viral envelope	2	0.000214961	GO:0019031
cellular_component	Hrd1p ubiquitin ligase complex	1	0.000107481	GO:0000836
cellular_component	envelope	198	0.0212812	GO:0031975
cellular_component	subapical complex	1	0.000107481	GO:0035003
cellular_component	microbody membrane	5	0.000537403	GO:0031903
cellular_component	dendritic shaft	2	0.000214961	GO:0043198
cellular_component	ferredoxin hydrogenase complex	1	0.000107481	GO:0009375
cellular_component	Arp2/3 protein complex	4	0.000429923	GO:0005885
cellular_component	DNA helicase complex	7	0.000752365	GO:0033202
cellular_component	signal recognition particle	12	0.00128977	GO:0048500
cellular_component	DUBm complex	1	0.000107481	GO:0071819
cellular_component	endosome membrane	5	0.000537403	GO:0010008
cellular_component	exodeoxyribonuclease VII complex	1	0.000107481	GO:0009318
cellular_component	calcium- and calmodulin-dependent protein kinase complex	2	0.000214961	GO:0005954
cellular_component	cytoplasmic vesicle part	23	0.00247206	GO:0044433
cellular_component	immunoglobulin complex	13	0.00139725	GO:0019814
cellular_component	tRNA-splicing ligase complex	1	0.000107481	GO:0072669
cellular_component	postsynaptic membrane	18	0.00193465	GO:0045211
cellular_component	cell projection part	30	0.00322442	GO:0044463
cellular_component	type III protein secretion system complex	4	0.000429923	GO:0030257
cellular_component	plastid part	24	0.00257954	GO:0044435
cellular_component	vesicle lumen	1	0.000107481	GO:0031983
cellular_component	ATP-binding cassette (ABC) transporter complex	14	0.00150473	GO:0043190
cellular_component	endoplasmic reticulum-Golgi intermediate compartment membrane	1	0.000107481	GO:0033116
cellular_component	polyphosphate kinase complex	1	0.000107481	GO:0009358
cellular_component	integral component of organelle membrane	17	0.00182717	GO:0031301
cellular_component	Golgi membrane	26	0.0027945	GO:0000139
cellular_component	occluding junction	1	0.000107481	GO:0070160
cellular_component	caveola	2	0.000214961	GO:0005901
cellular_component	cell cortex	22	0.00236457	GO:0005938
cellular_component	hyphal tip	1	0.000107481	GO:0001411
cellular_component	organellar ribosome	2	0.000214961	GO:0000313
cellular_component	cell-substrate adherens junction	4	0.000429923	GO:0005924
cellular_component	endomembrane system	173	0.0185942	GO:0012505
cellular_component	type II protein secretion system complex	5	0.000537403	GO:0015627
cellular_component	chloride channel complex	1	0.000107481	GO:0034707
cellular_component	eukaryotic translation initiation factor 2 complex	2	0.000214961	GO:0005850
cellular_component	organellar small ribosomal subunit	2	0.000214961	GO:0000314
cellular_component	neuron part	45	0.00483663	GO:0097458
cellular_component	brush border	2	0.000214961	GO:0005903
cellular_component	proteasome regulatory particle, base subcomplex	1	0.000107481	GO:0008540
cellular_component	bacterial-type flagellum hook	1	0.000107481	GO:0009424
cellular_component	bacterial-type flagellum basal body, distal rod	1	0.000107481	GO:0009426
cellular_component	intermediate filament	4	0.000429923	GO:0005882
cellular_component	mitochondrial respiratory chain complex I	5	0.000537403	GO:0005747
cellular_component	cell-cell contact zone	1	0.000107481	GO:0044291
cellular_component	mitochondrial proton-transporting ATP synthase complex	9	0.000967326	GO:0005753
cellular_component	mitochondrial respiratory chain complex III	3	0.000322442	GO:0005750
cellular_component	protein phosphatase type 1 complex	1	0.000107481	GO:0000164
cellular_component	intracellular organelle	1916	0.205933	GO:0043229
cellular_component	myosin complex	50	0.00537403	GO:0016459
cellular_component	cell body	29	0.00311694	GO:0044297
cellular_component	nitrate reductase complex	3	0.000322442	GO:0009325
cellular_component	MHC protein complex	1	0.000107481	GO:0042611
cellular_component	dystroglycan complex	1	0.000107481	GO:0016011
cellular_component	proteinaceous extracellular matrix	16	0.00171969	GO:0005578
cellular_component	pyruvate dehydrogenase complex	8	0.000859845	GO:0045254
cellular_component	ciliary cytoplasm	7	0.000752365	GO:0097014
cellular_component	nitrogenase complex	1	0.000107481	GO:0016610
cellular_component	contractile fiber part	9	0.000967326	GO:0044449
cellular_component	F-actin capping protein complex	5	0.000537403	GO:0008290
cellular_component	other organism cell	4	0.000429923	GO:0044216
cellular_component	plasma lipoprotein particle	1	0.000107481	GO:0034358
cellular_component	SMN-Sm protein complex	1	0.000107481	GO:0034719
cellular_component	microtubule	113	0.0121453	GO:0005874
cellular_component	MPP7-DLG1-LIN7 complex	1	0.000107481	GO:0097025
cellular_component	type I terminal bouton	1	0.000107481	GO:0061174
cellular_component	gap junction	6	0.000644884	GO:0005921
cellular_component	MCM complex	6	0.000644884	GO:0042555
cellular_component	proteasome core complex	30	0.00322442	GO:0005839
cellular_component	collagen trimer	7	0.000752365	GO:0005581
cellular_component	organelle inner membrane	79	0.00849097	GO:0019866
cellular_component	organelle outer membrane	9	0.000967326	GO:0031968
cellular_component	photosystem II reaction center	1	0.000107481	GO:0009539
cellular_component	bacterial-type flagellum filament	3	0.000322442	GO:0009420
cellular_component	adherens junction	6	0.000644884	GO:0005912
cellular_component	extracellular organelle	74	0.00795357	GO:0043230
cellular_component	organelle envelope	122	0.0131126	GO:0031967
cellular_component	sarcomere	7	0.000752365	GO:0030017
cellular_component	cell projection	83	0.00892089	GO:0042995
cellular_component	methyltransferase complex	5	0.000537403	GO:0034708
cellular_component	intracellular membrane-bounded organelle	1065	0.114467	GO:0043231
cellular_component	neuron projection terminus	2	0.000214961	GO:0044306
cellular_component	cytoplasmic side of plasma membrane	3	0.000322442	GO:0009898
cellular_component	vacuolar membrane	17	0.00182717	GO:0005774
cellular_component	cation-transporting ATPase complex	3	0.000322442	GO:0090533
cellular_component	external side of plasma membrane	2	0.000214961	GO:0009897
cellular_component	retromer complex	4	0.000429923	GO:0030904
cellular_component	Golgi transport complex	4	0.000429923	GO:0017119
cellular_component	clathrin adaptor complex	12	0.00128977	GO:0030131
cellular_component	cell projection membrane	3	0.000322442	GO:0031253
cellular_component	actin filament	4	0.000429923	GO:0005884
cellular_component	cell outer membrane	56	0.00601892	GO:0009279
cellular_component	endosomal part	5	0.000537403	GO:0044440
cellular_component	eukaryotic translation initiation factor 3 complex	27	0.00290198	GO:0005852
cellular_component	I band	3	0.000322442	GO:0031674
cellular_component	catenin complex	2	0.000214961	GO:0016342
cellular_component	transcriptional repressor complex	6	0.000644884	GO:0017053
cellular_component	cell surface	27	0.00290198	GO:0009986
cellular_component	insulin receptor complex	5	0.000537403	GO:0005899
cellular_component	ruffle	6	0.000644884	GO:0001726
cellular_component	neuronal cell body	26	0.0027945	GO:0043025
cellular_component	transmembrane transporter complex	53	0.00569647	GO:1902495
cellular_component	dimethyl sulfoxide reductase complex	1	0.000107481	GO:0009390
cellular_component	ribosome	566	0.060834	GO:0005840
cellular_component	neuron projection membrane	1	0.000107481	GO:0032589
cellular_component	formate dehydrogenase complex	7	0.000752365	GO:0009326
cellular_component	thylakoid membrane	7	0.000752365	GO:0042651
cellular_component	hemoglobin complex	3	0.000322442	GO:0005833
cellular_component	proton-transporting ATP synthase complex, coupling factor F(o)	16	0.00171969	GO:0045263
cellular_component	ubiquitin conjugating enzyme complex	1	0.000107481	GO:0031371
cellular_component	organelle subcompartment	13	0.00139725	GO:0031984
cellular_component	mitochondrial part	115	0.0123603	GO:0044429
cellular_component	protein serine/threonine phosphatase complex	10	0.00107481	GO:0008287
cellular_component	endosome	16	0.00171969	GO:0005768
cellular_component	nuclear envelope	13	0.00139725	GO:0005635
cellular_component	transcription elongation factor complex	3	0.000322442	GO:0008023
cellular_component	ribonucleoprotein complex	669	0.0719046	GO:0030529
cellular_component	plasma membrane proton-transporting V-type ATPase complex	1	0.000107481	GO:0033181
cellular_component	cell projection cytoplasm	7	0.000752365	GO:0032838
cellular_component	chaperonin-containing T-complex	1	0.000107481	GO:0005832
cellular_component	viral nucleocapsid	23	0.00247206	GO:0019013
cellular_component	plasmodesma	9	0.000967326	GO:0009506
cellular_component	integral component of Golgi membrane	4	0.000429923	GO:0030173
cellular_component	Z disc	2	0.000214961	GO:0030018
cellular_component	cytoplasmic side of membrane	3	0.000322442	GO:0098562
cellular_component	intrinsic component of endoplasmic reticulum membrane	11	0.00118229	GO:0031227
cellular_component	periplasmic space	28	0.00300946	GO:0042597
cellular_component	DNA repair complex	10	0.00107481	GO:1990391
cellular_component	microtubule associated complex	81	0.00870593	GO:0005875
cellular_component	apical part of cell	8	0.000859845	GO:0045177
cellular_component	preribosome	10	0.00107481	GO:0030684
cellular_component	mitochondrial intermembrane space	7	0.000752365	GO:0005758
cellular_component	intrinsic component of plasma membrane	57	0.0061264	GO:0031226
cellular_component	dendritic spine	1	0.000107481	GO:0043197
cellular_component	DNA bending complex	19	0.00204213	GO:1990104
cellular_component	eukaryotic translation elongation factor 1 complex	7	0.000752365	GO:0005853
cellular_component	intracellular organelle lumen	201	0.0216036	GO:0070013
cellular_component	transport vesicle	8	0.000859845	GO:0030133
cellular_component	inclusion body	1	0.000107481	GO:0016234
cellular_component	C zone	1	0.000107481	GO:0014705
cellular_component	host cell part	3	0.000322442	GO:0033643
cellular_component	filopodium	2	0.000214961	GO:0030175
cellular_component	other organism part	4	0.000429923	GO:0044217
cellular_component	protein-N(PI)-phosphohistidine-sugar phosphotransferase complex	5	0.000537403	GO:0009357
cellular_component	core TFIIH complex	1	0.000107481	GO:0000439
cellular_component	RNA polymerase complex	21	0.00225709	GO:0030880
cellular_component	CRD-mediated mRNA stability complex	1	0.000107481	GO:0070937
cellular_component	axoneme part	7	0.000752365	GO:0044447
cellular_component	thylakoid part	8	0.000859845	GO:0044436
cellular_component	exosome (RNase complex)	2	0.000214961	GO:0000178
cellular_component	BBSome	2	0.000214961	GO:0034464
cellular_component	intrinsic component of peroxisomal membrane	3	0.000322442	GO:0031231
cellular_component	Elongator holoenzyme complex	2	0.000214961	GO:0033588
cellular_component	vesicle coat	13	0.00139725	GO:0030120
cellular_component	origin recognition complex	2	0.000214961	GO:0000808
cellular_component	cytoplasmic part	1244	0.133706	GO:0044444
cellular_component	respiratory chain	59	0.00634136	GO:0070469
cellular_component	mitochondrial membrane	90	0.00967326	GO:0031966
cellular_component	cAMP-dependent protein kinase complex	4	0.000429923	GO:0005952
cellular_component	kinetochore	7	0.000752365	GO:0000776
cellular_component	microbody part	8	0.000859845	GO:0044438
cellular_component	transporter complex	53	0.00569647	GO:1990351
cellular_component	membrane-bounded vesicle	107	0.0115004	GO:0031988
cellular_component	sulfite reductase complex (NADPH)	2	0.000214961	GO:0009337
cellular_component	citrate lyase complex	2	0.000214961	GO:0009346
cellular_component	sarcoglycan complex	1	0.000107481	GO:0016012
cellular_component	small nuclear ribonucleoprotein complex	11	0.00118229	GO:0030532
cellular_component	bacterial-type flagellum basal body, rod	2	0.000214961	GO:0030694
cellular_component	receptor complex	10	0.00107481	GO:0043235
cellular_component	carboxy-terminal domain protein kinase complex	1	0.000107481	GO:0032806
cellular_component	secretory granule	6	0.000644884	GO:0030141
cellular_component	ribonucleoside-diphosphate reductase complex	3	0.000322442	GO:0005971
cellular_component	Myb complex	3	0.000322442	GO:0031523
cellular_component	clathrin coat of coated pit	4	0.000429923	GO:0030132
cellular_component	Ku70:Ku80 complex	1	0.000107481	GO:0043564
cellular_component	basolateral plasma membrane	3	0.000322442	GO:0016323
cellular_component	transcription export complex 2	1	0.000107481	GO:0070390
cellular_component	ribonucleoprotein granule	13	0.00139725	GO:0035770
cellular_component	integral component of peroxisomal membrane	3	0.000322442	GO:0005779
cellular_component	photosystem II	5	0.000537403	GO:0009523
cellular_component	GPI-anchor transamidase complex	2	0.000214961	GO:0042765
cellular_component	cell periphery	459	0.0493336	GO:0071944
cellular_component	fatty acid synthase complex	13	0.00139725	GO:0005835
cellular_component	extracellular space	39	0.00419175	GO:0005615
cellular_component	mitochondrial respiratory chain	10	0.00107481	GO:0005746
cellular_component	photosystem	5	0.000537403	GO:0009521
cellular_component	blood microparticle	8	0.000859845	GO:0072562
cellular_component	photoreceptor outer segment	1	0.000107481	GO:0001750
cellular_component	membrane coat	31	0.0033319	GO:0030117
cellular_component	Golgi apparatus	63	0.00677128	GO:0005794
cellular_component	laminin-11 complex	1	0.000107481	GO:0043260
cellular_component	myofilament	4	0.000429923	GO:0036379
cellular_component	proton-transporting two-sector ATPase complex	60	0.00644884	GO:0016469
cellular_component	AP-2 adaptor complex	1	0.000107481	GO:0030122
cellular_component	respiratory chain complex IV	29	0.00311694	GO:0045277
cellular_component	laminin-5 complex	1	0.000107481	GO:0005610
cellular_component	nuclear membrane	4	0.000429923	GO:0031965
cellular_component	riboflavin synthase complex	3	0.000322442	GO:0009349
cellular_component	1,3-beta-D-glucan synthase complex	2	0.000214961	GO:0000148
cellular_component	glycine cleavage complex	2	0.000214961	GO:0005960
cellular_component	intracellular organelle part	883	0.0949054	GO:0044446
cellular_component	glycerol-3-phosphate dehydrogenase complex	8	0.000859845	GO:0009331
cellular_component	proton-transporting V-type ATPase, V0 domain	11	0.00118229	GO:0033179
cellular_component	BLOC complex	2	0.000214961	GO:0031082
cellular_component	nuclear pore	3	0.000322442	GO:0005643
cellular_component	voltage-gated sodium channel complex	6	0.000644884	GO:0001518
cellular_component	axoneme	7	0.000752365	GO:0005930
cellular_component	membrane region	53	0.00569647	GO:0098589
cellular_component	anchored component of membrane	4	0.000429923	GO:0031225
cellular_component	insulin-like growth factor binding protein complex	2	0.000214961	GO:0016942
cellular_component	proton-transporting two-sector ATPase complex, catalytic domain	29	0.00311694	GO:0033178
cellular_component	basement membrane	5	0.000537403	GO:0005604
cellular_component	muscle myosin complex	3	0.000322442	GO:0005859
cellular_component	proteasome regulatory particle	5	0.000537403	GO:0005838
cellular_component	phagocytic cup	3	0.000322442	GO:0001891
cellular_component	rhabdomere	2	0.000214961	GO:0016028
cellular_component	plasma membrane respiratory chain complex IV	1	0.000107481	GO:0045278
cellular_component	intrinsic component of membrane	1046	0.112425	GO:0031224
cellular_component	proton-transporting two-sector ATPase complex, proton-transporting domain	27	0.00290198	GO:0033177
cellular_component	mRNA cleavage factor complex	4	0.000429923	GO:0005849
cellular_component	RNA cap binding complex	1	0.000107481	GO:0034518
cellular_component	leading edge membrane	2	0.000214961	GO:0031256
cellular_component	bacterial-type flagellum basal body, MS ring	3	0.000322442	GO:0009431
cellular_component	cilium	16	0.00171969	GO:0005929
cellular_component	proton-transporting ATP synthase complex	36	0.0038693	GO:0045259
cellular_component	Ski complex	1	0.000107481	GO:0055087
cellular_component	respiratory chain complex I	5	0.000537403	GO:0045271
cellular_component	exocyst	3	0.000322442	GO:0000145
cellular_component	triglyceride-rich lipoprotein particle	1	0.000107481	GO:0034385
cellular_component	terminal bouton	2	0.000214961	GO:0043195
cellular_component	catalytic complex	435	0.0467541	GO:1902494
cellular_component	ATPase dependent transmembrane transport complex	17	0.00182717	GO:0098533
cellular_component	extrinsic component of plasma membrane	13	0.00139725	GO:0019897
cellular_component	chromosome, centromeric region	11	0.00118229	GO:0000775
cellular_component	striated muscle dense body	2	0.000214961	GO:0055120
cellular_component	translation preinitiation complex	25	0.00268702	GO:0070993
cellular_component	mismatch repair complex	2	0.000214961	GO:0032300
cellular_component	extrinsic component of cytoplasmic side of plasma membrane	8	0.000859845	GO:0031234
cellular_component	nuclear part	228	0.0245056	GO:0044428
cellular_component	organelle envelope lumen	7	0.000752365	GO:0031970
cellular_component	cell leading edge	9	0.000967326	GO:0031252
cellular_component	signal peptidase complex	4	0.000429923	GO:0005787
cellular_component	apical plasma membrane	3	0.000322442	GO:0016324
cellular_component	mitochondrial ribosome	2	0.000214961	GO:0005761
cellular_component	sarcolemma	1	0.000107481	GO:0042383
cellular_component	cytoplasm	1782	0.191531	GO:0005737
cellular_component	sodium:potassium-exchanging ATPase complex	3	0.000322442	GO:0005890
cellular_component	coated pit	8	0.000859845	GO:0005905
cellular_component	chromosomal part	112	0.0120378	GO:0044427
cellular_component	NADH dehydrogenase complex	5	0.000537403	GO:0030964
cellular_component	bacterial-type flagellum part	10	0.00107481	GO:0044461
cellular_component	AP-type membrane coat adaptor complex	13	0.00139725	GO:0030119
cellular_component	ubiquitin ligase complex	21	0.00225709	GO:0000151
cellular_component	viral capsid	31	0.0033319	GO:0019028
cellular_component	organelle lumen	201	0.0216036	GO:0043233
cellular_component	protein kinase CK2 complex	2	0.000214961	GO:0005956
cellular_component	basal lamina	2	0.000214961	GO:0005605
cellular_component	translocon complex	2	0.000214961	GO:0071256
cellular_component	ER membrane protein complex	2	0.000214961	GO:0072546
cellular_component	midbody	8	0.000859845	GO:0030496
cellular_component	laminin-10 complex	1	0.000107481	GO:0043259
cellular_component	growth factor complex	2	0.000214961	GO:0036454
cellular_component	endoplasmic reticulum membrane	47	0.00505159	GO:0005789
cellular_component	polysome	1	0.000107481	GO:0005844
cellular_component	other organism	4	0.000429923	GO:0044215
cellular_component	pilus	2	0.000214961	GO:0009289
cellular_component	endoplasmic reticulum	82	0.00881341	GO:0005783
cellular_component	intracellular	2884	0.309974	GO:0005622
cellular_component	proton-transporting V-type ATPase, V1 domain	8	0.000859845	GO:0033180
cellular_component	flotillin complex	1	0.000107481	GO:0016600
cellular_component	Prp19 complex	2	0.000214961	GO:0000974
cellular_component	heterotrimeric G-protein complex	8	0.000859845	GO:0005834
cellular_component	external encapsulating structure	105	0.0112855	GO:0030312
cellular_component	respiratory chain complex II	3	0.000322442	GO:0045273
cellular_component	protein complex involved in cell adhesion	3	0.000322442	GO:0098636
cellular_component	beta-catenin destruction complex	1	0.000107481	GO:0030877
cellular_component	mitochondrial respiratory chain complex IV	2	0.000214961	GO:0005751
cellular_component	Nem1-Spo7 phosphatase complex	1	0.000107481	GO:0071595
cellular_component	proton-transporting V-type ATPase complex	22	0.00236457	GO:0033176
cellular_component	membrane raft	10	0.00107481	GO:0045121
cellular_component	filamentous actin	2	0.000214961	GO:0031941
cellular_component	podosome	2	0.000214961	GO:0002102
cellular_component	extraorganismal space	4	0.000429923	GO:0043245
cellular_component	nuclear cap binding complex	1	0.000107481	GO:0005846
cellular_component	A band	2	0.000214961	GO:0031672
cellular_component	thylakoid	8	0.000859845	GO:0009579
cellular_component	transcription factor complex	263	0.0282674	GO:0005667
cellular_component	intrinsic component of organelle membrane	19	0.00204213	GO:0031300
cellular_component	TOR complex	1	0.000107481	GO:0038201
cellular_component	exodeoxyribonuclease V complex	2	0.000214961	GO:0009338
cellular_component	cytoskeletal part	244	0.0262253	GO:0044430
cellular_component	mannosyltransferase complex	4	0.000429923	GO:0031501
cellular_component	laminin complex	2	0.000214961	GO:0043256
cellular_component	ER ubiquitin ligase complex	1	0.000107481	GO:0000835
cellular_component	outer membrane-bounded periplasmic space	19	0.00204213	GO:0030288
cellular_component	extracellular membrane-bounded organelle	74	0.00795357	GO:0065010
cellular_component	prefoldin complex	9	0.000967326	GO:0016272
cellular_component	Golgi apparatus part	32	0.00343938	GO:0044431
cellular_component	side of membrane	5	0.000537403	GO:0098552
cellular_component	integral component of membrane	1037	0.111457	GO:0016021
cellular_component	proteasome complex	67	0.0072012	GO:0000502
cellular_component	DNA polymerase complex	25	0.00268702	GO:0042575
cellular_component	Holliday junction resolvase complex	2	0.000214961	GO:0048476
cellular_component	site of polarized growth	6	0.000644884	GO:0030427
cellular_component	histone pre-mRNA 3'end processing complex	1	0.000107481	GO:0071204
cellular_component	protein phosphatase type 2A complex	3	0.000322442	GO:0000159
cellular_component	mitochondrial proton-transporting ATP synthase complex, coupling factor F(o)	7	0.000752365	GO:0000276
cellular_component	pore complex	3	0.000322442	GO:0046930
cellular_component	trimethylamine-N-oxide reductase complex	1	0.000107481	GO:0009322
cellular_component	bacterial-type flagellum	16	0.00171969	GO:0009288
cellular_component	mitochondrial inner membrane peptidase complex	6	0.000644884	GO:0042720
cellular_component	SMN complex	1	0.000107481	GO:0032797
cellular_component	primosome complex	2	0.000214961	GO:1990077
cellular_component	ribosomal subunit	113	0.0121453	GO:0044391
cellular_component	succinate dehydrogenase complex	3	0.000322442	GO:0045281
cellular_component	excinuclease repair complex	7	0.000752365	GO:0009380
cellular_component	organelle membrane	203	0.0218186	GO:0031090
cellular_component	cell envelope	76	0.00816853	GO:0030313
cellular_component	integral component of endoplasmic reticulum membrane	9	0.000967326	GO:0030176
cellular_component	intracellular ferritin complex	1	0.000107481	GO:0008043
cellular_component	translation release factor complex	7	0.000752365	GO:0018444
cellular_component	proteasome core complex, alpha-subunit complex	16	0.00171969	GO:0019773
cellular_component	lamellipodium	4	0.000429923	GO:0030027
cellular_component	microvillus	1	0.000107481	GO:0005902
cellular_component	mitochondrial membrane part	31	0.0033319	GO:0044455
cellular_component	cation channel complex	27	0.00290198	GO:0034703
cellular_component	synaptic vesicle	11	0.00118229	GO:0008021
cellular_component	intracellular part	2765	0.297184	GO:0044424
cellular_component	RNAi effector complex	3	0.000322442	GO:0031332
cellular_component	aspartate carbamoyltransferase complex	3	0.000322442	GO:0009347
cellular_component	proteasome activator complex	2	0.000214961	GO:0008537
cellular_component	small nucleolar ribonucleoprotein complex	5	0.000537403	GO:0005732
cellular_component	MMXD complex	1	0.000107481	GO:0071817
cellular_component	ferritin complex	1	0.000107481	GO:0070288
cellular_component	PcG protein complex	3	0.000322442	GO:0031519
cellular_component	WASH complex	6	0.000644884	GO:0071203
cellular_component	proton-transporting ATP synthase complex, catalytic core F(1)	19	0.00204213	GO:0045261
cellular_component	basal part of cell	1	0.000107481	GO:0045178
cellular_component	integrin complex	3	0.000322442	GO:0008305
cellular_component	oligosaccharyltransferase complex	11	0.00118229	GO:0008250
cellular_component	Ragulator complex	1	0.000107481	GO:0071986
cellular_component	ciliary part	7	0.000752365	GO:0044441
cellular_component	septin complex	8	0.000859845	GO:0031105
cellular_component	cyclin-dependent protein kinase 5 holoenzyme complex	1	0.000107481	GO:0016533
cellular_component	GMP reductase complex	1	0.000107481	GO:1902560
cellular_component	presynaptic active zone	2	0.000214961	GO:0048786
cellular_component	external encapsulating structure part	75	0.00806105	GO:0044462
cellular_component	immunological synapse	1	0.000107481	GO:0001772
cellular_component	intracellular immature spore	1	0.000107481	GO:0042763
cellular_component	growth cone	5	0.000537403	GO:0030426
cellular_component	cytoplasmic vesicle	55	0.00591144	GO:0031410
cellular_component	nonhomologous end joining complex	1	0.000107481	GO:0070419
cellular_component	protein acetyltransferase complex	11	0.00118229	GO:0031248
cellular_component	SWI/SNF superfamily-type complex	7	0.000752365	GO:0070603
cellular_component	voltage-gated calcium channel complex	6	0.000644884	GO:0005891
cellular_component	Sec61 translocon complex	2	0.000214961	GO:0005784
cellular_component	COP9 signalosome	1	0.000107481	GO:0008180
cellular_component	basal plasma membrane	1	0.000107481	GO:0009925
cellular_component	DNA packaging complex	20	0.00214961	GO:0044815
cellular_component	endoplasmic reticulum part	52	0.00558899	GO:0044432
cellular_component	spindle midzone	1	0.000107481	GO:0051233
cellular_component	mediator complex	12	0.00128977	GO:0016592
cellular_component	plasma membrane region	5	0.000537403	GO:0098590
cellular_component	dihydrolipoyl dehydrogenase complex	12	0.00128977	GO:0045240
cellular_component	plasma membrane part	134	0.0144024	GO:0044459
cellular_component	integral component of plasma membrane	56	0.00601892	GO:0005887
cellular_component	rough endoplasmic reticulum membrane	4	0.000429923	GO:0030867
cellular_component	extrinsic component of membrane	16	0.00171969	GO:0019898
cellular_component	TORC1 complex	1	0.000107481	GO:0031931
cellular_component	endospore-forming forespore	1	0.000107481	GO:0042601
cellular_component	neuron projection	40	0.00429923	GO:0043005
cellular_component	plasma membrane	356	0.0382631	GO:0005886
cellular_component	respiratory chain complex III	3	0.000322442	GO:0045275
cellular_component	bounding membrane of organelle	117	0.0125752	GO:0098588
cellular_component	clathrin coat	17	0.00182717	GO:0030118
cellular_component	cohesin complex	3	0.000322442	GO:0008278
cellular_component	somatodendritic compartment	32	0.00343938	GO:0036477
cellular_component	fatty acid beta-oxidation multienzyme complex	2	0.000214961	GO:0036125
cellular_component	intrinsic component of Golgi membrane	4	0.000429923	GO:0031228
cellular_component	AP-3 adaptor complex	1	0.000107481	GO:0030123
cellular_component	mitochondrial outer membrane translocase complex	3	0.000322442	GO:0005742
cellular_component	spliceosomal complex	25	0.00268702	GO:0005681
cellular_component	signal recognition particle receptor complex	2	0.000214961	GO:0005785
cellular_component	vacuolar part	18	0.00193465	GO:0044437
cellular_component	integrator complex	3	0.000322442	GO:0032039
cellular_component	junctional membrane complex	1	0.000107481	GO:0030314
cellular_component	voltage-gated potassium channel complex	10	0.00107481	GO:0008076
cellular_component	intracellular non-membrane-bounded organelle	1065	0.114467	GO:0043232
cellular_component	viral membrane	2	0.000214961	GO:0036338
cellular_component	tricarboxylic acid cycle enzyme complex	25	0.00268702	GO:0045239
cellular_component	ion channel complex	28	0.00300946	GO:0034702
cellular_component	bacterial-type flagellum basal body	6	0.000644884	GO:0009425
cellular_component	tubulin complex	25	0.00268702	GO:0045298
cellular_component	GAIT complex	1	0.000107481	GO:0097452
cellular_component	D-amino-acid dehydrogenase complex	2	0.000214961	GO:0009324
cellular_component	light-harvesting complex	4	0.000429923	GO:0030076
cellular_component	M band	1	0.000107481	GO:0031430
cellular_component	vesicle membrane	18	0.00193465	GO:0012506
cellular_component	nuclear outer membrane-endoplasmic reticulum membrane network	48	0.00515907	GO:0042175
cellular_component	mitochondrial inner membrane presequence translocase complex	3	0.000322442	GO:0005744
cellular_component	plasma membrane respiratory chain	1	0.000107481	GO:0070470
cellular_component	replisome	2	0.000214961	GO:0030894
cellular_component	haptoglobin-hemoglobin complex	2	0.000214961	GO:0031838
cellular_component	alpha-1,6-mannosyltransferase complex	4	0.000429923	GO:0000136
cellular_component	molybdopterin synthase complex	2	0.000214961	GO:0019008
cellular_component	DNA polymerase processivity factor complex	2	0.000214961	GO:0044796
cellular_component	laminin-1 complex	2	0.000214961	GO:0005606
cellular_component	oxidoreductase complex	61	0.00655632	GO:1990204
cellular_component	myelin sheath	3	0.000322442	GO:0043209
cellular_component	postsynaptic density	1	0.000107481	GO:0014069
cellular_component	condensed chromosome inner kinetochore	1	0.000107481	GO:0000939
cellular_component	proteasome accessory complex	9	0.000967326	GO:0022624
cellular_component	dystrophin-associated glycoprotein complex	1	0.000107481	GO:0016010
cellular_component	synaptic membrane	18	0.00193465	GO:0097060
cellular_component	cytochrome complex	33	0.00354686	GO:0070069
cellular_component	trans-Golgi network membrane	1	0.000107481	GO:0032588
biological_process	negative regulation of developmental process	16	0.00171969	GO:0051093
biological_process	positive regulation of cell activation	5	0.000537403	GO:0050867
biological_process	regulation of viral process	2	0.000214961	GO:0050792
biological_process	positive regulation of cellular process	105	0.0112855	GO:0048522
biological_process	regulation of antigen receptor-mediated signaling pathway	1	0.000107481	GO:0050854
biological_process	positive regulation of cellular component organization	20	0.00214961	GO:0051130
biological_process	amino-acid betaine metabolic process	2	0.000214961	GO:0006577
biological_process	immune response-activating signal transduction	8	0.000859845	GO:0002757
biological_process	tissue regeneration	5	0.000537403	GO:0042246
biological_process	regulation of locomotion	17	0.00182717	GO:0040012
biological_process	removal of superoxide radicals	6	0.000644884	GO:0019430
biological_process	establishment of protein localization to membrane	35	0.00376182	GO:0090150
biological_process	negative regulation of Golgi to plasma membrane protein transport	1	0.000107481	GO:0042997
biological_process	neural precursor cell proliferation	2	0.000214961	GO:0061351
biological_process	neurotransmitter metabolic process	3	0.000322442	GO:0042133
biological_process	mechanosensory behavior	4	0.000429923	GO:0007638
biological_process	regulation of multicellular organismal metabolic process	1	0.000107481	GO:0044246
biological_process	negative regulation of cellular component organization	27	0.00290198	GO:0051129
biological_process	regulation of hormone levels	4	0.000429923	GO:0010817
biological_process	cell-cell signaling	53	0.00569647	GO:0007267
biological_process	multi-organism behavior	15	0.00161221	GO:0051705
biological_process	adult behavior	1	0.000107481	GO:0030534
biological_process	humoral immune response	12	0.00128977	GO:0006959
biological_process	positive regulation of antigen receptor-mediated signaling pathway	1	0.000107481	GO:0050857
biological_process	energy derivation by oxidation of organic compounds	213	0.0228934	GO:0015980
biological_process	regulation of heat generation	1	0.000107481	GO:0031650
biological_process	root development	2	0.000214961	GO:0048364
biological_process	sex differentiation	20	0.00214961	GO:0007548
biological_process	regulation of defense response to bacterium	1	0.000107481	GO:1900424
biological_process	positive regulation of muscle contraction	2	0.000214961	GO:0045933
biological_process	nucleobase-containing small molecule metabolic process	926	0.0995271	GO:0055086
biological_process	plasma lipoprotein particle organization	3	0.000322442	GO:0071827
biological_process	germ-line cyst formation	1	0.000107481	GO:0048134
biological_process	negative regulation of lipoprotein particle clearance	1	0.000107481	GO:0010985
biological_process	lipid storage	9	0.000967326	GO:0019915
biological_process	regulation of morphogenesis of a branching structure	1	0.000107481	GO:0060688
biological_process	regulation of leukocyte differentiation	5	0.000537403	GO:1902105
biological_process	diencephalon development	2	0.000214961	GO:0021536
biological_process	macromolecule methylation	50	0.00537403	GO:0043414
biological_process	hyphal growth	1	0.000107481	GO:0030448
biological_process	organ morphogenesis	38	0.00408426	GO:0009887
biological_process	detection of chemical stimulus	15	0.00161221	GO:0009593
biological_process	cuticle development	6	0.000644884	GO:0042335
biological_process	post-embryonic morphogenesis	15	0.00161221	GO:0009886
biological_process	negative regulation of synaptic transmission	3	0.000322442	GO:0050805
biological_process	signal transduction	706	0.0758813	GO:0007165
biological_process	iron-sulfur cluster assembly	16	0.00171969	GO:0016226
biological_process	negative regulation of ion transport	1	0.000107481	GO:0043271
biological_process	S phase	1	0.000107481	GO:0051320
biological_process	beta-amyloid clearance	1	0.000107481	GO:0097242
biological_process	response to defenses of other organism involved in symbiotic interaction	6	0.000644884	GO:0052173
biological_process	alditol metabolic process	7	0.000752365	GO:0019400
biological_process	eggshell chorion assembly	4	0.000429923	GO:0007306
biological_process	response to oxidative stress	74	0.00795357	GO:0006979
biological_process	heart growth	1	0.000107481	GO:0060419
biological_process	cell junction organization	6	0.000644884	GO:0034330
biological_process	proboscis development	1	0.000107481	GO:0048728
biological_process	germ cell development	15	0.00161221	GO:0007281
biological_process	pigment metabolic process	47	0.00505159	GO:0042440
biological_process	response to xenobiotic stimulus	22	0.00236457	GO:0009410
biological_process	stem cell maintenance	7	0.000752365	GO:0019827
biological_process	negative regulation of response to oxidative stress	1	0.000107481	GO:1902883
biological_process	regulation of transporter activity	3	0.000322442	GO:0032409
biological_process	amine transport	2	0.000214961	GO:0015837
biological_process	positive regulation of heat generation	1	0.000107481	GO:0031652
biological_process	positive regulation of metabolic process	72	0.00773861	GO:0009893
biological_process	cellular component assembly involved in morphogenesis	18	0.00193465	GO:0010927
biological_process	regulation of macromolecule metabolic process	730	0.0784609	GO:0060255
biological_process	placenta development	3	0.000322442	GO:0001890
biological_process	positive regulation of cell morphogenesis involved in differentiation	2	0.000214961	GO:0010770
biological_process	regulation of sequence-specific DNA binding transcription factor activity	3	0.000322442	GO:0051090
biological_process	developmental maturation	10	0.00107481	GO:0021700
biological_process	nitric oxide metabolic process	2	0.000214961	GO:0046209
biological_process	DNA repair	98	0.0105331	GO:0006281
biological_process	protein transport	201	0.0216036	GO:0015031
biological_process	extracellular structure organization	3	0.000322442	GO:0043062
biological_process	movement in host environment	4	0.000429923	GO:0052126
biological_process	defense response	41	0.00440671	GO:0006952
biological_process	polysaccharide localization	3	0.000322442	GO:0033037
biological_process	viral capsid assembly	1	0.000107481	GO:0019069
biological_process	root morphogenesis	1	0.000107481	GO:0010015
biological_process	negative regulation of bone resorption	1	0.000107481	GO:0045779
biological_process	regulation of production of molecular mediator of immune response	3	0.000322442	GO:0002700
biological_process	negative regulation of secretion	5	0.000537403	GO:0051048
biological_process	response to virus	5	0.000537403	GO:0009615
biological_process	olefin metabolic process	10	0.00107481	GO:1900673
biological_process	mitochondrion organization	19	0.00204213	GO:0007005
biological_process	single-organism transport	910	0.0978074	GO:0044765
biological_process	osteoblast proliferation	2	0.000214961	GO:0033687
biological_process	dendrite development	20	0.00214961	GO:0016358
biological_process	negative regulation of response to external stimulus	8	0.000859845	GO:0032102
biological_process	single-species biofilm formation in or on host organism	1	0.000107481	GO:0044407
biological_process	cell cycle	120	0.0128977	GO:0007049
biological_process	stem cell proliferation	1	0.000107481	GO:0072089
biological_process	organophosphate ester transport	11	0.00118229	GO:0015748
biological_process	keratinization	1	0.000107481	GO:0031424
biological_process	ventral cord development	11	0.00118229	GO:0007419
biological_process	actin filament-based process	50	0.00537403	GO:0030029
biological_process	organic substance biosynthetic process	2148	0.230868	GO:1901576
biological_process	negative regulation of defense response	3	0.000322442	GO:0031348
biological_process	establishment of tissue polarity	4	0.000429923	GO:0007164
biological_process	cell wall biogenesis	40	0.00429923	GO:0042546
biological_process	negative regulation of multi-organism process	6	0.000644884	GO:0043901
biological_process	regulation of synapse assembly	5	0.000537403	GO:0051963
biological_process	regulation of fibril organization	1	0.000107481	GO:1902903
biological_process	protein insertion into membrane	9	0.000967326	GO:0051205
biological_process	positive regulation of cell differentiation	11	0.00118229	GO:0045597
biological_process	negative regulation of cell motility	3	0.000322442	GO:2000146
biological_process	plasmatocyte differentiation	1	0.000107481	GO:0042387
biological_process	positive regulation of leukocyte activation	5	0.000537403	GO:0002696
biological_process	cell motility	48	0.00515907	GO:0048870
biological_process	respiratory burst involved in defense response	3	0.000322442	GO:0002679
biological_process	response to transforming growth factor beta	3	0.000322442	GO:0071559
biological_process	negative regulation of muscle contraction	1	0.000107481	GO:0045932
biological_process	membrane biogenesis	6	0.000644884	GO:0044091
biological_process	negative regulation of cell death	16	0.00171969	GO:0060548
biological_process	tube development	4	0.000429923	GO:0035295
biological_process	cardiac septum morphogenesis	2	0.000214961	GO:0060411
biological_process	organ or tissue specific immune response	2	0.000214961	GO:0002251
biological_process	cellular lipid metabolic process	206	0.022141	GO:0044255
biological_process	antimicrobial peptide production	1	0.000107481	GO:0002775
biological_process	cell cycle process	57	0.0061264	GO:0022402
biological_process	positive regulation of response to DNA damage stimulus	3	0.000322442	GO:2001022
biological_process	dsRNA transport	4	0.000429923	GO:0033227
biological_process	ovarian nurse cell to oocyte transport	1	0.000107481	GO:0007300
biological_process	positive regulation of synapse maturation	1	0.000107481	GO:0090129
biological_process	heart valve development	2	0.000214961	GO:0003170
biological_process	positive regulation of cellular pH reduction	1	0.000107481	GO:0032849
biological_process	multicellular organismal signaling	1	0.000107481	GO:0035637
biological_process	neuron-neuron synaptic transmission	4	0.000429923	GO:0007270
biological_process	synaptic vesicle transport	2	0.000214961	GO:0048489
biological_process	establishment of localization in cell	193	0.0207438	GO:0051649
biological_process	kidney development	2	0.000214961	GO:0001822
biological_process	modification of morphology or physiology of other organism involved in symbiotic interaction	9	0.000967326	GO:0051817
biological_process	cell redox homeostasis	46	0.00494411	GO:0045454
biological_process	development of secondary sexual characteristics	1	0.000107481	GO:0045136
biological_process	nitrogen cycle metabolic process	6	0.000644884	GO:0071941
biological_process	cellular ketone body metabolic process	13	0.00139725	GO:0046950
biological_process	olfactory bulb development	1	0.000107481	GO:0021772
biological_process	negative regulation of biological process	145	0.0155847	GO:0048519
biological_process	rhabdomere development	3	0.000322442	GO:0042052
biological_process	pigment metabolic process involved in pigmentation	1	0.000107481	GO:0043474
biological_process	positive regulation of signaling	27	0.00290198	GO:0023056
biological_process	reproductive structure development	22	0.00236457	GO:0048608
biological_process	telomere maintenance	6	0.000644884	GO:0000723
biological_process	ommochrome metabolic process	1	0.000107481	GO:0046152
biological_process	negative regulation of multicellular organismal metabolic process	1	0.000107481	GO:0044252
biological_process	neurotransmitter receptor metabolic process	1	0.000107481	GO:0045213
biological_process	negative regulation of response to wounding	3	0.000322442	GO:1903035
biological_process	regulation of multi-organism process	18	0.00193465	GO:0043900
biological_process	organic cyclic compound metabolic process	2520	0.270851	GO:1901360
biological_process	regulation of cell morphogenesis	26	0.0027945	GO:0022604
biological_process	cellular carbohydrate metabolic process	137	0.0147248	GO:0044262
biological_process	positive regulation of bone resorption	2	0.000214961	GO:0045780
biological_process	execution phase of apoptosis	1	0.000107481	GO:0097194
biological_process	negative regulation of protein complex disassembly	5	0.000537403	GO:0043242
biological_process	vesicle-mediated transport	118	0.0126827	GO:0016192
biological_process	protein localization	226	0.0242906	GO:0008104
biological_process	regulation of cell projection organization	18	0.00193465	GO:0031344
biological_process	cellular response to chemical stimulus	119	0.0127902	GO:0070887
biological_process	response to temperature stimulus	20	0.00214961	GO:0009266
biological_process	regulation of cytokine production	9	0.000967326	GO:0001817
biological_process	response to water	5	0.000537403	GO:0009415
biological_process	cell recognition	17	0.00182717	GO:0008037
biological_process	negative regulation of immune response	4	0.000429923	GO:0050777
biological_process	quaternary ammonium group transport	2	0.000214961	GO:0015697
biological_process	organic phosphonate transport	1	0.000107481	GO:0015716
biological_process	metencephalon development	3	0.000322442	GO:0022037
biological_process	platelet formation	1	0.000107481	GO:0030220
biological_process	telencephalon development	2	0.000214961	GO:0021537
biological_process	regulation of transport	48	0.00515907	GO:0051049
biological_process	positive regulation of cell death	9	0.000967326	GO:0010942
biological_process	single-species biofilm formation on inanimate substrate	1	0.000107481	GO:0044011
biological_process	L-arabinose catabolic process to xylulose 5-phosphate	2	0.000214961	GO:0019569
biological_process	glial cell proliferation	1	0.000107481	GO:0014009
biological_process	respiratory tube development	2	0.000214961	GO:0030323
biological_process	negative regulation of nitrogen compound metabolic process	36	0.0038693	GO:0051172
biological_process	regulation of cell motility	17	0.00182717	GO:2000145
biological_process	negative regulation of filamentous growth of a population of unicellular organisms in response to chemical stimulus	1	0.000107481	GO:1900438
biological_process	regulation of sphingolipid biosynthetic process	1	0.000107481	GO:0090153
biological_process	positive regulation of immune effector process	2	0.000214961	GO:0002699
biological_process	cyanide metabolic process	1	0.000107481	GO:0019499
biological_process	decidualization	1	0.000107481	GO:0046697
biological_process	regulation of myeloid cell differentiation	5	0.000537403	GO:0045637
biological_process	regulation of cellular response to insulin stimulus	2	0.000214961	GO:1900076
biological_process	carbon fixation	52	0.00558899	GO:0015977
biological_process	negative regulation of establishment of protein localization to plasma membrane	1	0.000107481	GO:0090005
biological_process	protein metabolic process	1688	0.181427	GO:0019538
biological_process	membrane assembly	6	0.000644884	GO:0071709
biological_process	positive regulation of angiogenesis	3	0.000322442	GO:0045766
biological_process	secretion by cell	36	0.0038693	GO:0032940
biological_process	body morphogenesis	18	0.00193465	GO:0010171
biological_process	peptidoglycan biosynthetic process	36	0.0038693	GO:0009252
biological_process	negative regulation of developmental growth	2	0.000214961	GO:0048640
biological_process	viral RNA genome replication	5	0.000537403	GO:0039694
biological_process	single-organism organelle organization	137	0.0147248	GO:1902589
biological_process	positive regulation of respiratory burst	1	0.000107481	GO:0060267
biological_process	production of molecular mediator involved in inflammatory response	1	0.000107481	GO:0002532
biological_process	pattern specification process	12	0.00128977	GO:0007389
biological_process	defense response to virus	2	0.000214961	GO:0051607
biological_process	startle response	5	0.000537403	GO:0001964
biological_process	maternal placenta development	2	0.000214961	GO:0001893
biological_process	regulation of heart rate	3	0.000322442	GO:0002027
biological_process	phagosome maturation	2	0.000214961	GO:0090382
biological_process	fungal-type cell wall organization or biogenesis	1	0.000107481	GO:0071852
biological_process	membrane organization	58	0.00623388	GO:0061024
biological_process	multicellular organismal reproductive process	36	0.0038693	GO:0048609
biological_process	tricarboxylic acid cycle	113	0.0121453	GO:0006099
biological_process	antennal joint development	1	0.000107481	GO:0048098
biological_process	developmental pigmentation	1	0.000107481	GO:0048066
biological_process	regulation of system process	11	0.00118229	GO:0044057
biological_process	response to arsenic-containing substance	1	0.000107481	GO:0046685
biological_process	positive regulation of vasoconstriction	2	0.000214961	GO:0045907
biological_process	neutrophil mediated cytotoxicity	1	0.000107481	GO:0070942
biological_process	cell-substrate adhesion	8	0.000859845	GO:0031589
biological_process	response to water deprivation	4	0.000429923	GO:0009414
biological_process	halogenated hydrocarbon metabolic process	13	0.00139725	GO:0042197
biological_process	leukocyte migration involved in inflammatory response	2	0.000214961	GO:0002523
biological_process	regulation of multicellular organismal development	42	0.00451419	GO:2000026
biological_process	seed germination	2	0.000214961	GO:0009845
biological_process	establishment of nucleus localization	2	0.000214961	GO:0040023
biological_process	maintenance of location	18	0.00193465	GO:0051235
biological_process	xenobiotic metabolic process	20	0.00214961	GO:0006805
biological_process	chromosome organization	83	0.00892089	GO:0051276
biological_process	anagen	1	0.000107481	GO:0042640
biological_process	sulfate reduction	3	0.000322442	GO:0019419
biological_process	reactive nitrogen species metabolic process	4	0.000429923	GO:2001057
biological_process	chromosome segregation	21	0.00225709	GO:0007059
biological_process	negative regulation of exocytosis	1	0.000107481	GO:0045920
biological_process	negative regulation of RNA polymerase II transcriptional preinitiation complex assembly	1	0.000107481	GO:0017055
biological_process	positive regulation of oligopeptide transport	1	0.000107481	GO:2000878
biological_process	protein localization to membrane	35	0.00376182	GO:0072657
biological_process	regulation of synaptic transmission, glutamatergic	1	0.000107481	GO:0051966
biological_process	DNA packaging	26	0.0027945	GO:0006323
biological_process	positive regulation of protein transport	3	0.000322442	GO:0051222
biological_process	regulation of tissue remodeling	4	0.000429923	GO:0034103
biological_process	detection of stimulus involved in sensory perception	15	0.00161221	GO:0050906
biological_process	oocyte maturation	1	0.000107481	GO:0001556
biological_process	response to nutrient	4	0.000429923	GO:0007584
biological_process	establishment of vesicle localization	4	0.000429923	GO:0051650
biological_process	maintenance of protein location	9	0.000967326	GO:0045185
biological_process	neural retina development	1	0.000107481	GO:0003407
biological_process	hormone transport	4	0.000429923	GO:0009914
biological_process	inositol metabolic process	31	0.0033319	GO:0006020
biological_process	hindbrain development	3	0.000322442	GO:0030902
biological_process	negative regulation of respiratory burst involved in inflammatory response	1	0.000107481	GO:0060266
biological_process	response to organonitrogen compound	12	0.00128977	GO:0010243
biological_process	meiotic nuclear division	9	0.000967326	GO:0007126
biological_process	prenylation	1	0.000107481	GO:0097354
biological_process	regulation of muscle tissue development	2	0.000214961	GO:1901861
biological_process	erythrocyte homeostasis	9	0.000967326	GO:0034101
biological_process	positive regulation of neuron projection regeneration	1	0.000107481	GO:0070572
biological_process	thioester metabolic process	17	0.00182717	GO:0035383
biological_process	positive regulation of protein complex disassembly	6	0.000644884	GO:0043243
biological_process	multicellular organismal metabolic process	1	0.000107481	GO:0044236
biological_process	response to host	6	0.000644884	GO:0075136
biological_process	negative regulation of myelination	1	0.000107481	GO:0031642
biological_process	taxis	61	0.00655632	GO:0042330
biological_process	disruption of cells of other organism	3	0.000322442	GO:0044364
biological_process	negative regulation of cellular metabolic process	53	0.00569647	GO:0031324
biological_process	response to cold	3	0.000322442	GO:0009409
biological_process	lipoprotein transport	2	0.000214961	GO:0042953
biological_process	DNA damage response, detection of DNA damage	1	0.000107481	GO:0042769
biological_process	regulation of synapse structure and activity	5	0.000537403	GO:0050803
biological_process	regulation of cellular component size	18	0.00193465	GO:0032535
biological_process	formation of primary germ layer	2	0.000214961	GO:0001704
biological_process	regulation of synaptic plasticity	1	0.000107481	GO:0048167
biological_process	regulation of cellular component organization	97	0.0104256	GO:0051128
biological_process	positive regulation of response to wounding	5	0.000537403	GO:1903036
biological_process	blood vessel development	9	0.000967326	GO:0001568
biological_process	cell division	61	0.00655632	GO:0051301
biological_process	dorsal/ventral axis specification, ovarian follicular epithelium	3	0.000322442	GO:0008069
biological_process	single-organism cellular localization	40	0.00429923	GO:1902580
biological_process	regulation of multicellular organismal process	68	0.00730868	GO:0051239
biological_process	cochlea development	1	0.000107481	GO:0090102
biological_process	antigen processing and presentation of exogenous antigen	2	0.000214961	GO:0019884
biological_process	hindbrain morphogenesis	1	0.000107481	GO:0021575
biological_process	macromolecular complex subunit organization	195	0.0209587	GO:0043933
biological_process	epithelial cell proliferation	3	0.000322442	GO:0050673
biological_process	heart valve morphogenesis	2	0.000214961	GO:0003179
biological_process	organelle fusion	5	0.000537403	GO:0048284
biological_process	positive regulation of cell communication	28	0.00300946	GO:0010647
biological_process	feeding behavior	2	0.000214961	GO:0007631
biological_process	regulation of response to biotic stimulus	5	0.000537403	GO:0002831
biological_process	regulation of antimicrobial humoral response	2	0.000214961	GO:0002759
biological_process	organic hydroxy compound transport	14	0.00150473	GO:0015850
biological_process	sporulation	9	0.000967326	GO:0043934
biological_process	nitrogen compound transport	82	0.00881341	GO:0071705
biological_process	response to topologically incorrect protein	5	0.000537403	GO:0035966
biological_process	cell activation involved in immune response	1	0.000107481	GO:0002263
biological_process	single-organism intracellular transport	93	0.0099957	GO:1902582
biological_process	positive regulation of response to stimulus	41	0.00440671	GO:0048584
biological_process	lipid localization	20	0.00214961	GO:0010876
biological_process	cell adhesion mediated by integrin	1	0.000107481	GO:0033627
biological_process	lens development in camera-type eye	1	0.000107481	GO:0002088
biological_process	cytoskeleton organization	75	0.00806105	GO:0007010
biological_process	M phase	1	0.000107481	GO:0000279
biological_process	fusome organization	1	0.000107481	GO:0045478
biological_process	regulation of nitrogen utilization	1	0.000107481	GO:0006808
biological_process	mushroom body development	14	0.00150473	GO:0016319
biological_process	small molecule metabolic process	1834	0.19712	GO:0044281
biological_process	negative regulation of lipid storage	1	0.000107481	GO:0010888
biological_process	acetylcholine metabolic process	3	0.000322442	GO:0008291
biological_process	regulation of protein localization	9	0.000967326	GO:0032880
biological_process	regulation of development, heterochronic	1	0.000107481	GO:0040034
biological_process	establishment of protein localization to organelle	33	0.00354686	GO:0072594
biological_process	negative regulation of extracellular matrix organization	1	0.000107481	GO:1903054
biological_process	hematopoietic or lymphoid organ development	17	0.00182717	GO:0048534
biological_process	peroxisome organization	4	0.000429923	GO:0007031
biological_process	negative regulation of multicellular organismal process	10	0.00107481	GO:0051241
biological_process	regulation of blood pressure	3	0.000322442	GO:0008217
biological_process	encapsulation of foreign target	1	0.000107481	GO:0035010
biological_process	cellular amino acid metabolic process	686	0.0737317	GO:0006520
biological_process	regulation of signal transduction	106	0.0113929	GO:0009966
biological_process	cell envelope organization	6	0.000644884	GO:0043163
biological_process	negative regulation of sporulation	1	0.000107481	GO:0043939
biological_process	regulation of protein stability	7	0.000752365	GO:0031647
biological_process	positive regulation of defense response	11	0.00118229	GO:0031349
biological_process	glycolytic process	79	0.00849097	GO:0006096
biological_process	forward locomotion	1	0.000107481	GO:0043056
biological_process	regulation of cellular localization	20	0.00214961	GO:0060341
biological_process	hydrogen transport	169	0.0181642	GO:0006818
biological_process	negative regulation of molecular function	50	0.00537403	GO:0044092
biological_process	regulation of immune system process	26	0.0027945	GO:0002682
biological_process	protein glycosylation	28	0.00300946	GO:0006486
biological_process	negative regulation of leukocyte activation	1	0.000107481	GO:0002695
biological_process	positive regulation of macromolecule metabolic process	65	0.00698624	GO:0010604
biological_process	cellular alkane metabolic process	30	0.00322442	GO:0043446
biological_process	organic hydroxy compound metabolic process	87	0.00935082	GO:1901615
biological_process	organophosphate metabolic process	894	0.0960877	GO:0019637
biological_process	negative regulation of cell differentiation	13	0.00139725	GO:0045596
biological_process	system development	132	0.0141874	GO:0048731
biological_process	bone morphogenesis	3	0.000322442	GO:0060349
biological_process	positive regulation of signal transduction	25	0.00268702	GO:0009967
biological_process	mating	4	0.000429923	GO:0007618
biological_process	regulation of homeostatic process	11	0.00118229	GO:0032844
biological_process	antennal morphogenesis	3	0.000322442	GO:0048800
biological_process	filamentous growth of a population of unicellular organisms in response to biotic stimulus	5	0.000537403	GO:0036180
biological_process	monoamine transport	2	0.000214961	GO:0015844
biological_process	entry into other organism involved in symbiotic interaction	4	0.000429923	GO:0051828
biological_process	ether metabolic process	9	0.000967326	GO:0018904
biological_process	Golgi organization	1	0.000107481	GO:0007030
biological_process	melanin metabolic process	3	0.000322442	GO:0006582
biological_process	RNA transport	12	0.00128977	GO:0050658
biological_process	developmental cell growth	14	0.00150473	GO:0048588
biological_process	regulation of signaling	112	0.0120378	GO:0023051
biological_process	regulation of response to cytokine stimulus	2	0.000214961	GO:0060759
biological_process	receptor recycling	1	0.000107481	GO:0001881
biological_process	somatic diversification of immune receptors	1	0.000107481	GO:0002200
biological_process	positive regulation of cell division	1	0.000107481	GO:0051781
biological_process	establishment of protein localization	211	0.0226784	GO:0045184
biological_process	positive regulation of immune response	11	0.00118229	GO:0050778
biological_process	genital disc sexually dimorphic development	1	0.000107481	GO:0035263
biological_process	regulation of epithelial cell migration	2	0.000214961	GO:0010632
biological_process	meiotic cell cycle process	5	0.000537403	GO:1903046
biological_process	endomembrane system organization	15	0.00161221	GO:0010256
biological_process	regulation of endocytosis	6	0.000644884	GO:0030100
biological_process	germarium-derived egg chamber formation	2	0.000214961	GO:0007293
biological_process	establishment or maintenance of cell polarity	12	0.00128977	GO:0007163
biological_process	thioester transport	1	0.000107481	GO:1901337
biological_process	cellular ketone metabolic process	54	0.00580396	GO:0042180
biological_process	sulfur compound metabolic process	147	0.0157997	GO:0006790
biological_process	regeneration	7	0.000752365	GO:0031099
biological_process	antigen processing and presentation of peptide antigen	2	0.000214961	GO:0048002
biological_process	antigen processing and presentation of peptide or polysaccharide antigen via MHC class II	1	0.000107481	GO:0002504
biological_process	negative regulation of cell activation	1	0.000107481	GO:0050866
biological_process	positive regulation of molecular function	81	0.00870593	GO:0044093
biological_process	negative regulation of intracellular transport	2	0.000214961	GO:0032387
biological_process	embryonic camera-type eye formation	1	0.000107481	GO:0060900
biological_process	response to oxygen levels	5	0.000537403	GO:0070482
biological_process	positive regulation of synapse assembly	1	0.000107481	GO:0051965
biological_process	regulation of erythrocyte differentiation	1	0.000107481	GO:0045646
biological_process	microtubule organizing center organization	7	0.000752365	GO:0031023
biological_process	intracellular transport	151	0.0162296	GO:0046907
biological_process	RNA localization	13	0.00139725	GO:0006403
biological_process	cellular component macromolecule biosynthetic process	37	0.00397678	GO:0070589
biological_process	response to oxygen-containing compound	62	0.0066638	GO:1901700
biological_process	heme metabolic process	18	0.00193465	GO:0042168
biological_process	negative regulation of macromolecule metabolic process	56	0.00601892	GO:0010605
biological_process	regulation of synaptic transmission, dopaminergic	1	0.000107481	GO:0032225
biological_process	modulation of growth of symbiont involved in interaction with host	4	0.000429923	GO:0044144
biological_process	hypothalamus development	1	0.000107481	GO:0021854
biological_process	negative regulation of organelle organization	15	0.00161221	GO:0010639
biological_process	cell migration	32	0.00343938	GO:0016477
biological_process	phage shock	1	0.000107481	GO:0009271
biological_process	organelle localization	12	0.00128977	GO:0051640
biological_process	fatty acid derivative metabolic process	6	0.000644884	GO:1901568
biological_process	regulation of respiratory burst	2	0.000214961	GO:0060263
biological_process	vitamin transport	6	0.000644884	GO:0051180
biological_process	imaginal disc-derived wing vein morphogenesis	1	0.000107481	GO:0008586
biological_process	regulation of organelle organization	33	0.00354686	GO:0033043
biological_process	imaginal disc-derived wing margin morphogenesis	4	0.000429923	GO:0008587
biological_process	tissue morphogenesis	19	0.00204213	GO:0048729
biological_process	chondrocyte proliferation	1	0.000107481	GO:0035988
biological_process	response to ischemia	2	0.000214961	GO:0002931
biological_process	positive regulation of nervous system development	1	0.000107481	GO:0051962
biological_process	microtubule-based process	127	0.01365	GO:0007017
biological_process	regulation of peptide hormone secretion	1	0.000107481	GO:0090276
biological_process	single organism cell adhesion	10	0.00107481	GO:0098602
biological_process	digestive tract development	1	0.000107481	GO:0048565
biological_process	positive regulation of locomotion	7	0.000752365	GO:0040017
biological_process	ion transport	494	0.0530954	GO:0006811
biological_process	leukocyte mediated immunity	6	0.000644884	GO:0002443
biological_process	regulation of hemocyte proliferation	4	0.000429923	GO:0035206
biological_process	positive regulation of cell cycle process	4	0.000429923	GO:0090068
biological_process	cellular aromatic compound metabolic process	2454	0.263758	GO:0006725
biological_process	organic substance catabolic process	887	0.0953353	GO:1901575
biological_process	negative regulation of cell growth	2	0.000214961	GO:0030308
biological_process	regulation of sporulation	2	0.000214961	GO:0043937
biological_process	positive T cell selection	1	0.000107481	GO:0043368
biological_process	regulation of lipoprotein particle clearance	2	0.000214961	GO:0010984
biological_process	regulation of transmembrane transport	20	0.00214961	GO:0034762
biological_process	heterocycle metabolic process	2454	0.263758	GO:0046483
biological_process	ossification	11	0.00118229	GO:0001503
biological_process	hair follicle cell proliferation	1	0.000107481	GO:0071335
biological_process	regulation of reproductive process	6	0.000644884	GO:2000241
biological_process	establishment of ribosome localization	2	0.000214961	GO:0033753
biological_process	killing of cells in other organism involved in symbiotic interaction	2	0.000214961	GO:0051883
biological_process	positive regulation of transport	11	0.00118229	GO:0051050
biological_process	cellular macromolecule localization	136	0.0146174	GO:0070727
biological_process	regulation of translational fidelity	12	0.00128977	GO:0006450
biological_process	learning or memory	5	0.000537403	GO:0007611
biological_process	organ development	105	0.0112855	GO:0048513
biological_process	ectodermal placode development	3	0.000322442	GO:0071696
biological_process	maintenance of blood-brain barrier	2	0.000214961	GO:0035633
biological_process	organelle fission	35	0.00376182	GO:0048285
biological_process	negative regulation of endocytosis	3	0.000322442	GO:0045806
biological_process	regulation of multicellular organism growth	9	0.000967326	GO:0040014
biological_process	riboflavin metabolic process	18	0.00193465	GO:0006771
biological_process	endoplasmic reticulum organization	5	0.000537403	GO:0007029
biological_process	phagocytosis	24	0.00257954	GO:0006909
biological_process	gene silencing	6	0.000644884	GO:0016458
biological_process	regulation of stomatal movement	1	0.000107481	GO:0010119
biological_process	photosynthesis	21	0.00225709	GO:0015979
biological_process	regulation of protein complex assembly	20	0.00214961	GO:0043254
biological_process	regulation of ion homeostasis	5	0.000537403	GO:2000021
biological_process	appendage development	14	0.00150473	GO:0048736
biological_process	outflow tract morphogenesis	1	0.000107481	GO:0003151
biological_process	organelle organization	239	0.0256879	GO:0006996
biological_process	response to extracellular stimulus	34	0.00365434	GO:0009991
biological_process	positive regulation of oocyte maturation	1	0.000107481	GO:1900195
biological_process	negative regulation of cellular process	122	0.0131126	GO:0048523
biological_process	regulation of membrane lipid distribution	2	0.000214961	GO:0097035
biological_process	forebrain development	5	0.000537403	GO:0030900
biological_process	leukocyte proliferation	2	0.000214961	GO:0070661
biological_process	positive regulation of lipid transport	1	0.000107481	GO:0032370
biological_process	interaction with host	14	0.00150473	GO:0051701
biological_process	negative regulation of antimicrobial humoral response	1	0.000107481	GO:0008348
biological_process	negative regulation of signaling	27	0.00290198	GO:0023057
biological_process	negative regulation of nervous system development	2	0.000214961	GO:0051961
biological_process	positive regulation of multicellular organism growth	6	0.000644884	GO:0040018
biological_process	negative regulation of sequestering of calcium ion	3	0.000322442	GO:0051283
biological_process	post-embryonic organ development	16	0.00171969	GO:0048569
biological_process	chemosensory behavior	3	0.000322442	GO:0007635
biological_process	multi-organism intracellular transport	1	0.000107481	GO:1902583
biological_process	regulation of cellular metabolic process	729	0.0783534	GO:0031323
biological_process	negative regulation of very-low-density lipoprotein particle remodeling	1	0.000107481	GO:0010903
biological_process	muscle structure development	18	0.00193465	GO:0061061
biological_process	coenzyme M metabolic process	1	0.000107481	GO:0019296
biological_process	regulation of synapse organization	5	0.000537403	GO:0050807
biological_process	amide transport	9	0.000967326	GO:0042886
biological_process	regulation of immune effector process	5	0.000537403	GO:0002697
biological_process	positive regulation of organelle organization	9	0.000967326	GO:0010638
biological_process	labyrinthine layer morphogenesis	1	0.000107481	GO:0060713
biological_process	regulation of extracellular matrix organization	1	0.000107481	GO:1903053
biological_process	interaction with symbiont	3	0.000322442	GO:0051702
biological_process	locomotory behavior	4	0.000429923	GO:0007626
biological_process	G1 phase	1	0.000107481	GO:0051318
biological_process	rRNA transport	2	0.000214961	GO:0051029
biological_process	positive regulation of intracellular transport	5	0.000537403	GO:0032388
biological_process	regulation of chromosome segregation	1	0.000107481	GO:0051983
biological_process	cellular potassium ion transport	26	0.0027945	GO:0071804
biological_process	single-organism carbohydrate metabolic process	277	0.0297721	GO:0044723
biological_process	regulation of cellular pH reduction	1	0.000107481	GO:0032847
biological_process	glycosyl compound metabolic process	682	0.0733018	GO:1901657
biological_process	positive regulation of cell proliferation	17	0.00182717	GO:0008284
biological_process	circadian behavior	2	0.000214961	GO:0048512
biological_process	poly(hydroxyalkanoate) metabolic process	3	0.000322442	GO:1901440
biological_process	regulation of circadian rhythm	1	0.000107481	GO:0042752
biological_process	tissue migration	8	0.000859845	GO:0090130
biological_process	drug metabolic process	21	0.00225709	GO:0017144
biological_process	tube formation	1	0.000107481	GO:0035148
biological_process	iron coordination entity transport	14	0.00150473	GO:1901678
biological_process	regulation of cellular response to growth factor stimulus	1	0.000107481	GO:0090287
biological_process	regulation of cell adhesion	7	0.000752365	GO:0030155
biological_process	regulation of R8 cell spacing in compound eye	1	0.000107481	GO:0045468
biological_process	gamete generation	25	0.00268702	GO:0007276
biological_process	multicellular organismal reproductive behavior	12	0.00128977	GO:0033057
biological_process	negative regulation of tissue remodeling	2	0.000214961	GO:0034104
biological_process	regulation of developmental process	72	0.00773861	GO:0050793
biological_process	response to heat	18	0.00193465	GO:0009408
biological_process	regulation of ovulation	2	0.000214961	GO:0060278
biological_process	behavioral defense response	1	0.000107481	GO:0002209
biological_process	sleep	2	0.000214961	GO:0030431
biological_process	oxidation-reduction process	944	0.101462	GO:0055114
biological_process	negative regulation of fibril organization	1	0.000107481	GO:1902904
biological_process	vesicle organization	7	0.000752365	GO:0016050
biological_process	chorion-containing eggshell pattern formation	1	0.000107481	GO:0030381
biological_process	inner ear development	2	0.000214961	GO:0048839
biological_process	negative regulation of cellular response to insulin stimulus	1	0.000107481	GO:1900077
biological_process	isotype switching	1	0.000107481	GO:0045190
biological_process	selenium compound metabolic process	3	0.000322442	GO:0001887
biological_process	cellular component disassembly	29	0.00311694	GO:0022411
biological_process	regulation of integrin biosynthetic process	1	0.000107481	GO:0045113
biological_process	positive regulation of homeostatic process	4	0.000429923	GO:0032846
biological_process	response to gravity	1	0.000107481	GO:0009629
biological_process	anatomical structure maturation	1	0.000107481	GO:0071695
biological_process	somatic diversification of immunoglobulins	1	0.000107481	GO:0016445
biological_process	regulation of filamentous growth	4	0.000429923	GO:0010570
biological_process	regulation of behavior	3	0.000322442	GO:0050795
biological_process	myoblast proliferation	1	0.000107481	GO:0051450
biological_process	viral process	27	0.00290198	GO:0016032
biological_process	plasma lipoprotein particle clearance	3	0.000322442	GO:0034381
biological_process	nurse cell apoptotic process	5	0.000537403	GO:0045476
biological_process	response to food	1	0.000107481	GO:0032094
biological_process	histone modification	23	0.00247206	GO:0016570
biological_process	positive regulation of growth	9	0.000967326	GO:0045927
biological_process	synaptic growth at neuromuscular junction	5	0.000537403	GO:0051124
biological_process	regulation of cellular component biogenesis	27	0.00290198	GO:0044087
biological_process	negative regulation of post-embryonic development	1	0.000107481	GO:0048581
biological_process	cellular process involved in reproduction in multicellular organism	16	0.00171969	GO:0022412
biological_process	nerve development	2	0.000214961	GO:0021675
biological_process	negative regulation of homeostatic process	1	0.000107481	GO:0032845
biological_process	generation of precursor metabolites and energy	328	0.0352537	GO:0006091
biological_process	regulation of Fc receptor mediated stimulatory signaling pathway	1	0.000107481	GO:0060368
biological_process	neurotransmitter transport	16	0.00171969	GO:0006836
biological_process	cartilage development involved in endochondral bone morphogenesis	1	0.000107481	GO:0060351
biological_process	positive regulation of reproductive process	4	0.000429923	GO:2000243
biological_process	eggshell formation	5	0.000537403	GO:0030703
biological_process	multicellular organismal homeostasis	9	0.000967326	GO:0048871
biological_process	multi-organism transport	1	0.000107481	GO:0044766
biological_process	fertilization	1	0.000107481	GO:0009566
biological_process	vitamin biosynthetic process	54	0.00580396	GO:0009110
biological_process	regulation of cell cycle	44	0.00472915	GO:0051726
biological_process	cellular response to endogenous stimulus	29	0.00311694	GO:0071495
biological_process	cell growth	22	0.00236457	GO:0016049
biological_process	lipid particle organization	1	0.000107481	GO:0034389
biological_process	negative regulation of respiratory burst	1	0.000107481	GO:0060268
biological_process	negative regulation of cell adhesion molecule production	1	0.000107481	GO:0060354
biological_process	positive regulation of cellular metabolic process	67	0.0072012	GO:0031325
biological_process	regulation of myelination	2	0.000214961	GO:0031641
biological_process	shoot system development	1	0.000107481	GO:0048367
biological_process	organelle assembly	37	0.00397678	GO:0070925
biological_process	organ formation	1	0.000107481	GO:0048645
biological_process	translational initiation	84	0.00902837	GO:0006413
biological_process	cell development	72	0.00773861	GO:0048468
biological_process	defense response to other organism	11	0.00118229	GO:0098542
biological_process	positive regulation of neurological system process	1	0.000107481	GO:0031646
biological_process	retina development in camera-type eye	2	0.000214961	GO:0060041
biological_process	single-organism behavior	15	0.00161221	GO:0044708
biological_process	negative regulation of cellular response to oxidative stress	1	0.000107481	GO:1900408
biological_process	positive regulation of biological process	126	0.0135426	GO:0048518
biological_process	cerebellum morphogenesis	1	0.000107481	GO:0021587
biological_process	liver development	1	0.000107481	GO:0001889
biological_process	apposition of dorsal and ventral imaginal disc-derived wing surfaces	4	0.000429923	GO:0007475
biological_process	growth of symbiont involved in interaction with host	4	0.000429923	GO:0044116
biological_process	negative regulation of ectoderm development	1	0.000107481	GO:2000384
biological_process	regulation of circadian sleep/wake cycle	1	0.000107481	GO:0042749
biological_process	positive regulation of lipid metabolic process	6	0.000644884	GO:0045834
biological_process	external encapsulating structure organization	7	0.000752365	GO:0045229
biological_process	regulation of cell shape	12	0.00128977	GO:0008360
biological_process	behavioral fear response	1	0.000107481	GO:0001662
biological_process	siderophore transport	9	0.000967326	GO:0015891
biological_process	regulation of nitrogen compound metabolic process	525	0.0564273	GO:0051171
biological_process	genetic transfer	5	0.000537403	GO:0009292
biological_process	negative regulation of cell cycle	8	0.000859845	GO:0045786
biological_process	phosphorus metabolic process	1386	0.148968	GO:0006793
biological_process	ethanolamine-containing compound metabolic process	4	0.000429923	GO:0042439
biological_process	response to pH	3	0.000322442	GO:0009268
biological_process	plasma membrane organization	6	0.000644884	GO:0007009
biological_process	regulation of vesicle-mediated transport	8	0.000859845	GO:0060627
biological_process	cellular nitrogen compound metabolic process	2471	0.265585	GO:0034641
biological_process	type 2 immune response	1	0.000107481	GO:0042092
biological_process	myeloid leukocyte migration	4	0.000429923	GO:0097529
biological_process	maternal process involved in female pregnancy	3	0.000322442	GO:0060135
biological_process	response to fungus	6	0.000644884	GO:0009620
biological_process	bone development	3	0.000322442	GO:0060348
biological_process	polyamine transport	4	0.000429923	GO:0015846
biological_process	regulation of neurotransmitter levels	9	0.000967326	GO:0001505
biological_process	positive regulation of protein complex assembly	6	0.000644884	GO:0031334
biological_process	protein activation cascade	2	0.000214961	GO:0072376
biological_process	positive regulation of transporter activity	2	0.000214961	GO:0032411
biological_process	reflex	1	0.000107481	GO:0060004
biological_process	positive regulation of transmembrane transport	1	0.000107481	GO:0034764
biological_process	drug transport	2	0.000214961	GO:0015893
biological_process	positive regulation of cell motility	7	0.000752365	GO:2000147
biological_process	transposition	54	0.00580396	GO:0032196
biological_process	circadian sleep/wake cycle, sleep	2	0.000214961	GO:0050802
biological_process	carbohydrate metabolic process	401	0.0430997	GO:0005975
biological_process	cellular developmental process	140	0.0150473	GO:0048869
biological_process	cell activation	11	0.00118229	GO:0001775
biological_process	cellular response to extracellular stimulus	28	0.00300946	GO:0031668
biological_process	antimicrobial humoral response	9	0.000967326	GO:0019730
biological_process	cerebellar cortex development	1	0.000107481	GO:0021695
biological_process	regulation of filamentous growth of a population of unicellular organisms in response to chemical stimulus	1	0.000107481	GO:1900437
biological_process	negative regulation of response to DNA damage stimulus	1	0.000107481	GO:2001021
biological_process	negative regulation of protein complex assembly	10	0.00107481	GO:0031333
biological_process	coagulation	7	0.000752365	GO:0050817
biological_process	regulation of body fluid levels	8	0.000859845	GO:0050878
biological_process	gland morphogenesis	4	0.000429923	GO:0022612
biological_process	regulation of immune response	17	0.00182717	GO:0050776
biological_process	regulation of cell differentiation	45	0.00483663	GO:0045595
biological_process	cerebellar Purkinje cell layer development	1	0.000107481	GO:0021680
biological_process	pallium development	2	0.000214961	GO:0021543
biological_process	regulation of localization	65	0.00698624	GO:0032879
biological_process	olfactory lobe development	1	0.000107481	GO:0021988
biological_process	regulation of translational initiation by eIF2 alpha phosphorylation	1	0.000107481	GO:0010998
biological_process	labyrinthine layer development	1	0.000107481	GO:0060711
biological_process	siderophore metabolic process	1	0.000107481	GO:0009237
biological_process	negative regulation of catecholamine secretion	1	0.000107481	GO:0033604
biological_process	developmental growth involved in morphogenesis	14	0.00150473	GO:0060560
biological_process	thiamine-containing compound metabolic process	10	0.00107481	GO:0042723
biological_process	positive regulation of biosynthetic process	44	0.00472915	GO:0009891
biological_process	cell wall macromolecule metabolic process	44	0.00472915	GO:0044036
biological_process	regulation of growth	28	0.00300946	GO:0040008
biological_process	positive regulation of endocytosis	2	0.000214961	GO:0045807
biological_process	regulation of cell projection assembly	5	0.000537403	GO:0060491
biological_process	regulation of establishment of protein localization	7	0.000752365	GO:0070201
biological_process	negative regulation of immune system process	5	0.000537403	GO:0002683
biological_process	regulation of lipopolysaccharide-mediated signaling pathway	2	0.000214961	GO:0031664
biological_process	response to external biotic stimulus	40	0.00429923	GO:0043207
biological_process	hydrogen peroxide catabolic process	20	0.00214961	GO:0042744
biological_process	plasma lipoprotein particle remodeling	3	0.000322442	GO:0034369
biological_process	negative regulation of growth	11	0.00118229	GO:0045926
biological_process	multicellular organism growth	10	0.00107481	GO:0035264
biological_process	system process	58	0.00623388	GO:0003008
biological_process	cardiac chamber development	3	0.000322442	GO:0003205
biological_process	negative regulation of response to cytokine stimulus	1	0.000107481	GO:0060761
biological_process	positive regulation of filamentous growth	1	0.000107481	GO:0090033
biological_process	lipid transport	12	0.00128977	GO:0006869
biological_process	fibril organization	2	0.000214961	GO:0097435
biological_process	heart valve formation	1	0.000107481	GO:0003188
biological_process	phenylpropanoid metabolic process	9	0.000967326	GO:0009698
biological_process	anatomical structure morphogenesis	123	0.0132201	GO:0009653
biological_process	cellular response to stress	186	0.0199914	GO:0033554
biological_process	insulin secretion	1	0.000107481	GO:0030073
biological_process	transport	1327	0.142627	GO:0006810
biological_process	regulation of growth of symbiont in host	4	0.000429923	GO:0044126
biological_process	Entner-Doudoroff pathway	1	0.000107481	GO:0009255
biological_process	sensory organ development	23	0.00247206	GO:0007423
biological_process	cerebral cortex development	2	0.000214961	GO:0021987
biological_process	negative regulation of multicellular organism growth	1	0.000107481	GO:0040015
biological_process	hair follicle development	4	0.000429923	GO:0001942
biological_process	embryonic placenta development	1	0.000107481	GO:0001892
biological_process	tail tip morphogenesis	1	0.000107481	GO:0045138
biological_process	positive regulation of developmental process	19	0.00204213	GO:0051094
biological_process	establishment of protein localization to mitochondrial membrane	2	0.000214961	GO:0090151
biological_process	regulation of cell death	39	0.00419175	GO:0010941
biological_process	negative regulation of cell projection organization	1	0.000107481	GO:0031345
biological_process	apoptotic process involved in development	6	0.000644884	GO:1902742
biological_process	dsRNA fragmentation	1	0.000107481	GO:0031050
biological_process	innate immune response	16	0.00171969	GO:0045087
biological_process	regulation of nurse cell apoptotic process	3	0.000322442	GO:0045477
biological_process	analia development	1	0.000107481	GO:0007487
biological_process	cellular response to biotic stimulus	7	0.000752365	GO:0071216
biological_process	establishment of RNA localization	12	0.00128977	GO:0051236
biological_process	lymphocyte homeostasis	1	0.000107481	GO:0002260
biological_process	viral gene expression	4	0.000429923	GO:0019080
biological_process	carbohydrate derivative transport	11	0.00118229	GO:1901264
biological_process	cell adhesion molecule production	1	0.000107481	GO:0060352
biological_process	activation of innate immune response	1	0.000107481	GO:0002218
biological_process	single-organism biosynthetic process	797	0.0856621	GO:0044711
biological_process	anatomical structure formation involved in morphogenesis	43	0.00462167	GO:0048646
biological_process	positive regulation of cell cycle	4	0.000429923	GO:0045787
biological_process	carbohydrate derivative metabolic process	883	0.0949054	GO:1901135
biological_process	placenta blood vessel development	1	0.000107481	GO:0060674
biological_process	negative regulation of synapse assembly	1	0.000107481	GO:0051964
biological_process	regulation of actin filament-based process	18	0.00193465	GO:0032970
biological_process	dibenzo-p-dioxin metabolic process	1	0.000107481	GO:0018894
biological_process	organonitrogen compound metabolic process	1678	0.180353	GO:1901564
biological_process	digestive tract morphogenesis	1	0.000107481	GO:0048546
biological_process	negative regulation of cell cycle process	8	0.000859845	GO:0010948
biological_process	T cell mediated cytotoxicity	1	0.000107481	GO:0001913
biological_process	immune response-regulating cell surface receptor signaling pathway involved in phagocytosis	3	0.000322442	GO:0002433
biological_process	ovulation	3	0.000322442	GO:0030728
biological_process	oocyte differentiation	5	0.000537403	GO:0009994
biological_process	negative regulation of protein transport	4	0.000429923	GO:0051224
biological_process	cytokine production	9	0.000967326	GO:0001816
biological_process	regulation of synaptic transmission	5	0.000537403	GO:0050804
biological_process	negative regulation of hormone secretion	1	0.000107481	GO:0046888
biological_process	positive regulation of odontogenesis	1	0.000107481	GO:0042482
biological_process	regulation of receptor activity	1	0.000107481	GO:0010469
biological_process	tissue death	1	0.000107481	GO:0016271
biological_process	negative regulation of locomotion	3	0.000322442	GO:0040013
biological_process	cobalamin metabolic process	13	0.00139725	GO:0009235
biological_process	negative regulation of metabolic process	62	0.0066638	GO:0009892
biological_process	nicotinamide metabolic process	14	0.00150473	GO:0006769
biological_process	protein demethylation	1	0.000107481	GO:0006482
biological_process	aggressive behavior	4	0.000429923	GO:0002118
biological_process	establishment of organelle localization	9	0.000967326	GO:0051656
biological_process	cellular aldehyde metabolic process	63	0.00677128	GO:0006081
biological_process	synaptic transmission, cholinergic	2	0.000214961	GO:0007271
biological_process	negative regulation of signal transduction	24	0.00257954	GO:0009968
biological_process	T cell costimulation	2	0.000214961	GO:0031295
biological_process	positive regulation of catabolic process	1	0.000107481	GO:0009896
biological_process	lens morphogenesis in camera-type eye	1	0.000107481	GO:0002089
biological_process	multicellular organismal response to stress	1	0.000107481	GO:0033555
biological_process	transposition, DNA-mediated	51	0.00548151	GO:0006313
biological_process	modification of morphology or physiology of other organism	10	0.00107481	GO:0035821
biological_process	regulation of response to stimulus	132	0.0141874	GO:0048583
biological_process	vegetative to reproductive phase transition of meristem	1	0.000107481	GO:0010228
biological_process	vacuole organization	1	0.000107481	GO:0007033
biological_process	regulation of cell activation	6	0.000644884	GO:0050865
biological_process	sporulation resulting in formation of a cellular spore	9	0.000967326	GO:0030435
biological_process	retina morphogenesis in camera-type eye	1	0.000107481	GO:0060042
biological_process	regulation of binding	3	0.000322442	GO:0051098
biological_process	cellular component movement	144	0.0154772	GO:0006928
biological_process	Sertoli cell differentiation	1	0.000107481	GO:0060008
biological_process	filamentous growth of a population of unicellular organisms	14	0.00150473	GO:0044182
biological_process	regulation of synaptic transmission, GABAergic	2	0.000214961	GO:0032228
biological_process	cellular catabolic process	754	0.0810404	GO:0044248
biological_process	aminoglycoside antibiotic biosynthetic process	13	0.00139725	GO:0030648
biological_process	ocellus pigmentation	1	0.000107481	GO:0033060
biological_process	secretion by tissue	1	0.000107481	GO:0032941
biological_process	response to symbiont	1	0.000107481	GO:0009608
biological_process	positive regulation of nurse cell apoptotic process	3	0.000322442	GO:0045850
biological_process	female pregnancy	4	0.000429923	GO:0007565
biological_process	positive regulation of cellular component movement	9	0.000967326	GO:0051272
biological_process	homeostatic process	108	0.0116079	GO:0042592
biological_process	regulation of bone resorption	3	0.000322442	GO:0045124
biological_process	signal transduction by phosphorylation	88	0.0094583	GO:0023014
biological_process	negative regulation of immune effector process	1	0.000107481	GO:0002698
biological_process	regulation of oocyte development	1	0.000107481	GO:0060281
biological_process	anaphase	1	0.000107481	GO:0051322
biological_process	cell projection organization	60	0.00644884	GO:0030030
biological_process	positive regulation of tissue remodeling	2	0.000214961	GO:0034105
biological_process	cellular response to abiotic stimulus	12	0.00128977	GO:0071214
biological_process	protein complex biogenesis	122	0.0131126	GO:0070271
biological_process	otic vesicle formation	1	0.000107481	GO:0030916
biological_process	negative regulation of protein secretion	2	0.000214961	GO:0050709
biological_process	cell death	85	0.00913586	GO:0008219
biological_process	negative regulation of filamentous growth	3	0.000322442	GO:0060258
biological_process	response to inorganic substance	48	0.00515907	GO:0010035
biological_process	positive regulation of cell growth	2	0.000214961	GO:0030307
biological_process	negative regulation of biosynthetic process	44	0.00472915	GO:0009890
biological_process	vesicle targeting	2	0.000214961	GO:0006903
biological_process	polyketide metabolic process	2	0.000214961	GO:0030638
biological_process	Sertoli cell development	1	0.000107481	GO:0060009
biological_process	multi-organism reproductive behavior	12	0.00128977	GO:0044705
biological_process	blood vessel morphogenesis	9	0.000967326	GO:0048514
biological_process	positive regulation of myelination	1	0.000107481	GO:0031643
biological_process	regulation of epinephrine secretion	1	0.000107481	GO:0014060
biological_process	lipid metabolic process	248	0.0266552	GO:0006629
biological_process	ensheathment of neurons	4	0.000429923	GO:0007272
biological_process	cellular biosynthetic process	2059	0.221303	GO:0044249
biological_process	embryonic organ development	10	0.00107481	GO:0048568
biological_process	regulation of very-low-density lipoprotein particle remodeling	1	0.000107481	GO:0010901
biological_process	somatic diversification of immune receptors via germline recombination within a single locus	1	0.000107481	GO:0002562
biological_process	cellular homeostasis	71	0.00763113	GO:0019725
biological_process	filamentous growth of a population of unicellular organisms in response to chemical stimulus	2	0.000214961	GO:0036171
biological_process	negative regulation of single-species biofilm formation	1	0.000107481	GO:1900191
biological_process	detection of external stimulus	20	0.00214961	GO:0009581
biological_process	negative regulation of transport	12	0.00128977	GO:0051051
biological_process	chemotaxis	61	0.00655632	GO:0006935
biological_process	regulation of ossification	5	0.000537403	GO:0030278
biological_process	cellular carbohydrate biosynthetic process	27	0.00290198	GO:0034637
biological_process	symbiosis, encompassing mutualism through parasitism	43	0.00462167	GO:0044403
biological_process	regulation of symbiosis, encompassing mutualism through parasitism	7	0.000752365	GO:0043903
biological_process	chlorophyll biosynthetic process	13	0.00139725	GO:0015995
biological_process	fluid transport	3	0.000322442	GO:0042044
biological_process	cellular lactam metabolic process	4	0.000429923	GO:0072338
biological_process	transport of virus	1	0.000107481	GO:0046794
biological_process	plasma lipoprotein particle assembly	1	0.000107481	GO:0034377
biological_process	organic substance transport	340	0.0365434	GO:0071702
biological_process	plasma membrane fusion	1	0.000107481	GO:0045026
biological_process	muscle attachment	1	0.000107481	GO:0016203
biological_process	neural tube development	1	0.000107481	GO:0021915
biological_process	response to bacterium	25	0.00268702	GO:0009617
biological_process	imaginal disc development	13	0.00139725	GO:0007444
biological_process	oocyte construction	4	0.000429923	GO:0007308
biological_process	cellular component assembly	209	0.0224635	GO:0022607
biological_process	lymphocyte activation	7	0.000752365	GO:0046649
biological_process	regulation of lipid storage	1	0.000107481	GO:0010883
biological_process	regulation of cell adhesion molecule production	1	0.000107481	GO:0060353
biological_process	negative regulation of blood vessel remodeling	1	0.000107481	GO:0060313
biological_process	organic acid metabolic process	928	0.099742	GO:0006082
biological_process	cell communication	750	0.0806105	GO:0007154
biological_process	synapse organization	8	0.000859845	GO:0050808
biological_process	negative regulation of amine transport	1	0.000107481	GO:0051953
biological_process	substrate adhesion-dependent cell spreading	3	0.000322442	GO:0034446
biological_process	positive regulation of multicellular organismal process	11	0.00118229	GO:0051240
biological_process	positive regulation of cytokine production	1	0.000107481	GO:0001819
biological_process	spermatid differentiation	2	0.000214961	GO:0048515
biological_process	response to organic substance	86	0.00924334	GO:0010033
biological_process	glycerol ether biosynthetic process	1	0.000107481	GO:0046504
biological_process	oocyte localization involved in germarium-derived egg chamber formation	1	0.000107481	GO:0030720
biological_process	response to transition metal nanoparticle	10	0.00107481	GO:1990267
biological_process	regulation of cellular process	1476	0.158641	GO:0050794
biological_process	organ growth	1	0.000107481	GO:0035265
biological_process	positive regulation of respiratory burst involved in inflammatory response	1	0.000107481	GO:0060265
biological_process	response to radiation	20	0.00214961	GO:0009314
biological_process	ovarian follicle cell stalk formation	1	0.000107481	GO:0030713
biological_process	neuromuscular synaptic transmission	1	0.000107481	GO:0007274
biological_process	regulation of defense response to virus	1	0.000107481	GO:0050688
biological_process	positive regulation of response to external stimulus	7	0.000752365	GO:0032103
biological_process	regulation of protein localization to plasma membrane	1	0.000107481	GO:1903076
biological_process	regulation of catabolic process	73	0.00784609	GO:0009894
biological_process	secretion	38	0.00408426	GO:0046903
biological_process	regulation of cellular response to stress	17	0.00182717	GO:0080135
biological_process	determination of adult lifespan	29	0.00311694	GO:0008340
biological_process	positive regulation of cellular component biogenesis	1	0.000107481	GO:0044089
biological_process	positive regulation of cell projection organization	4	0.000429923	GO:0031346
biological_process	response to acid	12	0.00128977	GO:0001101
biological_process	molting cycle	21	0.00225709	GO:0042303
biological_process	single-organism membrane fusion	6	0.000644884	GO:0044801
biological_process	regulation of respiratory burst involved in inflammatory response	1	0.000107481	GO:0060264
biological_process	chromosome condensation	3	0.000322442	GO:0030261
biological_process	gas transport	4	0.000429923	GO:0015669
biological_process	nucleobase-containing compound metabolic process	2219	0.2385	GO:0006139
biological_process	tube morphogenesis	2	0.000214961	GO:0035239
biological_process	meiotic cytokinesis	4	0.000429923	GO:0033206
biological_process	regulation of cellular component movement	20	0.00214961	GO:0051270
biological_process	molting cycle process	8	0.000859845	GO:0022404
biological_process	asexual sporulation	6	0.000644884	GO:0030436
biological_process	blastocyst development	1	0.000107481	GO:0001824
biological_process	apoptotic process involved in morphogenesis	1	0.000107481	GO:0060561
biological_process	one-carbon compound transport	1	0.000107481	GO:0019755
biological_process	cardiac conduction system development	1	0.000107481	GO:0003161
biological_process	response to nitrogen compound	16	0.00171969	GO:1901698
biological_process	hemocyte proliferation	4	0.000429923	GO:0035172
biological_process	gland development	8	0.000859845	GO:0048732
biological_process	response to osmotic stress	7	0.000752365	GO:0006970
biological_process	cardiac chamber morphogenesis	3	0.000322442	GO:0003206
biological_process	cell wall organization	1	0.000107481	GO:0071555
biological_process	embryonic placenta morphogenesis	1	0.000107481	GO:0060669
biological_process	ectodermal placode formation	3	0.000322442	GO:0060788
biological_process	angiogenesis	8	0.000859845	GO:0001525
biological_process	rhythmic behavior	2	0.000214961	GO:0007622
biological_process	negative regulation of cytokine production	4	0.000429923	GO:0001818
biological_process	response to hypoxia	5	0.000537403	GO:0001666
biological_process	reproductive behavior	12	0.00128977	GO:0019098
biological_process	positive regulation of toll-like receptor signaling pathway	1	0.000107481	GO:0034123
biological_process	ribonucleoprotein complex localization	2	0.000214961	GO:0071166
biological_process	positive regulation of cartilage development	1	0.000107481	GO:0061036
biological_process	negative regulation of cellular component movement	3	0.000322442	GO:0051271
biological_process	regulation of sequestering of calcium ion	3	0.000322442	GO:0051282
biological_process	single organismal cell-cell adhesion	8	0.000859845	GO:0016337
biological_process	detection of abiotic stimulus	20	0.00214961	GO:0009582
biological_process	regulation of response to external stimulus	18	0.00193465	GO:0032101
biological_process	cerebellum development	3	0.000322442	GO:0021549
biological_process	regulation of microtubule-based process	4	0.000429923	GO:0032886
biological_process	response to herbicide	3	0.000322442	GO:0009635
biological_process	cell-cell adhesion	18	0.00193465	GO:0098609
biological_process	negative regulation of cell proliferation	5	0.000537403	GO:0008285
biological_process	cofactor metabolic process	261	0.0280525	GO:0051186
biological_process	regulation of RNA stability	1	0.000107481	GO:0043487
biological_process	regulation of protein complex disassembly	22	0.00236457	GO:0043244
biological_process	adhesion of symbiont to host cell	2	0.000214961	GO:0044650
biological_process	establishment of spindle localization	2	0.000214961	GO:0051293
biological_process	negative regulation of epinephrine secretion	1	0.000107481	GO:0032811
biological_process	cytokine production involved in immune response	1	0.000107481	GO:0002367
biological_process	regulation of hormone secretion	4	0.000429923	GO:0046883
biological_process	regulation of cell division	8	0.000859845	GO:0051302
biological_process	organic acid transport	46	0.00494411	GO:0015849
biological_process	nucleus organization	4	0.000429923	GO:0006997
biological_process	regulation of single-species biofilm formation	1	0.000107481	GO:1900190
biological_process	regulation of developmental growth	5	0.000537403	GO:0048638
biological_process	post-embryonic development	73	0.00784609	GO:0009791
biological_process	development of primary sexual characteristics	17	0.00182717	GO:0045137
biological_process	vitamin B6 metabolic process	6	0.000644884	GO:0042816
biological_process	negative regulation of neurological system process	1	0.000107481	GO:0031645
biological_process	regulation of cell proliferation	25	0.00268702	GO:0042127
biological_process	embryonic morphogenesis	13	0.00139725	GO:0048598
biological_process	dorsal appendage formation	1	0.000107481	GO:0046843
biological_process	inflammatory response to antigenic stimulus	3	0.000322442	GO:0002437
biological_process	conjugation	8	0.000859845	GO:0000746
biological_process	regulation of biosynthetic process	600	0.0644884	GO:0009889
biological_process	morphogenesis of a branching structure	2	0.000214961	GO:0001763
biological_process	demethylation	1	0.000107481	GO:0070988
biological_process	extracellular transport	2	0.000214961	GO:0006858
biological_process	virion assembly	1	0.000107481	GO:0019068
biological_process	oocyte axis specification	4	0.000429923	GO:0007309
biological_process	cellular response to external stimulus	28	0.00300946	GO:0071496
biological_process	aging	30	0.00322442	GO:0007568
biological_process	regulation of toll-like receptor signaling pathway	1	0.000107481	GO:0034121
biological_process	response to drug	17	0.00182717	GO:0042493
biological_process	endosome organization	3	0.000322442	GO:0007032
biological_process	positive regulation of ion transport	2	0.000214961	GO:0043270
biological_process	response to wounding	23	0.00247206	GO:0009611
biological_process	protein import	17	0.00182717	GO:0017038
[truncated: 98 more rows]
