# Supplementary material for: Transcriptome sequencing of Coccinella septempunctata adults (Coleoptera: Coccinellidae) feeding on artificial diet and Aphis craccivora
Source: PLoS One. 2020 Aug 17;15(8):e0236249. doi: 10.1371/journal.pone.0236249 (PMC7430724; doi:10.1371/journal.pone.0236249)
Supplement: S3 File — (XLS) [file pone.0236249.s003.xls]

## Sheet: unigene_cog.sumary
#Total seqs with COG/KOG/NOGs:7805
#Type	functional_categories	COG	KOG	NOG
INFORMATION STORAGE AND PROCESSING	[A] RNA processing and modification	39	320	1
INFORMATION STORAGE AND PROCESSING	[B] Chromatin structure and dynamics	69	94	0
INFORMATION STORAGE AND PROCESSING	[J] Translation, ribosomal structure and biogenesis	589	572	2
INFORMATION STORAGE AND PROCESSING	[K] Transcription	213	595	31
INFORMATION STORAGE AND PROCESSING	[L] Replication, recombination and repair	269	114	10
CELLULAR PROCESSES AND SIGNALING	[D] Cell cycle control, cell division, chromosome partitioning	97	120	3
CELLULAR PROCESSES AND SIGNALING	[M] Cell wall/membrane/envelope biogenesis	85	34	3
CELLULAR PROCESSES AND SIGNALING	[N] Cell motility	11	10	3
CELLULAR PROCESSES AND SIGNALING	[O] Posttranslational modification, protein turnover, chaperones	460	622	26
CELLULAR PROCESSES AND SIGNALING	[T] Signal transduction mechanisms	386	936	18
CELLULAR PROCESSES AND SIGNALING	[U] Intracellular trafficking, secretion, and vesicular transport	113	363	15
CELLULAR PROCESSES AND SIGNALING	[V] Defense mechanisms	45	40	1
CELLULAR PROCESSES AND SIGNALING	[W] Extracellular structures	0	44	0
CELLULAR PROCESSES AND SIGNALING	[Y] Nuclear structure	3	22	0
CELLULAR PROCESSES AND SIGNALING	[Z] Cytoskeleton	150	233	0
METABOLISM	[C] Energy production and conversion	254	277	2
METABOLISM	[E] Amino acid transport and metabolism	224	149	0
METABOLISM	[F] Nucleotide transport and metabolism	88	75	0
METABOLISM	[G] Carbohydrate transport and metabolism	252	190	9
METABOLISM	[H] Coenzyme transport and metabolism	59	42	0
METABOLISM	[I] Lipid transport and metabolism	153	201	3
METABOLISM	[P] Inorganic ion transport and metabolism	148	179	5
METABOLISM	[Q] Secondary metabolites biosynthesis, transport and catabolism	84	83	3
POORLY CHARACTERIZED	[R] General function prediction only	669	636	59
POORLY CHARACTERIZED	[S] Function unknown	192	402	298
