# Supplementary material for: Transcriptome sequencing of Coccinella septempunctata adults (Coleoptera: Coccinellidae) feeding on artificial diet and Aphis craccivora
Source: PLoS One. 2020 Aug 17;15(8):e0236249. doi: 10.1371/journal.pone.0236249 (PMC7430724; doi:10.1371/journal.pone.0236249)
Supplement: S4 File — (XLS) [file pone.0236249.s004.xls]

## Sheet: unigene.pathway_table
PathWay	Pathway_definition	number_of_seqs	seqs_kos/genes_list	pathway_imagename
path:ko01100	Metabolic pathways	3149	c100006_g1(K03021);c100012_g1(K03841);c100031_g3(K01623);c100031_g4(K01623);c100106_g1(K11540);c100133_g1(K13811);c100135_g1(K14157);c100144_g3(K01176);c100144_g4(K01270);c100144_g6(K00040);c100144_g8(K00971);c100151_g1(K00108);c100166_g1(K01942);c100167_g1(K01681);c10017_g1(K00019);c100212_g1(K12353);c100214_g1(K02577);c100216_g1(K02324);c100219_g1(K01183);c100226_g1(K00232);c100230_g1(K18533);c…
path:ko01110	Biosynthesis of secondary metabolites	1285	c100012_g1(K03841);c100031_g3(K01623);c100031_g4(K01623);c100135_g1(K14157);c100144_g8(K00971);c100167_g1(K01681);c100226_g1(K00232);c100230_g1(K18533);c100257_g1(K01648);c100267_g1(K00128);c100282_g1(K18533);c100313_g1(K00106);c100578_g1(K01681);c100634_g1(K01952);c100717_g1(K11787);c10078_g1(K00806);c100800_g1(K00281);c100827_g4(K00031);c100827_g5(K11517);c100835_g1(K01593);c100890_g1(K18533);c…	ko01110.png
path:ko01130	Biosynthesis of antibiotics	964	c100012_g1(K03841);c100031_g3(K01623);c100031_g4(K01623);c100133_g1(K13811);c100135_g1(K14157);c100167_g1(K01681);c100230_g1(K18533);c100257_g1(K01648);c100267_g1(K00128);c100282_g1(K18533);c100578_g1(K01681);c100634_g1(K01952);c100717_g1(K11787);c100800_g1(K00281);c100827_g4(K00031);c100827_g5(K11517);c100890_g1(K18533);c101007_g1(K00615);c101104_g1(K00766);c101184_g1(K01647);c101197_g1(K11788);…	ko01130.png
path:ko01120	Microbial metabolism in diverse environments	932	c100012_g1(K03841);c100031_g3(K01623);c100031_g4(K01623);c100133_g1(K13811);c100167_g1(K01681);c100257_g1(K01648);c100267_g1(K00128);c100313_g1(K00106);c100578_g1(K01681);c100682_g1(K01007);c100827_g4(K00031);c100827_g5(K11517);c100912_g1(K00106);c101007_g1(K00615);c101011_g1(K00146);c101051_g1(K11178);c101184_g1(K01647);c10139_g1(K00164);c101417_g1(K01601);c101581_g1(K01466);c101587_g1(K01915);c…	ko01120.png
path:ko01200	Carbon metabolism	623	c100012_g1(K03841);c100031_g3(K01623);c100031_g4(K01623);c100167_g1(K01681);c100578_g1(K01681);c100682_g1(K01007);c100800_g1(K00281);c100827_g4(K00031);c100827_g5(K11517);c101007_g1(K00615);c101184_g1(K01647);c10139_g1(K00164);c101417_g1(K01601);c101973_g1(K01638);c101975_g1(K05606);c102001_g1(K00239);c102060_g1(K01690);c102087_g1(K00873);c102096_g1(K00162);c102222_g1(K01681);c102269_g1(K01637);c…	ko01200.png
path:ko03010	Ribosome	610	c10069_g1(K02868);c101035_g1(K02917);c101238_g1(K02935);c101326_g1(K02991);c101389_g1(K02966);c101425_g1(K02989);c101520_g1(K02942);c101560_g1(K02958);c102199_g1(K02920);c102242_g1(K02934);c102346_g1(K02962);c102444_g1(K02867);c10246_g1(K02995);c102510_g1(K02973);c102642_g1(K02936);c102796_g1(K02906);c102863_g1(K02937);c102865_g1(K02873);c103389_g1(K02929);c103437_g1(K02866);c103704_g1(K02985);c1…	ko03010.png
path:ko01230	Biosynthesis of amino acids	436	c100031_g3(K01623);c100031_g4(K01623);c100167_g1(K01681);c100578_g1(K01681);c100827_g4(K00031);c101007_g1(K00615);c101104_g1(K00766);c101184_g1(K01647);c101514_g1(K01476);c101587_g1(K01915);c101597_g1(K01760);c101818_g1(K01652);c101895_g1(K01940);c102087_g1(K00873);c102101_g1(K01620);c102222_g1(K01681);c102232_g1(K01653);c102273_g1(K01681);c102339_g1(K00031);c102501_g1(K00948);c102552_g1(K01647);…	ko01230.png
path:ko00230	Purine metabolism	397	c100006_g1(K03021);c100021_g1(K08043);c100021_g2(K08043);c100023_g1(K08042);c100093_g1(K01769);c100133_g1(K13811);c100216_g1(K02324);c100222_g1(K13761);c100230_g1(K18533);c100282_g1(K18533);c100305_g1(K03010);c100313_g1(K00106);c100448_g1(K08048);c100608_g1(K11265);c100634_g1(K01952);c100647_g2(K11265);c100679_g1(K01514);c100689_g1(K01769);c100701_g1(K18437);c100717_g1(K11787);c100793_g1(K13761);…	ko00230.png
path:ko03013	RNA transport	391	c100054_g1(K14310);c100056_g1(K13114);c100082_g1(K10577);c100109_g1(K03254);c100109_g2(K03254);c100110_g1(K14305);c100142_g1(K10577);c100285_g1(K10577);c100411_g1(K13174);c100417_g1(K09291);c100436_g1(K14314);c100596_g1(K14326);c100599_g1(K12878);c100813_g2(K14311);c100845_g1(K14317);c100891_g1(K07562);c100960_g1(K12172);c100968_g1(K14297);c101423_g1(K07562);c101811_g1(K14326);c101822_g1(K03231);…	ko03013.png
path:ko05016	Huntington's disease	379	c100055_g1(K05208);c100305_g1(K03010);c100549_g1(K05858);c100618_g1(K10408);c100635_g1(K10408);c100635_g2(K10408);c100635_g3(K10408);c100712_g1(K10408);c100720_g1(K10408);c100778_g1(K04533);c100818_g1(K10408);c100818_g2(K10408);c100858_g1(K10408);c100866_g1(K10408);c100940_g1(K10408);c100940_g2(K10408);c100944_g1(K10408);c100951_g1(K10408);c101176_g1(K02256);c101212_g1(K11826);c101265_g1(K03948);…	ko05016.png
path:ko00190	Oxidative phosphorylation	371	c100421_g2(K00336);c101176_g1(K02256);c101265_g1(K03948);c101753_g1(K02301);c102001_g1(K00239);c102306_g1(K03879);c102584_g1(K03883);c102678_g1(K02154);c102873_g1(K02275);c102918_g1(K03935);c10318_g1(K00343);c103311_g1(K02274);c103606_g1(K02149);c103646_g1(K00336);c103671_g1(K02127);c104007_g1(K03881);c104094_g1(K00406);c104158_g1(K00425);c104794_g1(K03940);c104854_g1(K02155);c105410_g1(K02259);c…	ko00190.png
path:ko04120	Ubiquitin mediated proteolysis	290	c100031_g1(K03348);c100046_g1(K04678);c100082_g1(K10577);c100142_g1(K10577);c100285_g1(K10577);c100297_g1(K03870);c100340_g4(K10595);c100484_g1(K10589);c100781_g1(K10594);c100820_g1(K10586);c100990_g1(K10595);c102342_g1(K10611);c103492_g1(K10573);c103702_g1(K06689);c105935_g1(K10583);c107341_g1(K10590);c107821_g1(K03364);c109677_g1(K03357);c109811_g1(K05630);c109871_g1(K10575);c110467_g1(K03175);…	ko04120.png
path:ko02020	Two-component system	290	c100144_g10(K07700);c101155_g1(K03776);c101260_g1(K07646);c101296_g1(K08929);c101459_g1(K01644);c101587_g1(K01915);c101748_g1(K03407);c101983_g1(K04771);c102134_g1(K08929);c102203_g1(K00990);c102251_g1(K13598);c102471_g1(K03406);c102637_g1(K03406);c102987_g1(K00027);c103048_g1(K00626);c103084_g1(K03407);c103167_g1(K03406);c103225_g1(K03412);c103348_g1(K11103);c104094_g1(K00406);c104134_g1(K03406)…	ko02020.png
path:ko02010	ABC transporters	277	c100144_g5(K01998);c100366_g1(K05648);c100375_g1(K05674);c100376_g1(K05673);c100450_g1(K05643);c100607_g1(K05658);c100615_g1(K05673);c100663_g1(K05673);c100757_g1(K05673);c100757_g2(K05673);c100849_g1(K05643);c101039_g1(K02042);c101345_g1(K02042);c101378_g1(K01999);c101441_g1(K15580);c101619_g1(K01995);c102206_g1(K02017);c102417_g1(K02012);c102645_g1(K11720);c102659_g1(K10539);c10283_g1(K15580);c…	ko02010.png
path:ko04141	Protein processing in endoplasmic reticulum	275	c100137_g2(K14026);c100137_g3(K14026);c100234_g1(K14007);c100248_g1(K09517);c100289_g1(K09556);c100304_g1(K08852);c100319_g1(K08653);c100382_g1(K11718);c100573_g1(K05546);c100573_g2(K05546);c100657_g1(K09556);c100878_g1(K14005);c101969_g1(K03283);c102092_g1(K09485);c102810_g1(K14006);c102931_g1(K04079);c102943_g1(K09584);c103466_g1(K16194);c103702_g1(K06689);c104280_g1(K09486);c104774_g1(K09584);…	ko04141.png
path:ko05200	Pathways in cancer	271	c100021_g1(K08043);c100021_g2(K08043);c100023_g1(K08042);c100223_g1(K02085);c100297_g1(K03870);c100371_g1(K04361);c100374_g1(K04456);c100394_g1(K05637);c100417_g1(K09291);c100448_g1(K08048);c100451_g1(K05719);c100512_g1(K05691);c100547_g1(K07209);c100549_g1(K05858);c100551_g1(K03099);c100644_g1(K06237);c100659_g2(K04368);c100675_g1(K05636);c100738_g1(K04514);c100767_g1(K06619);c100802_g1(K06226);…	ko05200.png
path:ko00010	Glycolysis / Gluconeogenesis	268	c100012_g1(K03841);c100031_g3(K01623);c100031_g4(K01623);c100267_g1(K00128);c102087_g1(K00873);c102096_g1(K00162);c103363_g1(K00382);c103880_g1(K00844);c104067_g1(K00873);c104125_g1(K01624);c104372_g1(K13953);c104712_g1(K00844);c105214_g1(K01689);c105222_g1(K00162);c105332_g1(K01623);c105520_g1(K15633);c105888_g1(K01610);c106187_g1(K01895);c106274_g1(K11532);c106364_g1(K01624);c106557_g1(K01835);…	ko00010.png
path:ko05010	Alzheimer's disease	267	c100038_g1(K11716);c100055_g1(K05208);c100129_g1(K04550);c100304_g1(K08852);c100395_g1(K06059);c100549_g1(K05858);c100893_g1(K06704);c100958_g1(K04550);c100979_g1(K04371);c101176_g1(K02256);c101265_g1(K03948);c102391_g1(K04634);c102918_g1(K03935);c103671_g1(K02127);c104794_g1(K03940);c105494_g1(K00411);c106035_g1(K08738);c106066_g1(K03968);c106213_g1(K00412);c106375_g1(K02267);c106863_g1(K04634);…	ko05010.png
path:ko00620	Pyruvate metabolism	260	c100267_g1(K00128);c100682_g1(K01007);c100945_g1(K11262);c101397_g1(K00101);c101973_g1(K01638);c102021_g1(K00049);c102087_g1(K00873);c102096_g1(K00162);c102987_g1(K00027);c103018_g1(K01676);c103048_g1(K00626);c103363_g1(K00382);c103828_g1(K01638);c104005_g1(K01679);c104067_g1(K00873);c104099_g1(K00029);c104751_g1(K01963);c105066_g1(K00029);c105222_g1(K00162);c105888_g1(K01610);c105961_g1(K01963);…	ko00620.png
path:ko05012	Parkinson's disease	253	c101176_g1(K02256);c101265_g1(K03948);c102306_g1(K03879);c102584_g1(K03883);c102737_g1(K04633);c102918_g1(K03935);c103671_g1(K02127);c104007_g1(K03881);c104794_g1(K03940);c105494_g1(K00411);c105628_g1(K15040);c106035_g1(K08738);c106066_g1(K03968);c106213_g1(K00412);c106375_g1(K02267);c106891_g1(K03942);c107457_g1(K02128);c107729_g1(K02127);c108070_g1(K02262);c109064_g1(K02128);c109147_g1(K03879);…	ko05012.png
path:ko00240	Pyrimidine metabolism	244	c100006_g1(K03021);c100106_g1(K11540);c100216_g1(K02324);c100230_g1(K18533);c100282_g1(K18533);c100305_g1(K03010);c100352_g1(K00207);c100811_g1(K02999);c100890_g1(K18533);c101021_g1(K01937);c101821_g1(K00762);c102056_g1(K01937);c102130_g1(K09018);c102526_g1(K01494);c102617_g1(K00761);c102951_g1(K09023);c103008_g1(K01081);c103352_g1(K00940);c10348_g1(K01937);c104302_g1(K00758);c104405_g1(K00254);c…	ko00240.png
path:ko05169	Epstein-Barr virus infection	242	c100006_g1(K03021);c100148_g1(K03065);c100305_g1(K03010);c100374_g1(K04456);c100384_g1(K06063);c100547_g1(K07209);c100845_g1(K14317);c101061_g1(K16197);c101101_g1(K10881);c101969_g1(K03283);c102037_g1(K03120);c102529_g1(K03061);c102957_g1(K03066);c102961_g1(K05410);c103357_g1(K06053);c103466_g1(K16194);c104759_g1(K03029);c105047_g1(K03283);c105195_g1(K03035);c106032_g1(K03017);c106414_g1(K02649);…	ko05169.png
path:ko04144	Endocytosis	242	c100039_g1(K01528);c100046_g1(K04678);c100161_g1(K12489);c100343_g1(K06564);c100361_g1(K04679);c100371_g1(K04361);c100466_g1(K19366);c100673_g1(K12471);c100743_g1(K05096);c100772_g1(K12475);c100956_g1(K18443);c100971_g2(K18442);c101144_g1(K04500);c101212_g1(K11826);c101213_g1(K07937);c101437_g1(K05758);c101727_g1(K17917);c101969_g1(K03283);c103439_g1(K12197);c103513_g1(K12483);c104991_g1(K07889);…	ko04144.png
path:ko05206	MicroRNAs in cancer	238	c100082_g1(K10577);c100140_g1(K07204);c100142_g1(K10577);c100223_g1(K02085);c100269_g1(K11592);c100285_g1(K10577);c100371_g1(K04361);c100444_g1(K04728);c100536_g1(K18050);c100547_g1(K07209);c100551_g1(K03099);c100605_g1(K11459);c100607_g1(K05658);c100659_g2(K04368);c100697_g1(K11459);c100738_g1(K04514);c100767_g1(K06619);c100922_g1(K02599);c101622_g1(K01425);c105933_g1(K07827);c106940_g1(K04377);…	ko05206.png
path:ko05205	Proteoglycans in cancer	228	c100015_g1(K04437);c100365_g1(K01365);c100371_g1(K04361);c100374_g1(K04456);c100451_g1(K05719);c100551_g1(K03099);c100659_g2(K04368);c100702_g1(K10380);c100738_g1(K04514);c100802_g1(K06226);c100841_g1(K05860);c100979_g1(K04371);c101326_g1(K02991);c101999_g1(K04409);c102906_g1(K12823);c103239_g1(K04437);c104300_g1(K08550);c105291_g1(K02991);c105320_g1(K12959);c105392_g1(K04437);c105933_g1(K07827);…	ko05205.png
path:ko03040	Spliceosome	222	c100181_g1(K12871);c100258_g1(K12828);c100384_g1(K06063);c100523_g1(K12867);c100599_g1(K12878);c100721_g3(K12832);c100802_g2(K12855);c100882_g1(K12856);c101251_g1(K12833);c101509_g1(K12625);c101969_g1(K03283);c102152_g1(K11088);c102628_g1(K12843);c102906_g1(K12823);c104295_g1(K12824);c104422_g1(K13025);c105047_g1(K03283);c106399_g1(K12896);c106533_g1(K13025);c106598_g1(K03283);c106612_g1(K12871);…	ko03040.png
path:ko00630	Glyoxylate and dicarboxylate metabolism	220	c100167_g1(K01681);c100578_g1(K01681);c100800_g1(K00281);c100827_g5(K11517);c101184_g1(K01647);c101417_g1(K01601);c101587_g1(K01915);c101973_g1(K01638);c101975_g1(K05606);c102021_g1(K00049);c102222_g1(K01681);c102269_g1(K01637);c102273_g1(K01681);c102552_g1(K01647);c102663_g1(K01681);c103048_g1(K00626);c103197_g1(K00104);c103363_g1(K00382);c103607_g1(K00605);c103726_g1(K00123);c103769_g1(K01647);…	ko00630.png
path:ko04510	Focal adhesion	218	c100015_g1(K04437);c100037_g1(K06277);c100246_g1(K04349);c100371_g1(K04361);c100374_g1(K04456);c100394_g1(K05637);c100451_g1(K05719);c100551_g1(K03099);c100644_g1(K06237);c100659_g2(K04368);c100675_g1(K05636);c100735_g1(K05700);c100738_g1(K04514);c100743_g1(K05096);c100807_g1(K06237);c100925_g1(K00907);c100979_g1(K04371);c100993_g1(K06271);c101999_g1(K04409);c102578_g1(K06249);c103239_g1(K04437);…	ko04510.png
path:ko04932	Non-alcoholic fatty liver disease (NAFLD)	212	c100304_g1(K08852);c100374_g1(K04456);c100547_g1(K07209);c101176_g1(K02256);c101265_g1(K03948);c102918_g1(K03935);c104794_g1(K03940);c104835_g1(K04527);c105494_g1(K00411);c106035_g1(K08738);c106066_g1(K03968);c106213_g1(K00412);c106375_g1(K02267);c106414_g1(K02649);c106891_g1(K03942);c108070_g1(K02262);c108643_g1(K04527);c110410_g1(K02256);c111096_g1(K04392);c112162_g1(K03083);c112713_g1(K02264);…	ko04932.png
path:ko04151	PI3K-Akt signaling pathway	209	c100140_g1(K07204);c100224_g1(K07206);c100237_g1(K06071);c100371_g1(K04361);c100374_g1(K04456);c100394_g1(K05637);c100451_g1(K05719);c100547_g1(K07209);c100551_g1(K03099);c100570_g1(K07207);c100644_g1(K06237);c100659_g2(K04368);c100675_g1(K05636);c100743_g1(K05096);c100807_g1(K06237);c100824_g1(K11583);c100895_g1(K06071);c100979_g1(K04371);c101061_g1(K16197);c101326_g1(K02991);c102578_g1(K06249);…	ko04151.png
path:ko04024	cAMP signaling pathway	199	c100021_g1(K08043);c100021_g2(K08043);c100023_g1(K08042);c100055_g1(K05208);c100226_g1(K00232);c100321_g1(K01539);c100341_g2(K07188);c100374_g1(K04456);c100376_g1(K05673);c100448_g1(K08048);c100608_g1(K11265);c100615_g1(K05673);c100647_g2(K11265);c100659_g2(K04368);c100663_g1(K05673);c100738_g1(K04514);c100757_g1(K05673);c100757_g2(K05673);c100841_g1(K05860);c100977_g1(K04962);c100977_g2(K04962);…	ko04024.png
path:ko04142	Lysosome	196	c100240_g1(K12316);c100343_g1(K06564);c100365_g1(K01365);c100447_g1(K12392);c100646_g1(K12385);c100813_g3(K01137);c100927_g1(K12373);c10128_g1(K13289);c102678_g1(K02154);c103120_g1(K01201);c104573_g1(K06546);c104854_g1(K02155);c105594_g1(K03661);c106588_g1(K12373);c106976_g1(K13289);c107197_g1(K12383);c107319_g1(K12350);c109029_g1(K01275);c109831_g1(K04646);c110586_g1(K12392);c110686_g1(K04646);c…	ko04142.png
path:ko05166	HTLV-I infection	195	c100021_g1(K08043);c100021_g2(K08043);c100023_g1(K08042);c100031_g1(K03348);c100216_g1(K02324);c100223_g1(K02085);c100374_g1(K04456);c100444_g1(K04728);c100448_g1(K08048);c100547_g1(K07209);c100558_g1(K04802);c100792_g1(K08874);c100824_g2(K06062);c100871_g1(K06640);c100993_g1(K06271);c101144_g1(K04500);c102037_g1(K03120);c102231_g1(K04802);c104056_g1(K06271);c104160_g1(K07299);c105628_g1(K15040);…	ko05166.png
path:ko00020	Citrate cycle (TCA cycle)	192	c100167_g1(K01681);c100257_g1(K01648);c100578_g1(K01681);c100827_g4(K00031);c101184_g1(K01647);c10139_g1(K00164);c102001_g1(K00239);c102096_g1(K00162);c102222_g1(K01681);c102273_g1(K01681);c102339_g1(K00031);c102552_g1(K01647);c102663_g1(K01681);c103018_g1(K01676);c103174_g1(K01903);c103363_g1(K00382);c103736_g1(K01903);c103763_g1(K01902);c103769_g1(K01647);c104005_g1(K01679);c105222_g1(K00162);c…	ko00020.png
path:ko00260	Glycine, serine and threonine metabolism	191	c100151_g1(K00108);c100800_g1(K00281);c101248_g1(K00552);c102021_g1(K00049);c102101_g1(K01620);c103363_g1(K00382);c103607_g1(K00605);c103621_g1(K01620);c103642_g1(K00108);c103931_g1(K00281);c104012_g1(K01697);c104088_g1(K01733);c104283_g1(K02437);c104444_g1(K00605);c105127_g1(K00639);c105520_g1(K15633);c105587_g1(K00130);c106267_g1(K00281);c106311_g1(K00605);c106671_g1(K00382);c106691_g1(K00643);…	ko00260.png
path:ko04146	Peroxisome	191	c100017_g1(K13356);c100226_g1(K00232);c100313_g1(K00106);c100491_g1(K13345);c100827_g4(K00031);c100827_g5(K11517);c100912_g1(K00106);c102339_g1(K00031);c102710_g1(K01897);c102962_g1(K13354);c103016_g1(K00232);c103523_g1(K13336);c103891_g1(K01897);c104181_g1(K00232);c104544_g1(K13356);c105668_g1(K03781);c106182_g1(K13350);c106292_g1(K13237);c106436_g1(K13344);c107408_g1(K00232);c107668_g1(K01796);…	ko04146.png
path:ko04015	Rap1 signaling pathway	190	c100021_g1(K08043);c100021_g2(K08043);c100023_g1(K08042);c100037_g1(K06277);c100055_g1(K05208);c100118_g1(K06082);c100371_g1(K04361);c100374_g1(K04456);c100438_g1(K17701);c100448_g1(K08048);c100451_g1(K05719);c100549_g1(K05858);c100659_g2(K04368);c100743_g1(K05096);c100841_g1(K05860);c100979_g1(K04371);c100993_g1(K06271);c101855_g1(K05759);c102391_g1(K04634);c103397_g1(K06274);c103723_g1(K07834);…	ko04015.png
path:ko00500	Starch and sucrose metabolism	189	c100144_g3(K01176);c100240_g1(K12316);c100492_g1(K16055);c101003_g1(K00694);c101526_g1(K02438);c102841_g1(K01187);c102845_g1(K00696);c103065_g1(K00012);c103519_g1(K00688);c103880_g1(K00844);c104477_g1(K00697);c104636_g1(K05343);c104712_g1(K00844);c104830_g1(K01179);c104874_g1(K01187);c106240_g1(K00700);c106557_g1(K01835);c106704_g1(K05349);c107108_g1(K00700);c108095_g1(K01236);c108279_g1(K00975);…	ko00500.png
path:ko04145	Phagosome	188	c100365_g1(K01365);c100406_g1(K10413);c100451_g1(K05719);c101992_g1(K06560);c102678_g1(K02154);c103457_g1(K10789);c103606_g1(K02149);c104047_g1(K07375);c104854_g1(K02155);c104991_g1(K07889);c105594_g1(K03661);c105791_g1(K07374);c107282_g1(K10789);c111096_g1(K04392);c113874_g1(K08488);c114053_g1(K01365);c115138_g1(K07888);c11575_g1(K07889);c115889_g1(K02147);c117531_g1(K05692);c117892_g1(K10413);c…	ko04145.png
path:ko04910	Insulin signaling pathway	188	c100012_g1(K03841);c100037_g1(K06277);c100103_g1(K04372);c100140_g1(K07204);c100189_g1(K07192);c100224_g1(K07206);c100259_g1(K00665);c100341_g2(K07188);c100374_g1(K04456);c100420_g1(K00665);c100547_g1(K07209);c100551_g1(K03099);c100570_g1(K07207);c100606_g1(K00665);c100659_g2(K04368);c100710_g1(K00665);c100710_g2(K00665);c100915_g1(K07195);c100945_g1(K11262);c100979_g1(K04371);c101326_g1(K02991);…	ko04910.png
path:ko05203	Viral carcinogenesis	180	c100292_g1(K16175);c100384_g1(K06063);c100824_g2(K06062);c100957_g1(K10691);c100979_g1(K04371);c101061_g1(K16197);c102037_g1(K03120);c102087_g1(K00873);c103357_g1(K06053);c103522_g1(K04681);c104067_g1(K00873);c105933_g1(K07827);c106414_g1(K02649);c106453_g1(K11252);c107558_g1(K04443);c110434_g1(K06630);c111096_g1(K04392);c112603_g1(K16197);c113206_g1(K12886);c114798_g1(K00922);c114847_g1(K02649);…	ko05203.png
path:ko00970	Aminoacyl-tRNA biosynthesis	179	c100030_g1(K01873);c100168_g1(K01874);c100202_g1(K01883);c100202_g2(K01883);c100228_g1(K01874);c100681_g1(K01893);c101284_g1(K01879);c101462_g1(K01893);c101505_g1(K01868);c101666_g1(K01883);c101718_g1(K02433);c101947_g1(K01883);c101972_g1(K02433);c102329_g1(K01866);c102772_g1(K01869);c102896_g1(K01890);c103567_g1(K01890);c104406_g1(K01870);c104448_g1(K01893);c104642_g1(K09698);c104727_g1(K01879);…	ko00970.png
path:ko03018	RNA degradation	174	c100169_g1(K14442);c100256_g1(K12618);c100533_g1(K12618);c100678_g1(K12585);c100678_g2(K12585);c100678_g3(K12585);c100851_g1(K12597);c101509_g1(K12625);c101888_g1(K04077);c102423_g1(K12573);c103735_g1(K10643);c104096_g1(K13126);c104470_g1(K12599);c104994_g1(K04077);c105214_g1(K01689);c105350_g1(K04043);c105945_g1(K00962);c106512_g1(K12618);c106524_g1(K18682);c106578_g1(K01689);c107304_g1(K12618);…	ko03018.png
path:ko00860	Porphyrin and chlorophyll metabolism	173	c101753_g1(K02301);c101814_g1(K02189);c103128_g1(K00595);c103463_g1(K03403);c105410_g1(K02259);c105950_g1(K01772);c106114_g1(K03403);c106457_g1(K01719);c106620_g1(K03403);c106691_g1(K00643);c106823_g1(K00643);c107482_g1(K02231);c108925_g1(K19221);c109277_g1(K03403);c109732_g1(K03403);c110121_g1(K04037);c110559_g1(K05895);c110576_g1(K03403);c111036_g1(K01845);c112353_g1(K00595);c113114_g1(K00643);…	ko00860.png
path:ko04022	cGMP-PKG signaling pathway	172	c100021_g1(K08043);c100021_g2(K08043);c100023_g1(K08042);c100298_g1(K04936);c100321_g1(K01539);c100374_g1(K04456);c100448_g1(K08048);c100536_g1(K18050);c100549_g1(K05858);c100659_g2(K04368);c100738_g1(K04514);c100925_g1(K00907);c100979_g1(K04371);c102391_g1(K04634);c103397_g1(K06274);c104835_g1(K04527);c105628_g1(K15040);c106414_g1(K02649);c106863_g1(K04634);c108643_g1(K04527);c109782_g1(K02183);…	ko04022.png
path:ko00280	Valine, leucine and isoleucine degradation	170	c100267_g1(K00128);c101233_g1(K00263);c101975_g1(K05606);c103048_g1(K00626);c103363_g1(K00382);c104122_g1(K01847);c104235_g1(K00140);c104569_g1(K00140);c104756_g1(K00140);c104788_g1(K00249);c104886_g1(K01966);c104980_g1(K00140);c105675_g1(K00248);c106045_g1(K00249);c106074_g1(K01692);c106150_g1(K00626);c106671_g1(K00382);c106848_g1(K05606);c107445_g1(K01965);c107551_g1(K00253);c107694_g1(K00249);…	ko00280.png
path:ko04010	MAPK signaling pathway	170	c100015_g1(K04437);c100103_g1(K04372);c100188_g1(K04422);c100246_g1(K04349);c100371_g1(K04361);c100374_g1(K04456);c100547_g1(K07209);c100551_g1(K03099);c100659_g2(K04368);c100715_g1(K04352);c100979_g1(K04371);c101969_g1(K03283);c101999_g1(K04409);c103239_g1(K04437);c105047_g1(K03283);c105392_g1(K04437);c105933_g1(K07827);c106598_g1(K03283);c106675_g1(K03283);c106889_g1(K04437);c106940_g1(K04377);…	ko04010.png
path:ko04810	Regulation of actin cytoskeleton	168	c100223_g1(K02085);c100371_g1(K04361);c100451_g1(K05719);c100528_g1(K05743);c100528_g2(K05743);c100551_g1(K03099);c100659_g2(K04368);c100735_g1(K05700);c100738_g1(K04514);c100925_g1(K00907);c100979_g1(K04371);c101437_g1(K05758);c101855_g1(K05759);c101999_g1(K04409);c105933_g1(K07827);c106414_g1(K02649);c111096_g1(K04392);c113006_g1(K05749);c114086_g1(K05743);c114798_g1(K00922);c114847_g1(K02649);…	ko04810.png
path:ko00071	Fatty acid degradation	167	c100226_g1(K00232);c100267_g1(K00128);c101366_g1(K08765);c102710_g1(K01897);c103016_g1(K00232);c103048_g1(K00626);c103891_g1(K01897);c104181_g1(K00232);c104372_g1(K13953);c104532_g1(K09479);c104788_g1(K00249);c105675_g1(K00248);c105751_g1(K14338);c106045_g1(K00249);c106074_g1(K01692);c106150_g1(K00626);c106235_g1(K07516);c107408_g1(K00232);c107672_g1(K07516);c107694_g1(K00249);c107863_g1(K00252);…	ko00071.png
path:ko00520	Amino sugar and nucleotide sugar metabolism	166	c100144_g8(K00971);c100219_g1(K01183);c100626_g2(K01183);c100817_g1(K01183);c100822_g1(K00849);c100927_g1(K12373);c101589_g1(K02472);c101925_g1(K00523);c103065_g1(K00012);c103094_g1(K01784);c103880_g1(K00844);c104341_g1(K01183);c104613_g1(K07102);c104712_g1(K00844);c104714_g1(K00075);c105085_g1(K00820);c105169_g1(K00820);c105573_g1(K00966);c105605_g1(K07106);c105779_g1(K00790);c106099_g1(K00075);…	ko00520.png
path:ko05164	Influenza A	165	c100374_g1(K04456);c100547_g1(K07209);c100659_g2(K04368);c100968_g1(K14297);c100979_g1(K04371);c101969_g1(K03283);c102961_g1(K05410);c103466_g1(K16194);c105047_g1(K03283);c106035_g1(K08738);c106295_g1(K00787);c106414_g1(K02649);c106598_g1(K03283);c106675_g1(K03283);c112162_g1(K03083);c114395_g1(K03283);c114798_g1(K00922);c114847_g1(K02649);c116975_g1(K03283);c117531_g1(K05692);c11806_g1(K03283);c…	ko05164.png
path:ko00640	Propanoate metabolism	162	c100945_g1(K11262);c101243_g1(K00005);c101975_g1(K05606);c103048_g1(K00626);c103174_g1(K01903);c103363_g1(K00382);c103736_g1(K01903);c103763_g1(K01902);c104122_g1(K01847);c104235_g1(K00140);c104569_g1(K00140);c104751_g1(K01963);c104756_g1(K00140);c104788_g1(K00249);c104886_g1(K01966);c104980_g1(K00140);c105961_g1(K01963);c106045_g1(K00249);c106074_g1(K01692);c106150_g1(K00626);c106187_g1(K01895);…	ko00640.png
path:ko01212	Fatty acid metabolism	162	c100226_g1(K00232);c100259_g1(K00665);c100420_g1(K00665);c100606_g1(K00665);c100710_g1(K00665);c100710_g2(K00665);c100945_g1(K11262);c101099_g1(K02371);c101366_g1(K08765);c102473_g1(K10226);c102710_g1(K01897);c103016_g1(K00232);c103048_g1(K00626);c103664_g1(K10256);c103891_g1(K01897);c104181_g1(K00232);c104532_g1(K09479);c104751_g1(K01963);c104788_g1(K00249);c105584_g1(K00665);c105675_g1(K00248);…	ko01212.png
path:ko04064	NF-kappa B signaling pathway	158	c100082_g1(K10577);c100142_g1(K10577);c100285_g1(K10577);c100444_g1(K04728);c100547_g1(K07209);c110467_g1(K03175);c110772_g1(K02161);c117069_g1(K03115);c117396_g1(K16060);c127038_g1(K10577);c130358_g1(K16060);c130880_g1(K03115);c131545_g1(K04733);c133851_g1(K16060);c133900_g1(K19662);c135371_g1(K06856);c2576_g1(K10577);c32880_g1(K10577);c35864_g1(K10577);c48139_g1(K10577);c52163_g1(K10577);c57141…	ko04064.png
path:ko05152	Tuberculosis	155	c100374_g1(K04456);c100979_g1(K04371);c101888_g1(K04077);c101992_g1(K06560);c102630_g1(K08066);c102678_g1(K02154);c104854_g1(K02155);c104991_g1(K07889);c104994_g1(K04077);c105350_g1(K04043);c105594_g1(K03661);c106035_g1(K08738);c108397_g1(K04077);c109782_g1(K02183);c110467_g1(K03175);c110772_g1(K02161);c112413_g1(K07983);c113540_g1(K04077);c115138_g1(K07888);c11575_g1(K07889);c117331_g1(K04043);c…	ko05152.png
path:ko00250	Alanine, aspartate and glutamate metabolism	155	c100106_g1(K11540);c101342_g1(K01424);c101587_g1(K01915);c101622_g1(K01425);c101895_g1(K01940);c102970_g1(K13821);c103512_g1(K01755);c104266_g1(K00266);c104549_g1(K14455);c104581_g1(K01755);c104704_g1(K01915);c105016_g1(K01915);c105085_g1(K00820);c105169_g1(K00820);c105638_g1(K15371);c105824_g1(K00812);c106556_g1(K15371);c106590_g1(K00265);c106794_g1(K00265);c107332_g1(K01953);c107721_g1(K00265);…	ko00250.png
path:ko03008	Ribosome biogenesis in eukaryotes	152	c10000_g1(K14544);c100206_g1(K14554);c100256_g1(K12618);c100291_g1(K14575);c100533_g1(K12618);c100825_g1(K14572);c100865_g1(K14553);c100891_g1(K07562);c101043_g1(K14564);c101423_g1(K07562);c101596_g1(K11130);c103030_g1(K14539);c103624_g1(K07562);c104328_g1(K14563);c104630_g1(K14536);c104915_g1(K14557);c106512_g1(K12618);c107144_g1(K14573);c107304_g1(K12618);c107755_g1(K14555);c107776_g1(K12618);c…	ko03008.png
path:ko00270	Cysteine and methionine metabolism	152	c101597_g1(K01760);c104012_g1(K01697);c104062_g1(K00456);c104103_g1(K11204);c104549_g1(K14455);c105050_g1(K00789);c105788_g1(K16054);c105824_g1(K00812);c105898_g1(K08963);c106380_g1(K01761);c106416_g1(K01738);c106606_g1(K16054);c108392_g1(K14455);c109335_g1(K17069);c109447_g1(K01919);c110711_g1(K14454);c110861_g1(K00797);c110984_g1(K01011);c111305_g1(K01738);c112132_g1(K00133);c112761_g1(K01251);…	ko00270.png
path:ko04212	Longevity regulating pathway - worm	151	c100017_g1(K13356);c100028_g1(K08269);c100374_g1(K04456);c101061_g1(K16197);c101888_g1(K04077);c104103_g1(K11204);c104295_g1(K12824);c104544_g1(K13356);c104835_g1(K04527);c104994_g1(K04077);c105350_g1(K04043);c105668_g1(K03781);c108290_g1(K01358);c108397_g1(K04077);c108635_g1(K04564);c108643_g1(K04527);c109239_g1(K04564);c110154_g1(K01358);c110525_g1(K01358);c111182_g1(K03781);c112603_g1(K16197);…	ko04212.png
path:ko04210	Apoptosis	148	c100304_g1(K08852);c100365_g1(K01365);c100374_g1(K04456);c100444_g1(K04728);c100547_g1(K07209);c100548_g1(K06114);c100659_g2(K04368);c100731_g1(K06114);c100979_g1(K04371);c105791_g1(K07374);c105933_g1(K07827);c106035_g1(K08738);c106414_g1(K02649);c109029_g1(K01275);c110772_g1(K02161);c113246_g1(K01363);c114053_g1(K01365);c114798_g1(K00922);c114847_g1(K02649);c117396_g1(K16060);c117531_g1(K05692);…	ko04210.png
path:ko04921	Oxytocin signaling pathway	145	c100021_g1(K08043);c100021_g2(K08043);c100023_g1(K08042);c100371_g1(K04361);c100448_g1(K08048);c100549_g1(K05858);c100659_g2(K04368);c100738_g1(K04514);c100925_g1(K00907);c100977_g1(K04962);c100977_g2(K04962);c100979_g1(K04371);c102391_g1(K04634);c105933_g1(K07827);c106414_g1(K02649);c106863_g1(K04634);c109782_g1(K02183);c111572_g1(K03234);c114347_g1(K04962);c114536_g1(K03234);c114798_g1(K00922);…	ko04921.png
path:ko00380	Tryptophan metabolism	145	c100267_g1(K00128);c100835_g1(K01593);c10139_g1(K00164);c101647_g1(K01501);c101799_g1(K03392);c103048_g1(K00626);c105525_g1(K01426);c105668_g1(K03781);c105751_g1(K14338);c106074_g1(K01692);c106150_g1(K00626);c10725_g1(K03782);c107439_g1(K03782);c107800_g1(K01426);c107863_g1(K00252);c107981_g1(K03782);c108236_g1(K03392);c108743_g1(K11182);c108879_g1(K07511);c109456_g1(K01593);c109509_g1(K00128);c1…	ko00380.png
path:ko00310	Lysine degradation	142	c100135_g1(K14157);c100267_g1(K00128);c100309_g1(K11427);c100703_g1(K09188);c100703_g2(K09188);c100776_g1(K11424);c100787_g1(K09186);c100816_g1(K09188);c100965_g1(K06101);c10139_g1(K00164);c103048_g1(K00626);c104494_g1(K00824);c106074_g1(K01692);c106150_g1(K00626);c107496_g1(K11427);c107863_g1(K00252);c108879_g1(K07511);c109509_g1(K00128);c110146_g1(K00626);c111405_g1(K01782);c111744_g1(K00135);c…	ko00310.png
path:ko04014	Ras signaling pathway	141	c100055_g1(K05208);c100246_g1(K04349);c100371_g1(K04361);c100374_g1(K04456);c100547_g1(K07209);c100551_g1(K03099);c100659_g2(K04368);c100715_g1(K04352);c100743_g1(K05096);c100767_g1(K06619);c100841_g1(K05860);c100843_g1(K18529);c100979_g1(K04371);c101999_g1(K04409);c102961_g1(K05410);c103723_g1(K07834);c104835_g1(K04527);c104991_g1(K07889);c105159_g1(K17637);c105742_g1(K04539);c105933_g1(K07827);…	ko04014.png
path:ko04152	AMPK signaling pathway	140	c100012_g1(K03841);c100140_g1(K07204);c100224_g1(K07206);c100259_g1(K00665);c100341_g2(K07188);c100374_g1(K04456);c100420_g1(K00665);c100570_g1(K07207);c100606_g1(K00665);c100692_g1(K19029);c100710_g1(K00665);c100710_g2(K00665);c100824_g1(K11583);c100945_g1(K11262);c101366_g1(K08765);c103129_g1(K07205);c104835_g1(K04527);c105584_g1(K00665);c106062_g1(K03456);c106414_g1(K02649);c107188_g1(K11262);…	ko04152.png
path:ko04213	Longevity regulating pathway - multiple species	138	c100021_g1(K08043);c100021_g2(K08043);c100023_g1(K08042);c100140_g1(K07204);c100374_g1(K04456);c100448_g1(K08048);c101969_g1(K03283);c104835_g1(K04527);c105047_g1(K03283);c105668_g1(K03781);c105750_g1(K03695);c105933_g1(K07827);c106414_g1(K02649);c106598_g1(K03283);c106650_g1(K01768);c106675_g1(K03283);c108635_g1(K04564);c108643_g1(K04527);c109197_g1(K03695);c109239_g1(K04564);c111182_g1(K03781);…	ko04213.png
path:ko04071	Sphingolipid signaling pathway	138	c100047_g1(K18953);c100374_g1(K04456);c100536_g1(K18050);c100549_g1(K05858);c100659_g2(K04368);c100738_g1(K04514);c100824_g1(K11583);c100877_g1(K00654);c100979_g1(K04371);c102391_g1(K04634);c104115_g1(K12349);c105933_g1(K07827);c106062_g1(K03456);c106414_g1(K02649);c106567_g1(K04710);c106863_g1(K04634);c107319_g1(K12350);c107582_g1(K12349);c109426_g1(K04354);c110772_g1(K02161);c111096_g1(K04392);…	ko04071.png
path:ko00720	Carbon fixation pathways in prokaryotes	138	c100167_g1(K01681);c100257_g1(K01648);c100578_g1(K01681);c100682_g1(K01007);c100827_g4(K00031);c101975_g1(K05606);c102001_g1(K00239);c102222_g1(K01681);c102273_g1(K01681);c102339_g1(K00031);c102663_g1(K01681);c103018_g1(K01676);c103048_g1(K00626);c103174_g1(K01903);c103736_g1(K01903);c103745_g1(K03520);c103763_g1(K01902);c104005_g1(K01679);c104122_g1(K01847);c104751_g1(K01963);c105481_g1(K14469);…	ko00720.png
path:ko04915	Estrogen signaling pathway	136	c100021_g1(K08043);c100021_g2(K08043);c100023_g1(K08042);c100371_g1(K04361);c100374_g1(K04456);c100380_g1(K06068);c100448_g1(K08048);c100549_g1(K05858);c100551_g1(K03099);c100659_g2(K04368);c100979_g1(K04371);c101969_g1(K03283);c102391_g1(K04634);c102931_g1(K04079);c104300_g1(K08550);c105047_g1(K03283);c105933_g1(K07827);c106414_g1(K02649);c106598_g1(K03283);c106675_g1(K03283);c106863_g1(K04634);…	ko04915.png
path:ko04722	Neurotrophin signaling pathway	136	c100037_g1(K06277);c100374_g1(K04456);c100380_g1(K06068);c100547_g1(K07209);c100551_g1(K03099);c100593_g1(K12460);c100659_g2(K04368);c100767_g1(K06619);c100979_g1(K04371);c103360_g1(K12462);c105933_g1(K07827);c106414_g1(K02649);c107558_g1(K04443);c109782_g1(K02183);c110434_g1(K06630);c110467_g1(K03175);c110772_g1(K02161);c111096_g1(K04392);c112162_g1(K03083);c114798_g1(K00922);c114847_g1(K02649);…	ko04722.png
path:ko04020	Calcium signaling pathway	135	c100021_g1(K08043);c100021_g2(K08043);c100023_g1(K08042);c100055_g1(K05208);c100371_g1(K04361);c100448_g1(K08048);c100549_g1(K05858);c100841_g1(K05860);c100925_g1(K00907);c100977_g1(K04962);c100977_g2(K04962);c102391_g1(K04634);c102737_g1(K04633);c105628_g1(K15040);c106863_g1(K04634);c109782_g1(K02183);c111742_g1(K05853);c111750_g1(K05853);c114347_g1(K04962);c117976_g1(K15040);c122583_g1(K02183);…	ko04020.png
path:ko04922	Glucagon signaling pathway	133	c100023_g1(K08042);c100374_g1(K04456);c100549_g1(K05858);c100945_g1(K11262);c101366_g1(K08765);c101485_g1(K11434);c102087_g1(K00873);c102096_g1(K00162);c102391_g1(K04634);c103519_g1(K00688);c104067_g1(K00873);c104160_g1(K07299);c105222_g1(K00162);c106863_g1(K04634);c107188_g1(K11262);c109782_g1(K02183);c111519_g1(K01596);c112098_g1(K00161);c112635_g1(K01834);c113729_g1(K15423);c117168_g1(K00161);…	ko04922.png
path:ko00710	Carbon fixation in photosynthetic organisms	131	c100012_g1(K03841);c100031_g3(K01623);c100031_g4(K01623);c101007_g1(K00615);c101417_g1(K01601);c104099_g1(K00029);c104125_g1(K01624);c104549_g1(K14455);c104568_g1(K01621);c104847_g1(K01807);c105066_g1(K00029);c105332_g1(K01623);c105888_g1(K01610);c106216_g1(K00029);c106271_g1(K00029);c106274_g1(K11532);c106364_g1(K01624);c106638_g1(K01595);c107945_g1(K00615);c108392_g1(K14455);c109400_g1(K01006);…	ko00710.png
path:ko04310	Wnt signaling pathway	128	c100223_g1(K02085);c100379_g1(K04512);c100549_g1(K05858);c100826_g1(K03068);c105124_g1(K08957);c106112_g1(K04508);c106330_g1(K02157);c106940_g1(K04377);c106966_g1(K04496);c108593_g1(K08957);c111096_g1(K04392);c112162_g1(K03083);c114338_g1(K04508);c115645_g1(K02842);c117069_g1(K03115);c118437_g1(K03094);c119866_g1(K08957);c121088_g1(K08960);c122046_g1(K08957);c123027_g1(K04392);c123481_g1(K03868);…	ko04310.png
path:ko04066	HIF-1 signaling pathway	128	c100103_g1(K04372);c100297_g1(K03870);c100371_g1(K04361);c100374_g1(K04456);c100659_g2(K04368);c100743_g1(K05096);c100979_g1(K04371);c101326_g1(K02991);c102096_g1(K00162);c103129_g1(K07205);c103880_g1(K00844);c104160_g1(K07299);c104712_g1(K00844);c104835_g1(K04527);c105214_g1(K01689);c105222_g1(K00162);c105291_g1(K02991);c106414_g1(K02649);c106578_g1(K01689);c108643_g1(K04527);c109851_g1(K00134);…	ko04066.png
path:ko04261	Adrenergic signaling in cardiomyocytes	126	c100021_g1(K08043);c100021_g2(K08043);c100023_g1(K08042);c100321_g1(K01539);c100374_g1(K04456);c100448_g1(K08048);c100549_g1(K05858);c100666_g1(K04926);c100824_g1(K11583);c100977_g1(K04962);c100977_g2(K04962);c100979_g1(K04371);c102391_g1(K04634);c103330_g1(K17751);c105811_g1(K17751);c106062_g1(K03456);c106414_g1(K02649);c106572_g1(K17751);c106863_g1(K04634);c109426_g1(K04354);c109782_g1(K02183);…	ko04261.png
path:ko05168	Herpes simplex infection	126	c100493_g1(K03130);c100493_g2(K03130);c100547_g1(K07209);c102037_g1(K03120);c102961_g1(K05410);c103466_g1(K16194);c104766_g1(K02223);c106035_g1(K08738);c106399_g1(K12896);c107402_g1(K15414);c108669_g1(K12893);c110467_g1(K03175);c113206_g1(K12886);c114196_g1(K03006);c117053_g1(K02207);c117069_g1(K03115);c118437_g1(K03094);c120792_g1(K12890);c121313_g1(K12886);c12173_g1(K05410);c122231_g1(K03006);c…	ko05168.png
path:ko00680	Methane metabolism	126	c100012_g1(K03841);c100031_g3(K01623);c100031_g4(K01623);c100682_g1(K01007);c103726_g1(K00123);c103745_g1(K03520);c104125_g1(K01624);c105214_g1(K01689);c105332_g1(K01623);c105520_g1(K15633);c105756_g1(K01499);c106021_g1(K00200);c106187_g1(K01895);c106274_g1(K11532);c106346_g1(K00123);c106364_g1(K01624);c1063_g1(K00122);c106578_g1(K01689);c106638_g1(K01595);c106796_g1(K00672);c106803_g1(K00925);c1…	ko00680.png
path:ko04530	Tight junction	126	c100045_g1(K05701);c100374_g1(K04456);c100380_g1(K06068);c100512_g1(K05691);c100536_g1(K18050);c100775_g1(K06103);c100794_g1(K10352);c100965_g1(K06101);c101644_g1(K10352);c102220_g1(K10352);c103330_g1(K17751);c105811_g1(K17751);c105933_g1(K07827);c106062_g1(K03456);c106572_g1(K17751);c109426_g1(K04354);c109776_g1(K10352);c111076_g1(K06106);c113364_g1(K10352);c115761_g1(K04630);c116673_g1(K10352);…	ko04530.png
path:ko00330	Arginine and proline metabolism	126	c100267_g1(K00128);c100275_g1(K11142);c101362_g1(K00819);c101514_g1(K01476);c102827_g1(K12251);c102970_g1(K13821);c104494_g1(K00824);c104549_g1(K14455);c104763_g1(K00147);c105204_g1(K01750);c105525_g1(K01426);c105824_g1(K00812);c105862_g1(K00472);c105942_g1(K01581);c106686_g1(K00147);c107800_g1(K01426);c108392_g1(K14455);c108743_g1(K11182);c109323_g1(K00294);c109509_g1(K00128);c110695_g1(K10536);…	ko00330.png
path:ko01210	2-Oxocarboxylic acid metabolism	123	c100167_g1(K01681);c100578_g1(K01681);c100827_g4(K00031);c101184_g1(K01647);c101818_g1(K01652);c102222_g1(K01681);c102232_g1(K01653);c102273_g1(K01681);c102339_g1(K00031);c102552_g1(K01647);c102663_g1(K01681);c103692_g1(K01703);c103769_g1(K01647);c104334_g1(K00145);c104549_g1(K14455);c104555_g1(K00052);c104890_g1(K01704);c105824_g1(K00812);c106242_g1(K00145);c106563_g1(K00053);c107286_g1(K01681);…	ko01210.png
path:ko04919	Thyroid hormone signaling pathway	122	c100321_g1(K01539);c100367_g1(K04650);c100374_g1(K04456);c100549_g1(K05858);c100570_g1(K07207);c100654_g1(K15162);c100659_g2(K04368);c100692_g1(K19029);c100824_g2(K06062);c100841_g1(K05860);c100846_g2(K15164);c100914_g1(K11255);c100922_g1(K02599);c100979_g1(K04371);c101454_g1(K11644);c102256_g1(K08525);c104160_g1(K07299);c104300_g1(K08550);c105933_g1(K07827);c106414_g1(K02649);c106940_g1(K04377);…	ko04919.png
path:ko04110	Cell cycle	122	c100031_g1(K03348);c100034_g1(K06670);c100193_g1(K06671);c100444_g1(K04728);c100558_g1(K04802);c100767_g1(K06619);c100871_g1(K06640);c101061_g1(K16197);c101144_g1(K04500);c101592_g1(K02604);c102231_g1(K04802);c102862_g1(K02540);c103522_g1(K04681);c106940_g1(K04377);c107821_g1(K03364);c109677_g1(K03357);c110434_g1(K06630);c112162_g1(K03083);c112603_g1(K16197);c115664_g1(K06630);c116602_g1(K06067);…	ko04110.png
path:ko00480	Glutathione metabolism	120	c100144_g4(K01270);c100275_g1(K11142);c100827_g4(K00031);c102339_g1(K00031);c102726_g1(K00799);c104103_g1(K11204);c104120_g1(K04097);c104338_g1(K00383);c104998_g1(K00432);c105256_g1(K01256);c105942_g1(K01581);c107177_g1(K00799);c109447_g1(K01919);c109943_g1(K00031);c110861_g1(K00797);c111660_g1(K01581);c112733_g1(K00031);c113150_g1(K01469);c114787_g1(K00432);c115105_g1(K00799);c115625_g1(K00799);…	ko00480.png
path:ko00040	Pentose and glucuronate interconversions	119	c100144_g6(K00040);c100267_g1(K00128);c103065_g1(K00012);c104561_g1(K00040);c105789_g1(K17743);c105917_g1(K01812);c106207_g1(K08323);c109509_g1(K00128);c110480_g1(K00012);c112005_g1(K01812);c113474_g1(K00128);c113654_g1(K00128);c114937_g1(K00002);c1155_g1(K00128);c116035_g1(K01783);c117952_g1(K00963);c118758_g1(K00963);c125611_g1(K00128);c125897_g1(K00963);c126069_g1(K00128);c126212_g1(K00008);c1…	ko00040.png
path:ko04068	FoxO signaling pathway	119	c100371_g1(K04361);c100374_g1(K04456);c100444_g1(K04728);c100547_g1(K07209);c100551_g1(K03099);c100659_g2(K04368);c100979_g1(K04371);c101144_g1(K04500);c101485_g1(K11434);c104835_g1(K04527);c105668_g1(K03781);c105933_g1(K07827);c106414_g1(K02649);c108635_g1(K04564);c108643_g1(K04527);c109239_g1(K04564);c111182_g1(K03781);c111519_g1(K01596);c112969_g1(K08341);c114798_g1(K00922);c114847_g1(K02649);…	ko04068.png
path:ko04611	Platelet activation	118	c100021_g1(K08043);c100021_g2(K08043);c100023_g1(K08042);c100374_g1(K04456);c100448_g1(K08048);c100451_g1(K05719);c100549_g1(K05858);c100738_g1(K04514);c100925_g1(K00907);c100979_g1(K04371);c100993_g1(K06271);c102391_g1(K04634);c103397_g1(K06274);c103562_g1(K00509);c104056_g1(K06271);c106414_g1(K02649);c106863_g1(K04634);c112413_g1(K07983);c114798_g1(K00922);c114847_g1(K02649);c115761_g1(K04630);…	ko04611.png
path:ko05134	Legionellosis	118	c100725_g1(K03233);c101213_g1(K07937);c101822_g1(K03231);c101888_g1(K04077);c101969_g1(K03283);c102001_g1(K00239);c103871_g1(K07874);c104994_g1(K04077);c105040_g1(K07937);c105047_g1(K03283);c106035_g1(K08738);c106598_g1(K03283);c106675_g1(K03283);c107493_g1(K03233);c108397_g1(K04077);c111077_g1(K03231);c111808_g1(K03231);c113540_g1(K04077);c114048_g1(K07953);c114395_g1(K03283);c114774_g1(K03231);…	ko05134.png
path:ko04666	Fc gamma R-mediated phagocytosis	117	c100374_g1(K04456);c100380_g1(K06068);c100528_g1(K05743);c100528_g2(K05743);c100536_g1(K18050);c100659_g2(K04368);c100979_g1(K04371);c101437_g1(K05758);c101999_g1(K04409);c103397_g1(K06274);c106414_g1(K02649);c111096_g1(K04392);c114086_g1(K05743);c114798_g1(K00922);c114847_g1(K02649);c115829_g1(K05768);c118067_g1(K00889);c118451_g1(K05747);c123027_g1(K04392);c124756_g1(K05755);c127235_g1(K07941);…	ko04666.png
path:ko00650	Butanoate metabolism	114	c10017_g1(K00019);c101818_g1(K01652);c102001_g1(K00239);c102232_g1(K01653);c102655_g1(K00019);c102755_g1(K03821);c103048_g1(K00626);c105675_g1(K00248);c106074_g1(K01692);c106150_g1(K00626);c106235_g1(K07516);c107672_g1(K07516);c108879_g1(K07511);c108913_g1(K01575);c109496_g1(K01580);c109959_g1(K00019);c110007_g1(K00023);c110146_g1(K00626);c110927_g1(K07518);c111405_g1(K01782);c111744_g1(K00135);c…	ko00650.png
path:ko05100	Bacterial invasion of epithelial cells	113	c100039_g1(K01528);c100451_g1(K05719);c100512_g1(K05691);c100735_g1(K05700);c101437_g1(K05758);c105320_g1(K12959);c106414_g1(K02649);c109831_g1(K04646);c110686_g1(K04646);c11097_g1(K16939);c111076_g1(K06106);c111096_g1(K04392);c11156_g1(K04646);c114798_g1(K00922);c114847_g1(K02649);c117531_g1(K05692);c118146_g1(K05700);c118451_g1(K05747);c120607_g1(K04646);c120706_g1(K06272);c123027_g1(K04392);c1…	ko05100.png
path:ko03050	Proteasome	112	c100148_g1(K03065);c100625_g1(K02727);c101101_g1(K10881);c102529_g1(K03061);c102957_g1(K03066);c104759_g1(K03029);c105195_g1(K03035);c106926_g1(K02735);c106987_g1(K02729);c107650_g1(K03064);c107952_g1(K02736);c108616_g1(K03038);c109630_g1(K02728);c109696_g1(K02725);c111325_g1(K03066);c111447_g1(K02737);c112593_g1(K02732);c11321_g1(K03038);c114231_g1(K02738);c115774_g1(K03029);c116007_g1(K02736);c…	ko03050.png
path:ko04931	Insulin resistance	111	c100374_g1(K04456);c100380_g1(K06068);c100536_g1(K18050);c100547_g1(K07209);c101366_g1(K08765);c103519_g1(K00688);c104160_g1(K07299);c104835_g1(K04527);c105085_g1(K00820);c105169_g1(K00820);c106414_g1(K02649);c108643_g1(K04527);c109289_g1(K00820);c111519_g1(K01596);c112162_g1(K03083);c114798_g1(K00922);c114847_g1(K02649);c117368_g1(K01946);c119151_g1(K00820);c119167_g1(K01596);c120782_g1(K00688);…	ko04931.png
path:ko03015	mRNA surveillance pathway	111	c100056_g1(K13114);c100165_g1(K14398);c100273_g1(K11124);c100290_g1(K14400);c100449_g1(K14401);c100596_g1(K14326);c100824_g1(K11583);c100962_g1(K08873);c101083_g1(K14398);c101127_g1(K03265);c101811_g1(K14326);c103121_g1(K03265);c103454_g1(K14326);c104096_g1(K13126);c104422_g1(K13025);c106062_g1(K03456);c106533_g1(K13025);c109426_g1(K04354);c109574_g1(K13114);c110174_g1(K13126);c113600_g1(K11584);…	ko03015.png
path:ko04390	Hippo signaling pathway	111	c100215_g1(K16685);c100223_g1(K02085);c100292_g1(K16175);c100512_g1(K05691);c100981_g1(K16681);c101061_g1(K16197);c101144_g1(K04500);c106062_g1(K03456);c106330_g1(K02157);c106940_g1(K04377);c109426_g1(K04354);c110087_g1(K08959);c110434_g1(K06630);c112162_g1(K03083);c112603_g1(K16197);c115645_g1(K02842);c115664_g1(K06630);c117531_g1(K05692);c121088_g1(K08960);c124591_g1(K02105);c125789_g1(K05692);…	ko04390.png
path:ko05034	Alcoholism	110	c100055_g1(K05208);c100551_g1(K03099);c100659_g2(K04368);c100835_g1(K01593);c100979_g1(K04371);c104146_g1(K11251);c105742_g1(K04539);c105933_g1(K07827);c106272_g1(K11253);c106453_g1(K11252);c109456_g1(K01593);c109782_g1(K02183);c110490_g1(K11251);c111274_g1(K11253);c111558_g1(K11251);c113822_g1(K11303);c115761_g1(K04630);c116602_g1(K06067);c116741_g1(K03099);c118115_g1(K11253);c119608_g1(K11251);…	ko05034.png
path:ko04972	Pancreatic secretion	109	c100021_g1(K08043);c100021_g2(K08043);c100023_g1(K08042);c100298_g1(K04936);c100321_g1(K01539);c100448_g1(K08048);c100549_g1(K05858);c100666_g1(K04926);c100977_g1(K04962);c100977_g2(K04962);c102391_g1(K04634);c106863_g1(K04634);c107385_g1(K18245);c111096_g1(K04392);c111742_g1(K05853);c111750_g1(K05853);c114347_g1(K04962);c121603_g1(K10951);c121895_g1(K07904);c123027_g1(K04392);c124708_g1(K01346);…	ko04972.png
path:ko05211	Renal cell carcinoma	109	c100037_g1(K06277);c100297_g1(K03870);c100374_g1(K04456);c100551_g1(K03099);c100659_g2(K04368);c100979_g1(K04371);c101999_g1(K04409);c104005_g1(K01679);c104160_g1(K07299);c105933_g1(K07827);c106414_g1(K02649);c107580_g1(K01679);c111096_g1(K04392);c112563_g1(K01679);c114798_g1(K00922);c114847_g1(K02649);c116741_g1(K03099);c118061_g1(K06277);c123027_g1(K04392);c123481_g1(K03868);c124881_g1(K04353);…	ko05211.png
path:ko05145	Toxoplasmosis	107	c100324_g2(K13412);c100374_g1(K04456);c100394_g1(K05637);c100451_g1(K05719);c100547_g1(K07209);c100675_g1(K05636);c100979_g1(K04371);c101969_g1(K03283);c105047_g1(K03283);c106035_g1(K08738);c106414_g1(K02649);c106598_g1(K03283);c106675_g1(K03283);c110467_g1(K03175);c110772_g1(K02161);c114395_g1(K03283);c114798_g1(K00922);c114847_g1(K02649);c115761_g1(K04630);c116975_g1(K03283);c117396_g1(K16060);…	ko05145.png
path:ko04062	Chemokine signaling pathway	107	c100021_g1(K08043);c100021_g2(K08043);c100023_g1(K08042);c100374_g1(K04456);c100380_g1(K06068);c100448_g1(K08048);c100547_g1(K07209);c100549_g1(K05858);c100551_g1(K03099);c100659_g2(K04368);c100738_g1(K04514);c100979_g1(K04371);c101999_g1(K04409);c105742_g1(K04539);c105933_g1(K07827);c106414_g1(K02649);c111096_g1(K04392);c112162_g1(K03083);c114798_g1(K00922);c114847_g1(K02649);c115761_g1(K04630);…	ko04062.png
path:ko04114	Oocyte meiosis	107	c100021_g1(K08043);c100021_g2(K08043);c100023_g1(K08042);c100031_g1(K03348);c100412_g1(K08836);c100412_g2(K08836);c100448_g1(K08048);c100659_g2(K04368);c100979_g1(K04371);c101061_g1(K16197);c106062_g1(K03456);c109677_g1(K03357);c109782_g1(K02183);c110434_g1(K06630);c112603_g1(K16197);c113600_g1(K11584);c115664_g1(K06630);c118437_g1(K03094);c121133_g1(K11584);c122583_g1(K02183);c123481_g1(K03868);…	ko04114.png
path:ko05132	Salmonella infection	106	c100015_g1(K04437);c100045_g1(K05701);c100237_g1(K06071);c100406_g1(K10413);c100738_g1(K04514);c100895_g1(K06071);c100979_g1(K04371);c101437_g1(K05758);c101855_g1(K05759);c103239_g1(K04437);c105392_g1(K04437);c106889_g1(K04437);c10822_g1(K04437);c10822_g2(K04437);c111096_g1(K04392);c114580_g1(K05916);c117531_g1(K05692);c117892_g1(K10413);c118451_g1(K05747);c118489_g1(K04437);c11904_g1(K07897);c11…	ko05132.png
path:ko04270	Vascular smooth muscle contraction	105	c100021_g1(K08043);c100021_g2(K08043);c100023_g1(K08042);c100298_g1(K04936);c100380_g1(K06068);c100448_g1(K08048);c100536_g1(K18050);c100549_g1(K05858);c100659_g2(K04368);c100738_g1(K04514);c100925_g1(K00907);c100979_g1(K04371);c102391_g1(K04634);c106863_g1(K04634);c109782_g1(K02183);c122583_g1(K02183);c125267_g1(K07376);c126349_g1(K06269);c128480_g1(K04513);c131183_g1(K06270);c132130_g1(K02183);…	ko04270.png
path:ko05130	Pathogenic Escherichia coli infection	104	c100451_g1(K05719);c100738_g1(K04514);c100767_g1(K06619);c101437_g1(K05758);c104047_g1(K07375);c104801_g1(K11294);c105791_g1(K07374);c106463_g1(K11294);c111076_g1(K06106);c117531_g1(K05692);c118451_g1(K05747);c124591_g1(K02105);c124756_g1(K05755);c125789_g1(K05692);c125981_g1(K06106);c127921_g1(K07374);c128480_g1(K04513);c128755_g1(K04393);c129379_g1(K02105);c134952_g1(K07374);c135194_g1(K07374);…	ko05130.png
path:ko04211	Longevity regulating pathway - mammal	103	c100021_g1(K08043);c100021_g2(K08043);c100023_g1(K08042);c100028_g1(K08269);c100140_g1(K07204);c100224_g1(K07206);c100374_g1(K04456);c100448_g1(K08048);c100570_g1(K07207);c100730_g1(K17589);c103129_g1(K07205);c104835_g1(K04527);c105668_g1(K03781);c105933_g1(K07827);c106414_g1(K02649);c108635_g1(K04564);c108643_g1(K04527);c109239_g1(K04564);c110786_g1(K07208);c111182_g1(K03781);c114798_g1(K00922);…	ko04211.png
path:ko00030	Pentose phosphate pathway	103	c100012_g1(K03841);c100031_g3(K01623);c100031_g4(K01623);c101007_g1(K00615);c102060_g1(K01690);c102501_g1(K00948);c103531_g1(K00616);c104125_g1(K01624);c104446_g1(K01057);c104568_g1(K01621);c104847_g1(K01807);c105332_g1(K01623);c106274_g1(K11532);c106364_g1(K01624);c106557_g1(K01835);c107945_g1(K00615);c108472_g1(K00850);c108709_g1(K00948);c109359_g1(K01053);c109379_g1(K01835);c110664_g1(K03841);…	ko00030.png
path:ko05202	Transcriptional misregulation in cancer	103	c100132_g1(K00069);c100309_g1(K11427);c100367_g1(K04650);c100444_g1(K04728);c100472_g1(K00717);c100540_g1(K08821);c100605_g1(K11459);c100628_g1(K15621);c100697_g1(K11459);c100743_g1(K05096);c100776_g1(K11424);c100787_g1(K09186);c101454_g1(K11644);c102256_g1(K08525);c102457_g1(K00069);c102906_g1(K12823);c103200_g1(K01343);c103457_g1(K10789);c104602_g1(K13098);c105402_g1(K00717);c105431_g1(K09436);…	ko05202.png
path:ko00564	Glycerophospholipid metabolism	103	c100700_g1(K00623);c100751_g1(K01049);c101839_g1(K00981);c104458_g1(K00995);c104884_g1(K00981);c105760_g1(K00006);c106029_g1(K08591);c108289_g1(K18694);c108900_g1(K05939);c109727_g1(K06131);c110066_g1(K03736);c110320_g1(K18693);c110337_g1(K01048);c110755_g1(K00057);c111411_g1(K01126);c111756_g1(K00967);c113267_g1(K01126);c114343_g1(K06130);c114867_g1(K17103);c116001_g1(K06128);c116534_g1(K00111);…	ko00564.png
path:ko04728	Dopaminergic synapse	101	c100374_g1(K04456);c100549_g1(K05858);c100824_g1(K11583);c100835_g1(K01593);c102391_g1(K04634);c102737_g1(K04633);c104766_g1(K02223);c105742_g1(K04539);c106062_g1(K03456);c106863_g1(K04634);c109426_g1(K04354);c109456_g1(K01593);c109782_g1(K02183);c112162_g1(K03083);c113600_g1(K11584);c115761_g1(K04630);c121133_g1(K11584);c122583_g1(K02183);c125103_g1(K11584);c126349_g1(K06269);c128050_g1(K04348);…	ko04728.png
path:ko05230	Central carbon metabolism in cancer	101	c100371_g1(K04361);c100374_g1(K04456);c100659_g2(K04368);c100979_g1(K04371);c101622_g1(K01425);c102087_g1(K00873);c102096_g1(K00162);c103880_g1(K00844);c104067_g1(K00873);c104160_g1(K07299);c104712_g1(K00844);c105222_g1(K00162);c105933_g1(K07827);c106414_g1(K02649);c106940_g1(K04377);c108472_g1(K00850);c112098_g1(K00161);c112635_g1(K01834);c114798_g1(K00922);c114847_g1(K02649);c117168_g1(K00161);…	ko05230.png
path:ko04072	Phospholipase D signaling pathway	99	c100021_g1(K08043);c100021_g2(K08043);c100023_g1(K08042);c100039_g1(K01528);c100224_g1(K07206);c100371_g1(K04361);c100374_g1(K04456);c100448_g1(K08048);c100549_g1(K05858);c100551_g1(K03099);c100570_g1(K07207);c100659_g2(K04368);c100979_g1(K04371);c101213_g1(K07937);c103723_g1(K07834);c104835_g1(K04527);c105040_g1(K07937);c105933_g1(K07827);c106414_g1(K02649);c108643_g1(K04527);c110786_g1(K07208);…	ko04072.png
path:ko04520	Adherens junction	99	c100045_g1(K05701);c100118_g1(K06082);c100371_g1(K04361);c100512_g1(K05691);c100735_g1(K05700);c100979_g1(K04371);c101144_g1(K04500);c104835_g1(K04527);c108643_g1(K04527);c111096_g1(K04392);c11391_g1(K06082);c117069_g1(K03115);c117531_g1(K05692);c118146_g1(K05700);c118451_g1(K05747);c123027_g1(K04392);c124591_g1(K02105);c125789_g1(K05692);c128480_g1(K04513);c128755_g1(K04393);c129379_g1(K02105);c…	ko04520.png
path:ko04080	Neuroactive ligand-receptor interaction	99	c100055_g1(K05208);c104746_g1(K04805);c114656_g1(K05770);c123064_g1(K01315);c123375_g1(K04134);c129042_g1(K04131);c130823_g1(K01312);c25655_g1(K01315);c27866_g1(K05210);c33649_g1(K04585);c36559_g1(K04153);c37728_g1(K04810);c38706_g1(K04153);c43934_g1(K01312);c43949_g1(K04608);c44963_g1(K04134);c51512_g1(K04131);c51512_g2(K04131);c51825_g1(K04615);c54447_g1(K04209);c61082_g1(K05213);c62585_g1(K041…	ko04080.png
path:ko05162	Measles	98	c100374_g1(K04456);c101810_g1(K14753);c101969_g1(K03283);c102961_g1(K05410);c103466_g1(K16194);c105047_g1(K03283);c106414_g1(K02649);c106598_g1(K03283);c106675_g1(K03283);c110467_g1(K03175);c112162_g1(K03083);c112617_g1(K14753);c113002_g1(K14753);c113519_g1(K14753);c114395_g1(K03283);c114798_g1(K00922);c114847_g1(K02649);c115731_g1(K14753);c116975_g1(K03283);c117069_g1(K03115);c11806_g1(K03283);c…	ko05162.png
path:ko00980	Metabolism of xenobiotics by cytochrome P450	97	c102726_g1(K00799);c104120_g1(K04097);c104372_g1(K13953);c107177_g1(K00799);c109904_g1(K13953);c111653_g1(K13953);c114044_g1(K13953);c115105_g1(K00799);c115625_g1(K00799);c115786_g1(K13953);c116419_g1(K00799);c117177_g1(K00799);c118248_g1(K13953);c120960_g1(K00799);c122573_g1(K00121);c123715_g1(K13953);c127941_g1(K00121);c130372_g1(K00121);c132035_g1(K00799);c132321_g1(K00121);c133923_g1(K13953);…	ko00980.png
path:ko04540	Gap junction	95	c100021_g1(K08043);c100021_g2(K08043);c100023_g1(K08042);c100045_g1(K05701);c100371_g1(K04361);c100448_g1(K08048);c100549_g1(K05858);c100551_g1(K03099);c100659_g2(K04368);c100979_g1(K04371);c102391_g1(K04634);c104047_g1(K07375);c105791_g1(K07374);c105933_g1(K07827);c106863_g1(K04634);c110087_g1(K08959);c115761_g1(K04630);c116741_g1(K03099);c125267_g1(K07376);c126251_g1(K04364);c127921_g1(K07374);…	ko04540.png
path:ko00051	Fructose and mannose metabolism	94	c100012_g1(K03841);c100031_g3(K01623);c100031_g4(K01623);c100144_g8(K00971);c100692_g1(K19029);c103880_g1(K00844);c104125_g1(K01624);c104712_g1(K00844);c105332_g1(K01623);c105573_g1(K00966);c106274_g1(K11532);c106364_g1(K01624);c107666_g1(K02769);c107813_g1(K01729);c108472_g1(K00850);c110664_g1(K03841);c111025_g1(K02769);c111166_g1(K02798);c112471_g1(K00847);c112838_g1(K16011);c113434_g1(K02796);…	ko00051.png
path:ko04612	Antigen processing and presentation	94	c100365_g1(K01365);c101969_g1(K03283);c102630_g1(K08066);c102931_g1(K04079);c105047_g1(K03283);c106598_g1(K03283);c106675_g1(K03283);c107735_g1(K04079);c113246_g1(K01363);c114053_g1(K01365);c114395_g1(K03283);c115363_g1(K09489);c116343_g1(K04079);c116447_g1(K04079);c116975_g1(K03283);c11806_g1(K03283);c118093_g1(K03283);c118382_g1(K08054);c119048_g1(K03283);c120161_g1(K01369);c12045_g1(K04079);c1…	ko04612.png
path:ko04260	Cardiac muscle contraction	94	c100321_g1(K01539);c100977_g1(K04962);c100977_g2(K04962);c101176_g1(K02256);c103330_g1(K17751);c105494_g1(K00411);c105811_g1(K17751);c106213_g1(K00412);c106375_g1(K02267);c106572_g1(K17751);c108070_g1(K02262);c110410_g1(K02256);c112713_g1(K02264);c114347_g1(K04962);c118614_g1(K00412);c120971_g1(K02256);c121090_g1(K02273);c122311_g1(K02267);c123165_g1(K02262);c123909_g1(K02256);c124368_g1(K00412);…	ko04260.png
path:ko05110	Vibrio cholerae infection	93	c100021_g1(K08043);c100021_g2(K08043);c100036_g1(K10955);c100045_g1(K05701);c100666_g1(K04926);c101213_g1(K07937);c102678_g1(K02154);c103606_g1(K02149);c104854_g1(K02155);c105040_g1(K07937);c105594_g1(K03661);c114085_g1(K10955);c115889_g1(K02147);c117531_g1(K05692);c118577_g1(K10949);c121603_g1(K10951);c125789_g1(K05692);c125990_g1(K02145);c126267_g1(K03661);c126654_g1(K02146);c126985_g1(K05031);…	ko05110.png
path:ko00982	Drug metabolism - cytochrome P450	93	c102726_g1(K00799);c104120_g1(K04097);c104372_g1(K13953);c107177_g1(K00799);c109904_g1(K13953);c111653_g1(K13953);c114044_g1(K13953);c115105_g1(K00799);c115625_g1(K00799);c115786_g1(K13953);c116419_g1(K00799);c117177_g1(K00799);c118248_g1(K13953);c120960_g1(K00799);c122573_g1(K00121);c123715_g1(K13953);c127941_g1(K00121);c130372_g1(K00121);c132035_g1(K00799);c132321_g1(K00121);c133923_g1(K13953);…	ko00982.png
path:ko00053	Ascorbate and aldarate metabolism	92	c100267_g1(K00128);c102904_g1(K02822);c103065_g1(K00012);c109359_g1(K01053);c109509_g1(K00128);c110480_g1(K00012);c113474_g1(K00128);c113570_g1(K00064);c113654_g1(K00128);c114519_g1(K18981);c1155_g1(K00128);c121901_g1(K01053);c123576_g1(K01053);c125611_g1(K00128);c126069_g1(K00128);c126085_g1(K03475);c126560_g1(K00128);c127475_g1(K00128);c127532_g1(K18649);c129256_g1(K00423);c132273_g1(K00128);c1…	ko00053.png
path:ko03320	PPAR signaling pathway	92	c100226_g1(K00232);c101366_g1(K08765);c101411_g1(K08770);c102256_g1(K08525);c102473_g1(K10226);c102710_g1(K01897);c103016_g1(K00232);c103891_g1(K01897);c104181_g1(K00232);c104788_g1(K00249);c106045_g1(K00249);c107408_g1(K00232);c107694_g1(K00249);c108456_g1(K08762);c109074_g1(K00255);c109129_g1(K01897);c111519_g1(K01596);c111598_g1(K00232);c112277_g1(K01897);c112677_g1(K01897);c113347_g1(K01897);…	ko03320.png
path:ko04670	Leukocyte transendothelial migration	91	c100451_g1(K05719);c100512_g1(K05691);c100735_g1(K05700);c100738_g1(K04514);c103397_g1(K06274);c106414_g1(K02649);c111096_g1(K04392);c114798_g1(K00922);c114847_g1(K02649);c115761_g1(K04630);c117531_g1(K05692);c118146_g1(K05700);c123027_g1(K04392);c124472_g1(K12757);c124591_g1(K02105);c124881_g1(K04353);c125789_g1(K05692);c128480_g1(K04513);c128755_g1(K04393);c129379_g1(K02105);c129895_g1(K04630);…	ko04670.png
path:ko05204	Chemical carcinogenesis	91	c102726_g1(K00799);c102784_g1(K07424);c104120_g1(K04097);c107177_g1(K00799);c109739_g1(K07424);c115105_g1(K00799);c115625_g1(K00799);c116419_g1(K00799);c117177_g1(K00799);c120960_g1(K00799);c122573_g1(K00121);c127941_g1(K00121);c130372_g1(K00121);c132035_g1(K00799);c132321_g1(K00121);c135458_g1(K00799);c45033_g1(K00121);c62221_g1(K00799);c67682_g1(K00699);c70173_g1(K00699);c71162_g1(K00799);c7343…	ko05204.png
path:ko00561	Glycerolipid metabolism	90	c100267_g1(K00128);c101243_g1(K00005);c106029_g1(K08591);c106383_g1(K18097);c109509_g1(K00128);c110320_g1(K18693);c113130_g1(K06116);c113474_g1(K00128);c113654_g1(K00128);c114937_g1(K00002);c115488_g1(K00864);c1155_g1(K00128);c115646_g1(K00864);c116915_g1(K18097);c119138_g1(K05879);c119737_g1(K00864);c121823_g1(K18097);c124510_g1(K00864);c124598_g1(K00005);c125611_g1(K00128);c126069_g1(K00128);c1…	ko00561.png
path:ko03420	Nucleotide excision repair	90	c100035_g1(K10838);c100216_g1(K02324);c100558_g1(K04802);c102231_g1(K04802);c102709_g1(K10846);c104402_g1(K03701);c105333_g1(K02335);c105782_g1(K03701);c105839_g1(K03723);c106255_g1(K10843);c106729_g1(K03723);c110230_g1(K03701);c110473_g1(K03657);c111403_g1(K03657);c112500_g1(K03701);c112538_g1(K03723);c112926_g1(K02335);c113872_g1(K07466);c114720_g1(K03701);c115085_g1(K10849);c115866_g1(K01972);…	ko03420.png
path:ko04974	Protein digestion and absorption	89	c100321_g1(K01539);c100381_g2(K06519);c100644_g1(K06237);c100666_g1(K04926);c100706_g1(K19721);c100807_g1(K06237);c104678_g1(K19719);c105804_g1(K06237);c107938_g1(K06237);c109435_g1(K05612);c111164_g1(K14210);c122784_g1(K06237);c124521_g1(K06237);c124708_g1(K01346);c124793_g1(K19721);c126702_g1(K06238);c127086_g1(K08606);c127486_g1(K08135);c127774_g1(K05849);c128621_g1(K08132);c130823_g1(K01312);…	ko04974.png
path:ko00983	Drug metabolism - other enzymes	89	c100313_g1(K00106);c100352_g1(K00207);c100912_g1(K00106);c101633_g1(K01951);c101986_g1(K03927);c103861_g1(K00760);c104302_g1(K00758);c111015_g1(K01519);c113307_g1(K00088);c114514_g1(K00088);c115471_g1(K03927);c125466_g1(K01951);c125474_g1(K01519);c127687_g1(K00758);c128730_g1(K00088);c132306_g1(K01951);c133691_g1(K00088);c135408_g1(K01951);c13830_g1(K01464);c15235_g1(K00876);c20498_g1(K01951);c36…	ko00983.png
path:ko05161	Hepatitis B	89	c100374_g1(K04456);c100547_g1(K07209);c100558_g1(K04802);c100659_g2(K04368);c100979_g1(K04371);c101061_g1(K16197);c102231_g1(K04802);c102961_g1(K05410);c105933_g1(K07827);c106035_g1(K08738);c106414_g1(K02649);c106940_g1(K04377);c110772_g1(K02161);c112603_g1(K16197);c114798_g1(K00922);c114847_g1(K02649);c12133_g1(K11594);c12173_g1(K05410);c126251_g1(K04364);c130334_g1(K04448);c132369_g1(K04456);c1…	ko05161.png
path:ko04070	Phosphatidylinositol signaling system	88	c100549_g1(K05858);c100694_g1(K00888);c100747_g1(K00923);c100810_g1(K13024);c100841_g1(K05860);c101839_g1(K00981);c101861_g1(K00915);c102891_g1(K01099);c104884_g1(K00981);c106414_g1(K02649);c109782_g1(K02183);c111960_g1(K01099);c114798_g1(K00922);c114847_g1(K02649);c118067_g1(K00889);c121933_g1(K00981);c122583_g1(K02183);c123972_g1(K00911);c125962_g1(K00981);c127466_g1(K00889);c127532_g1(K18649);…	ko04070.png
path:ko00410	beta-Alanine metabolism	88	c100267_g1(K00128);c100352_g1(K00207);c104235_g1(K00140);c104569_g1(K00140);c104756_g1(K00140);c104788_g1(K00249);c104980_g1(K00140);c106045_g1(K00249);c106074_g1(K01692);c107694_g1(K00249);c108879_g1(K07511);c109496_g1(K01580);c109509_g1(K00128);c110861_g1(K00797);c111405_g1(K01782);c112100_g1(K00140);c113388_g1(K01692);c113474_g1(K00128);c113654_g1(K00128);c115566_g1(K00140);c115580_g1(K00249);…	ko00410.png
path:ko05231	Choline metabolism in cancer	88	c100224_g1(K07206);c100371_g1(K04361);c100374_g1(K04456);c100551_g1(K03099);c100570_g1(K07207);c100659_g2(K04368);c100979_g1(K04371);c103129_g1(K07205);c105933_g1(K07827);c106414_g1(K02649);c110786_g1(K07208);c111096_g1(K04392);c114798_g1(K00922);c114847_g1(K02649);c116001_g1(K06128);c116741_g1(K03099);c118067_g1(K00889);c118451_g1(K05747);c123027_g1(K04392);c126251_g1(K04364);c127466_g1(K00889);…	ko05231.png
path:ko04391	Hippo signaling pathway - fly	87	c100019_g1(K16680);c100215_g1(K16685);c100292_g1(K16175);c100598_g1(K05628);c100981_g1(K16681);c100984_g1(K16669);c100988_g1(K16507);c101061_g1(K16197);c106062_g1(K03456);c106940_g1(K04377);c109426_g1(K04354);c110434_g1(K06630);c112603_g1(K16197);c115664_g1(K06630);c117531_g1(K05692);c121088_g1(K08960);c124230_g1(K16674);c125789_g1(K05692);c22918_g1(K05692);c27803_g1(K05692);c37515_g1(K16674);c41…	ko04391.png
path:ko04111	Cell cycle - yeast	87	c100031_g1(K03348);c100034_g1(K06670);c100123_g1(K06672);c100193_g1(K06671);c101592_g1(K02604);c102862_g1(K02540);c106062_g1(K03456);c107821_g1(K03364);c109426_g1(K04354);c109677_g1(K03357);c114315_g1(K10259);c118437_g1(K03094);c123230_g1(K02210);c123481_g1(K03868);c12586_g1(K03352);c128203_g1(K03094);c129106_g1(K06670);c129552_g1(K06679);c130869_g1(K02541);c131678_g1(K03094);c133151_g1(K03350);c…	ko04111.png
path:ko04976	Bile secretion	87	c100021_g1(K08043);c100021_g2(K08043);c100023_g1(K08042);c100321_g1(K01539);c100376_g1(K05673);c100448_g1(K08048);c100607_g1(K05658);c100615_g1(K05673);c100663_g1(K05673);c100757_g1(K05673);c100757_g2(K05673);c104160_g1(K07299);c107385_g1(K18245);c113133_g1(K09866);c115694_g1(K14158);c122338_g1(K09864);c125664_g1(K14158);c125933_g1(K05658);c126985_g1(K05031);c129898_g1(K05658);c130074_g1(K00021);…	ko04976.png
path:ko04725	Cholinergic synapse	86	c100021_g1(K08043);c100021_g2(K08043);c100023_g1(K08042);c100374_g1(K04456);c100448_g1(K08048);c100549_g1(K05858);c100659_g2(K04368);c100666_g1(K04926);c100700_g1(K00623);c100751_g1(K01049);c100979_g1(K04371);c102391_g1(K04634);c104746_g1(K04805);c105742_g1(K04539);c105933_g1(K07827);c106414_g1(K02649);c106863_g1(K04634);c110772_g1(K02161);c114798_g1(K00922);c114847_g1(K02649);c115761_g1(K04630);…	ko04725.png
path:ko04918	Thyroid hormone synthesis	85	c100021_g1(K08043);c100021_g2(K08043);c100023_g1(K08042);c100321_g1(K01539);c100448_g1(K08048);c100549_g1(K05858);c100723_g1(K15173);c100724_g1(K06233);c102391_g1(K04634);c104338_g1(K00383);c104998_g1(K00432);c106863_g1(K04634);c108185_g1(K09487);c114787_g1(K00432);c11822_g1(K09487);c118382_g1(K08054);c120139_g1(K00432);c121581_g1(K00383);c123493_g1(K08054);c124054_g1(K00432);c125647_g1(K09490);c…	ko04918.png
path:ko05120	Epithelial cell signaling in Helicobacter pylori infection	84	c100045_g1(K05701);c100371_g1(K04361);c100395_g1(K06059);c100547_g1(K07209);c100893_g1(K06704);c101999_g1(K04409);c102678_g1(K02154);c103606_g1(K02149);c104854_g1(K02155);c105594_g1(K03661);c107353_g1(K05728);c111096_g1(K04392);c115889_g1(K02147);c11769_g1(K06704);c118551_g1(K03196);c122689_g1(K06704);c123027_g1(K04392);c125990_g1(K02145);c126267_g1(K03661);c126654_g1(K02146);c128755_g1(K04393);c…	ko05120.png
path:ko04713	Circadian entrainment	82	c100021_g1(K08043);c100021_g2(K08043);c100023_g1(K08042);c100055_g1(K05208);c100448_g1(K08048);c100549_g1(K05858);c100608_g1(K11265);c100647_g2(K11265);c100977_g1(K04962);c100977_g2(K04962);c100979_g1(K04371);c102391_g1(K04634);c103541_g1(K16513);c105742_g1(K04539);c106863_g1(K04634);c109782_g1(K02183);c114347_g1(K04962);c115761_g1(K04630);c122583_g1(K02183);c125267_g1(K07376);c129895_g1(K04630);…	ko04713.png
path:ko00360	Phenylalanine metabolism	82	c100813_g1(K07253);c100835_g1(K01593);c101011_g1(K00146);c101105_g1(K00457);c101266_g1(K01451);c103228_g1(K05710);c104020_g1(K00457);c104494_g1(K00824);c104549_g1(K14455);c105525_g1(K01426);c105609_g1(K01451);c105824_g1(K00812);c106074_g1(K01692);c10725_g1(K03782);c107439_g1(K03782);c107503_g1(K00588);c107800_g1(K01426);c107981_g1(K03782);c108392_g1(K14455);c109456_g1(K01593);c110711_g1(K14454);c…	ko00360.png
path:ko04970	Salivary secretion	81	c100021_g1(K08043);c100021_g2(K08043);c100023_g1(K08042);c100298_g1(K04936);c100321_g1(K01539);c100448_g1(K08048);c100549_g1(K05858);c102391_g1(K04634);c106320_g1(K13912);c106863_g1(K04634);c109782_g1(K02183);c119439_g1(K13915);c121603_g1(K10951);c122583_g1(K02183);c125267_g1(K07376);c129042_g1(K04131);c132130_g1(K02183);c133900_g1(K19662);c134607_g1(K13916);c134713_g1(K13899);c25779_g1(K02183);c…	ko04970.png
path:ko04721	Synaptic vesicle cycle	81	c100039_g1(K01528);c101212_g1(K11826);c102678_g1(K02154);c103606_g1(K02149);c103663_g1(K15015);c104164_g1(K12302);c104854_g1(K02155);c105594_g1(K03661);c109831_g1(K04646);c110686_g1(K04646);c11156_g1(K04646);c115889_g1(K02147);c11811_g1(K06027);c118953_g1(K04560);c120607_g1(K04646);c122077_g1(K11827);c125928_g1(K04646);c125990_g1(K02145);c126267_g1(K03661);c126654_g1(K02146);c129579_g1(K02144);c1…	ko04721.png
path:ko04724	Glutamatergic synapse	81	c100021_g1(K08043);c100021_g2(K08043);c100023_g1(K08042);c100055_g1(K05208);c100448_g1(K08048);c100549_g1(K05858);c100979_g1(K04371);c101587_g1(K01915);c101622_g1(K01425);c102391_g1(K04634);c104164_g1(K12302);c104704_g1(K01915);c105016_g1(K01915);c105742_g1(K04539);c106863_g1(K04634);c109435_g1(K05612);c112724_g1(K05613);c115761_g1(K04630);c116567_g1(K01915);c12279_g1(K01915);c127624_g1(K01915);c…	ko04724.png
path:ko04912	GnRH signaling pathway	81	c100021_g1(K08043);c100021_g2(K08043);c100023_g1(K08042);c100371_g1(K04361);c100380_g1(K06068);c100448_g1(K08048);c100549_g1(K05858);c100551_g1(K03099);c100659_g2(K04368);c100979_g1(K04371);c102391_g1(K04634);c105933_g1(K07827);c106863_g1(K04634);c109782_g1(K02183);c116741_g1(K03099);c122583_g1(K02183);c126251_g1(K04364);c128755_g1(K04393);c130334_g1(K04448);c132130_g1(K02183);c133900_g1(K19662);…	ko04912.png
path:ko04916	Melanogenesis	81	c100021_g1(K08043);c100021_g2(K08043);c100023_g1(K08042);c100448_g1(K08048);c100549_g1(K05858);c100659_g2(K04368);c100979_g1(K04371);c102391_g1(K04634);c105933_g1(K07827);c106863_g1(K04634);c109782_g1(K02183);c112162_g1(K03083);c115645_g1(K02842);c115761_g1(K04630);c118706_g1(K00505);c122583_g1(K02183);c124591_g1(K02105);c129379_g1(K02105);c129895_g1(K04630);c131298_g1(K09455);c132130_g1(K02183);…	ko04916.png
path:ko00220	Arginine biosynthesis	80	c101514_g1(K01476);c101587_g1(K01915);c101622_g1(K01425);c101895_g1(K01940);c103093_g1(K01941);c103512_g1(K01755);c104334_g1(K00145);c104549_g1(K14455);c104581_g1(K01755);c104704_g1(K01915);c104913_g1(K00611);c105016_g1(K01915);c105638_g1(K15371);c105824_g1(K00812);c106242_g1(K00145);c106556_g1(K15371);c108392_g1(K14455);c109355_g1(K05597);c109694_g1(K00620);c110711_g1(K14454);c111465_g1(K00618);…	ko00220.png
path:ko03030	DNA replication	79	c100153_g1(K10742);c100216_g1(K02324);c100558_g1(K04802);c101951_g1(K02316);c102231_g1(K04802);c102862_g1(K02540);c104616_g1(K02341);c105042_g1(K02341);c105111_g1(K02343);c105333_g1(K02335);c108002_g1(K02342);c108886_g1(K02337);c109531_g1(K02337);c112525_g1(K03469);c112926_g1(K02335);c113872_g1(K07466);c114318_g1(K02337);c115466_g1(K03469);c115866_g1(K01972);c117403_g1(K02338);c117436_g1(K02335);…	ko03030.png
path:ko00910	Nitrogen metabolism	79	c101587_g1(K01915);c101647_g1(K01501);c102266_g1(K01673);c104266_g1(K00266);c104704_g1(K01915);c105016_g1(K01915);c105455_g1(K00368);c105638_g1(K15371);c105697_g1(K01725);c105797_g1(K00459);c106556_g1(K15371);c106590_g1(K00265);c106794_g1(K00265);c107385_g1(K18245);c107721_g1(K00265);c109773_g1(K02575);c111603_g1(K00265);c113050_g1(K15371);c114702_g1(K02575);c115775_g1(K15371);c116567_g1(K01915);…	ko00910.png
path:ko04550	Signaling pathways regulating pluripotency of stem cells	79	c100155_g1(K14439);c100223_g1(K02085);c100233_g1(K04675);c100374_g1(K04456);c100605_g1(K11459);c100659_g2(K04368);c100697_g1(K11459);c100728_g1(K09378);c100869_g1(K11478);c100979_g1(K04371);c101144_g1(K04500);c103649_g1(K18493);c105933_g1(K07827);c106330_g1(K02157);c106414_g1(K02649);c106940_g1(K04377);c112162_g1(K03083);c113188_g1(K15613);c114798_g1(K00922);c114847_g1(K02649);c115645_g1(K02842);…	ko04550.png
path:ko04370	VEGF signaling pathway	78	c100374_g1(K04456);c100659_g2(K04368);c100979_g1(K04371);c105933_g1(K07827);c106414_g1(K02649);c107558_g1(K04443);c111096_g1(K04392);c114798_g1(K00922);c114847_g1(K02649);c123027_g1(K04392);c128050_g1(K04348);c128755_g1(K04393);c132369_g1(K04456);c132522_g1(K04718);c133900_g1(K19662);c14431_g1(K04718);c19458_g1(K04443);c19458_g2(K04443);c24736_g1(K04718);c34176_g1(K02649);c36325_g1(K04392);c50588…	ko04370.png
path:ko04925	Aldosterone synthesis and secretion	78	c100021_g1(K08043);c100021_g2(K08043);c100023_g1(K08042);c100341_g2(K07188);c100448_g1(K08048);c100536_g1(K18050);c100549_g1(K05858);c100898_g1(K08558);c102391_g1(K04634);c106863_g1(K04634);c109782_g1(K02183);c122583_g1(K02183);c132130_g1(K02183);c133900_g1(K19662);c135317_g1(K12473);c25401_g1(K12323);c25779_g1(K02183);c33313_g1(K12473);c4058_g1(K02183);c44259_g1(K08048);c47496_g1(K12473);c48003_…	ko04925.png
path:ko00900	Terpenoid backbone biosynthesis	77	c10078_g1(K00806);c101464_g1(K02523);c102214_g1(K01823);c102476_g1(K02523);c103048_g1(K00626);c105351_g1(K01662);c106150_g1(K00626);c106270_g1(K01662);c106295_g1(K00787);c107186_g1(K03526);c108273_g1(K00099);c109221_g1(K03526);c110146_g1(K00626);c112362_g1(K00938);c115608_g1(K06013);c116822_g1(K00626);c121574_g1(K00626);c121604_g1(K03527);c123306_g1(K00626);c123881_g1(K02523);c125858_g1(K19177);c…	ko00900.png
path:ko05131	Shigellosis	76	c100451_g1(K05719);c100547_g1(K07209);c100735_g1(K05700);c100738_g1(K04514);c100767_g1(K06619);c100979_g1(K04371);c101437_g1(K05758);c101855_g1(K05759);c111076_g1(K06106);c111096_g1(K04392);c117531_g1(K05692);c118146_g1(K05700);c118451_g1(K05747);c123027_g1(K04392);c124756_g1(K05755);c125789_g1(K05692);c125981_g1(K06106);c128755_g1(K04393);c22918_g1(K05692);c27803_g1(K05692);c29381_g1(K05747);c36…	ko05131.png
path:ko04113	Meiosis - yeast	76	c100031_g1(K03348);c100193_g1(K06671);c100333_g1(K10878);c101592_g1(K02604);c102862_g1(K02540);c106062_g1(K03456);c106650_g1(K01768);c109677_g1(K03357);c113600_g1(K11584);c116561_g1(K01768);c117695_g1(K01768);c119057_g1(K08139);c121133_g1(K11584);c123230_g1(K02210);c124461_g1(K01768);c125103_g1(K11584);c12586_g1(K03352);c126349_g1(K06269);c127128_g1(K08139);c129552_g1(K06679);c130869_g1(K02541);c…	ko04113.png
path:ko04914	Progesterone-mediated oocyte maturation	76	c100021_g1(K08043);c100021_g2(K08043);c100023_g1(K08042);c100031_g1(K03348);c100374_g1(K04456);c100448_g1(K08048);c100659_g2(K04368);c100979_g1(K04371);c102931_g1(K04079);c105933_g1(K07827);c106414_g1(K02649);c107735_g1(K04079);c107821_g1(K03364);c109677_g1(K03357);c114798_g1(K00922);c114847_g1(K02649);c115761_g1(K04630);c116343_g1(K04079);c116447_g1(K04079);c12045_g1(K04079);c123723_g1(K04079);c…	ko04914.png
path:ko05146	Amoebiasis	76	c100036_g1(K10955);c100394_g1(K05637);c100549_g1(K05858);c100644_g1(K06237);c100675_g1(K05636);c100735_g1(K05700);c100807_g1(K06237);c101514_g1(K01476);c102391_g1(K04634);c102737_g1(K04633);c104991_g1(K07889);c105804_g1(K06237);c106414_g1(K02649);c106863_g1(K04634);c107938_g1(K06237);c114085_g1(K10955);c114798_g1(K00922);c114847_g1(K02649);c115138_g1(K07888);c11575_g1(K07889);c118146_g1(K05700);c…	ko05146.png
path:ko00350	Tyrosine metabolism	76	c100813_g1(K07253);c100835_g1(K01593);c101105_g1(K00457);c104020_g1(K00457);c104372_g1(K13953);c104549_g1(K14455);c105824_g1(K00812);c107644_g1(K00451);c108171_g1(K13954);c108392_g1(K14455);c109456_g1(K01593);c109605_g1(K01555);c109904_g1(K13953);c110711_g1(K14454);c111653_g1(K13953);c111744_g1(K00135);c112164_g1(K02510);c113967_g1(K00812);c114044_g1(K13953);c115020_g1(K13954);c115746_g1(K00455);…	ko00350.png
path:ko00920	Sulfur metabolism	76	c100133_g1(K13811);c103015_g1(K15554);c103233_g1(K15553);c104186_g1(K00381);c104663_g1(K17225);c104953_g1(K00299);c105511_g1(K00381);c105755_g1(K04091);c106035_g1(K08738);c106416_g1(K01738);c108608_g1(K00380);c108735_g1(K04091);c108776_g1(K10831);c109335_g1(K17069);c110441_g1(K00381);c110984_g1(K01011);c111305_g1(K01738);c111358_g1(K13811);c112031_g1(K00381);c112968_g1(K01738);c115476_g1(K00390);…	ko00920.png
path:ko00830	Retinol metabolism	75	c102784_g1(K07424);c104372_g1(K13953);c109739_g1(K07424);c109904_g1(K13953);c111081_g1(K07249);c111653_g1(K13953);c112639_g1(K12664);c114044_g1(K13953);c115786_g1(K13953);c118248_g1(K13953);c122573_g1(K00121);c123715_g1(K13953);c127941_g1(K00121);c130372_g1(K00121);c132321_g1(K00121);c133923_g1(K13953);c134545_g1(K13953);c134648_g1(K07249);c15499_g1(K13953);c45033_g1(K00121);c4656_g1(K13953);c676…	ko00830.png
path:ko00562	Inositol phosphate metabolism	75	c100549_g1(K05858);c100694_g1(K00888);c100747_g1(K00923);c100841_g1(K05860);c101861_g1(K00915);c102599_g1(K01083);c102891_g1(K01099);c104235_g1(K00140);c104569_g1(K00140);c104756_g1(K00140);c104980_g1(K00140);c111960_g1(K01099);c112100_g1(K00140);c113384_g1(K06606);c114798_g1(K00922);c115566_g1(K00140);c115871_g1(K01083);c117065_g1(K03339);c118067_g1(K00889);c118327_g1(K00140);c123972_g1(K00911);…	ko00562.png
path:ko04727	GABAergic synapse	75	c100021_g1(K08043);c100021_g2(K08043);c100023_g1(K08042);c100448_g1(K08048);c101587_g1(K01915);c101622_g1(K01425);c103663_g1(K15015);c104704_g1(K01915);c105016_g1(K01915);c105742_g1(K04539);c109496_g1(K01580);c112969_g1(K08341);c113473_g1(K05034);c115761_g1(K04630);c116567_g1(K01915);c11811_g1(K06027);c12279_g1(K01915);c127624_g1(K01915);c129895_g1(K04630);c130149_g1(K01915);c133900_g1(K19662);c1…	ko04727.png
path:ko04911	Insulin secretion	74	c100021_g1(K08043);c100021_g2(K08043);c100023_g1(K08042);c100298_g1(K04936);c100321_g1(K01539);c100448_g1(K08048);c100549_g1(K05858);c100977_g1(K04962);c100977_g2(K04962);c102391_g1(K04634);c104160_g1(K07299);c106863_g1(K04634);c114347_g1(K04962);c118953_g1(K04560);c129042_g1(K04131);c133900_g1(K19662);c3753_g1(K15297);c44259_g1(K08048);c48003_g1(K04853);c51512_g1(K04131);c51512_g2(K04131);c53208…	ko04911.png
path:ko00600	Sphingolipid metabolism	74	c100212_g1(K12353);c100877_g1(K00654);c102261_g1(K01190);c103120_g1(K01201);c104115_g1(K12349);c106413_g1(K00720);c106567_g1(K04710);c107319_g1(K12350);c107582_g1(K12349);c111610_g1(K00720);c115856_g1(K01190);c120890_g1(K00654);c120939_g1(K01130);c123674_g1(K01201);c132522_g1(K04718);c133304_g1(K01190);c133437_g1(K04716);c135330_g1(K01634);c135395_g1(K01634);c14431_g1(K04718);c24736_g1(K04718);c3…	ko00600.png
path:ko03430	Mismatch repair	73	c100558_g1(K04802);c102231_g1(K04802);c104616_g1(K02341);c105042_g1(K02341);c105111_g1(K02343);c105356_g1(K03555);c106352_g1(K06223);c108002_g1(K02342);c108886_g1(K02337);c109531_g1(K02337);c110000_g1(K03555);c110473_g1(K03657);c111403_g1(K03657);c112019_g1(K10858);c113872_g1(K07466);c114318_g1(K02337);c115005_g1(K03572);c115866_g1(K01972);c117403_g1(K02338);c117758_g1(K03572);c117810_g1(K02342);…	ko03430.png
path:ko05215	Prostate cancer	73	c100371_g1(K04361);c100374_g1(K04456);c100547_g1(K07209);c100551_g1(K03099);c100659_g2(K04368);c100979_g1(K04371);c102931_g1(K04079);c105933_g1(K07827);c106414_g1(K02649);c107735_g1(K04079);c108185_g1(K09487);c110772_g1(K02161);c112162_g1(K03083);c114798_g1(K00922);c114847_g1(K02649);c116343_g1(K04079);c116447_g1(K04079);c116741_g1(K03099);c11822_g1(K09487);c12045_g1(K04079);c123723_g1(K04079);c1…	ko05215.png
path:ko04360	Axon guidance	73	c100178_g1(K06841);c100280_g1(K05110);c100451_g1(K05719);c100528_g1(K05743);c100528_g2(K05743);c100582_g1(K06754);c100589_g1(K06839);c100696_g1(K06842);c100715_g1(K04352);c100738_g1(K04514);c100767_g1(K06619);c100979_g1(K04371);c101999_g1(K04409);c105933_g1(K07827);c111096_g1(K04392);c112162_g1(K03083);c114086_g1(K05743);c115761_g1(K04630);c123027_g1(K04392);c126531_g1(K06839);c128050_g1(K04348);…	ko04360.png
path:ko05323	Rheumatoid arthritis	72	c100365_g1(K01365);c100743_g1(K05096);c102678_g1(K02154);c103606_g1(K02149);c104854_g1(K02155);c105594_g1(K03661);c114053_g1(K01365);c115889_g1(K02147);c125990_g1(K02145);c126267_g1(K03661);c126654_g1(K02146);c126813_g1(K01365);c129219_g1(K01365);c129579_g1(K02144);c130104_g1(K02151);c130334_g1(K04448);c130956_g1(K01365);c133330_g1(K02154);c133670_g1(K02150);c134197_g1(K02149);c135371_g1(K06856);…	ko05323.png
path:ko05210	Colorectal cancer	72	c100223_g1(K02085);c100374_g1(K04456);c100659_g2(K04368);c100979_g1(K04371);c101144_g1(K04500);c105933_g1(K07827);c106035_g1(K08738);c106330_g1(K02157);c106414_g1(K02649);c106940_g1(K04377);c110772_g1(K02161);c111096_g1(K04392);c112162_g1(K03083);c114798_g1(K00922);c114847_g1(K02649);c123027_g1(K04392);c124591_g1(K02105);c128480_g1(K04513);c129379_g1(K02105);c130334_g1(K04448);c131791_g1(K02157);…	ko05210.png
path:ko05222	Small cell lung cancer	70	c100374_g1(K04456);c100394_g1(K05637);c100451_g1(K05719);c100547_g1(K07209);c100644_g1(K06237);c100675_g1(K05636);c100807_g1(K06237);c102256_g1(K08525);c105804_g1(K06237);c106035_g1(K08738);c106414_g1(K02649);c106940_g1(K04377);c107938_g1(K06237);c110467_g1(K03175);c110772_g1(K02161);c114798_g1(K00922);c114847_g1(K02649);c117396_g1(K16060);c117649_g1(K16061);c122784_g1(K06237);c124521_g1(K06237);…	ko05222.png
path:ko05142	Chagas disease (American trypanosomiasis)	70	c100374_g1(K04456);c100547_g1(K07209);c100549_g1(K05858);c100979_g1(K04371);c101144_g1(K04500);c102391_g1(K04634);c102737_g1(K04633);c106062_g1(K03456);c106414_g1(K02649);c106863_g1(K04634);c109426_g1(K04354);c110467_g1(K03175);c114798_g1(K00922);c114847_g1(K02649);c115761_g1(K04630);c116051_g1(K01283);c117921_g1(K01283);c126667_g1(K08057);c129234_g1(K01354);c129895_g1(K04630);c130334_g1(K04448);…	ko05142.png
path:ko04933	AGE-RAGE signaling pathway in diabetic complications	70	c100374_g1(K04456);c100380_g1(K06068);c100536_g1(K18050);c100549_g1(K05858);c100644_g1(K06237);c100807_g1(K06237);c100841_g1(K05860);c100979_g1(K04371);c101144_g1(K04500);c105804_g1(K06237);c105933_g1(K07827);c106414_g1(K02649);c107938_g1(K06237);c110772_g1(K02161);c111096_g1(K04392);c114798_g1(K00922);c114847_g1(K02649);c122784_g1(K06237);c123027_g1(K04392);c124521_g1(K06237);c128755_g1(K04393);…	ko04933.png
path:ko03440	Homologous recombination	69	c100342_g1(K03582);c100494_g1(K03165);c101101_g1(K10881);c101490_g1(K04066);c104616_g1(K02341);c105042_g1(K02341);c105111_g1(K02343);c105333_g1(K02335);c106733_g1(K04066);c106860_g1(K03551);c108002_g1(K02342);c108168_g1(K06187);c108886_g1(K02337);c109531_g1(K02337);c112926_g1(K02335);c113350_g1(K03655);c113872_g1(K07466);c114318_g1(K02337);c117403_g1(K02338);c117436_g1(K02335);c117810_g1(K02342);…	ko03440.png
path:ko03070	Bacterial secretion system	69	c102612_g1(K03200);c10304_g1(K11915);c103205_g1(K03074);c103733_g1(K03106);c104700_g1(K03070);c104974_g1(K03199);c105104_g1(K03076);c105787_g1(K03204);c105829_g1(K03200);c106006_g1(K02456);c106088_g1(K12340);c106471_g1(K03210);c106634_g1(K03072);c107299_g1(K03106);c109547_g1(K03205);c110099_g1(K03070);c111724_g1(K03074);c111976_g1(K03204);c112626_g1(K03106);c112917_g1(K03199);c115135_g1(K03205);c…	ko03070.png
path:ko03020	RNA polymerase	69	c100006_g1(K03021);c100305_g1(K03010);c100811_g1(K02999);c105448_g1(K03043);c105848_g1(K03046);c106032_g1(K03017);c106058_g1(K03043);c106931_g1(K03040);c108619_g1(K03040);c109812_g1(K03043);c109901_g1(K03027);c111911_g1(K03016);c114196_g1(K03006);c114364_g1(K03040);c114759_g1(K03046);c115359_g1(K03040);c115887_g1(K03017);c118449_g1(K03046);c122231_g1(K03006);c122716_g1(K03040);c123939_g1(K03046);…	ko03020.png
path:ko00052	Galactose metabolism	68	c100240_g1(K12316);c100822_g1(K00849);c102261_g1(K01190);c102841_g1(K01187);c103094_g1(K01784);c103880_g1(K00844);c104712_g1(K00844);c104874_g1(K01187);c106514_g1(K01784);c106557_g1(K01835);c108472_g1(K00850);c109379_g1(K01835);c109892_g1(K01854);c111612_g1(K01784);c115649_g1(K15922);c115856_g1(K01190);c116964_g1(K01835);c117952_g1(K00963);c117965_g1(K01187);c118323_g1(K00850);c118758_g1(K00963);…	ko00052.png
path:ko04971	Gastric acid secretion	68	c100021_g1(K08043);c100021_g2(K08043);c100023_g1(K08042);c100321_g1(K01539);c100448_g1(K08048);c100549_g1(K05858);c100666_g1(K04926);c100925_g1(K00907);c102391_g1(K04634);c106863_g1(K04634);c107385_g1(K18245);c109782_g1(K02183);c115761_g1(K04630);c122583_g1(K02183);c126985_g1(K05031);c129042_g1(K04131);c129895_g1(K04630);c132130_g1(K02183);c133900_g1(K19662);c21538_g1(K00907);c25779_g1(K02183);c4…	ko04971.png
path:ko04750	Inflammatory mediator regulation of TRP channels	67	c100021_g1(K08043);c100021_g2(K08043);c100023_g1(K08042);c100380_g1(K06068);c100448_g1(K08048);c100536_g1(K18050);c100549_g1(K05858);c102391_g1(K04634);c106414_g1(K02649);c106863_g1(K04634);c109782_g1(K02183);c114798_g1(K00922);c114847_g1(K02649);c122583_g1(K02183);c126349_g1(K06269);c132130_g1(K02183);c133900_g1(K19662);c25779_g1(K02183);c34176_g1(K02649);c4058_g1(K02183);c42172_g1(K06068);c4425…	ko04750.png
path:ko04011	MAPK signaling pathway - yeast	66	c100694_g1(K00888);c100979_g1(K04371);c101999_g1(K04409);c105668_g1(K03781);c105760_g1(K00006);c108325_g1(K00706);c110434_g1(K06630);c111182_g1(K03781);c115664_g1(K06630);c118067_g1(K00889);c118954_g1(K03781);c120617_g1(K09265);c123615_g1(K03781);c127145_g1(K11246);c127466_g1(K00889);c127499_g1(K03781);c128480_g1(K04513);c128755_g1(K04393);c129035_g1(K03781);c129318_g1(K00706);c1296_g1(K04409);c1…	ko04011.png
path:ko04924	Renin secretion	66	c100298_g1(K04936);c100549_g1(K05858);c102391_g1(K04634);c106863_g1(K04634);c109782_g1(K02183);c113246_g1(K01363);c115761_g1(K04630);c116051_g1(K01283);c117921_g1(K01283);c122338_g1(K09864);c122583_g1(K02183);c128050_g1(K04348);c129895_g1(K04630);c132130_g1(K02183);c25401_g1(K12323);c25779_g1(K02183);c4058_g1(K02183);c48003_g1(K04853);c53208_g1(K04853);c56613_g1(K04345);c56613_g2(K04345);c59640_g…	ko04924.png
path:ko03060	Protein export	65	c103205_g1(K03074);c103605_g1(K13431);c103733_g1(K03106);c104700_g1(K03070);c105104_g1(K03076);c106471_g1(K03210);c106634_g1(K03072);c107299_g1(K03106);c110099_g1(K03070);c110186_g1(K03108);c111724_g1(K03074);c112626_g1(K03106);c114515_g1(K03107);c115599_g1(K03217);c117294_g1(K03210);c119250_g1(K03109);c121208_g1(K03072);c123116_g1(K03070);c124391_g1(K13280);c125228_g1(K03106);c125647_g1(K09490);…	ko03060.png
path:ko00670	One carbon pool by folate	65	c100717_g1(K11787);c102809_g1(K11175);c103607_g1(K00605);c104444_g1(K00605);c105262_g1(K00560);c106311_g1(K00605);c107605_g1(K00287);c108951_g1(K00288);c111360_g1(K01433);c114408_g1(K01491);c115401_g1(K00600);c116200_g1(K00560);c117410_g1(K01433);c117706_g1(K00548);c118366_g1(K00602);c118866_g1(K00548);c119416_g1(K00600);c120340_g1(K13998);c120441_g1(K11175);c121472_g1(K00602);c122889_g1(K00600);…	ko00670.png
path:ko04350	TGF-beta signaling pathway	65	c100046_g1(K04678);c100233_g1(K04675);c100361_g1(K04679);c100738_g1(K04514);c100979_g1(K04371);c101144_g1(K04500);c103522_g1(K04681);c106062_g1(K03456);c106940_g1(K04377);c118437_g1(K03094);c123365_g1(K19559);c123481_g1(K03868);c128203_g1(K03094);c128480_g1(K04513);c131678_g1(K03094);c132570_g1(K04500);c134356_g1(K04498);c135595_g1(K03347);c64100_g1(K03868);c73303_g1(K04382);c74386_g1(K03094);c78…	ko04350.png
path:ko04380	Osteoclast differentiation	64	c100374_g1(K04456);c100547_g1(K07209);c100659_g2(K04368);c100979_g1(K04371);c106414_g1(K02649);c108634_g1(K14381);c110467_g1(K03175);c111096_g1(K04392);c114077_g1(K14381);c114798_g1(K00922);c114847_g1(K02649);c117017_g1(K14381);c123027_g1(K04392);c126251_g1(K04364);c128050_g1(K04348);c130334_g1(K04448);c131298_g1(K09455);c131975_g1(K14381);c132369_g1(K04456);c29759_g1(K14381);c34176_g1(K02649);c3…	ko04380.png
path:ko05160	Hepatitis C	63	c100371_g1(K04361);c100374_g1(K04456);c100547_g1(K07209);c100551_g1(K03099);c100979_g1(K04371);c102961_g1(K05410);c103466_g1(K16194);c105933_g1(K07827);c106062_g1(K03456);c106414_g1(K02649);c109426_g1(K04354);c110467_g1(K03175);c112162_g1(K03083);c114798_g1(K00922);c114847_g1(K02649);c116741_g1(K03099);c12173_g1(K05410);c125541_g1(K14216);c126251_g1(K04364);c130507_g1(K06698);c132369_g1(K04456);c…	ko05160.png
path:ko04962	Vasopressin-regulated water reabsorption	63	c100021_g1(K08043);c100021_g2(K08043);c100406_g1(K10413);c103360_g1(K12462);c104991_g1(K07889);c113133_g1(K09866);c114673_g1(K10426);c115138_g1(K07888);c11575_g1(K07889);c117475_g1(K12462);c117892_g1(K10413);c11811_g1(K06027);c120888_g1(K07889);c121148_g1(K10426);c121895_g1(K07904);c122133_g1(K10417);c125293_g1(K10413);c129083_g1(K10415);c135396_g1(K04648);c13703_g1(K06027);c43979_g1(K10413);c443…	ko04962.png
path:ko04726	Serotonergic synapse	63	c100549_g1(K05858);c100659_g2(K04368);c100835_g1(K01593);c100979_g1(K04371);c102391_g1(K04634);c103562_g1(K00509);c105742_g1(K04539);c105933_g1(K07827);c106863_g1(K04634);c109456_g1(K01593);c114740_g1(K05037);c115761_g1(K04630);c129895_g1(K04630);c133900_g1(K19662);c27606_g1(K04520);c30105_g1(K04536);c32783_g1(K04347);c36559_g1(K04153);c38706_g1(K04153);c46305_g1(K04534);c48003_g1(K04853);c50399_…	ko04726.png
path:ko00362	Benzoate degradation	62	c103048_g1(K00626);c104004_g1(K16514);c106074_g1(K01692);c106150_g1(K00626);c106235_g1(K07516);c107672_g1(K07516);c107863_g1(K00252);c110146_g1(K00626);c111405_g1(K01782);c111455_g1(K01607);c111871_g1(K03381);c112566_g1(K01607);c113388_g1(K01692);c115307_g1(K00074);c115365_g1(K00632);c116822_g1(K00626);c119258_g1(K07516);c119462_g1(K01692);c119609_g1(K07516);c119810_g1(K01782);c120552_g1(K00252);…	ko00362.png
path:ko04923	Regulation of lipolysis in adipocytes	62	c100021_g1(K08043);c100021_g2(K08043);c100023_g1(K08042);c100341_g2(K07188);c100374_g1(K04456);c100448_g1(K08048);c103562_g1(K00509);c104835_g1(K04527);c106414_g1(K02649);c108643_g1(K04527);c114798_g1(K00922);c114847_g1(K02649);c115761_g1(K04630);c125267_g1(K07376);c129895_g1(K04630);c132369_g1(K04456);c135017_g1(K01054);c25149_g1(K04527);c25401_g1(K12323);c34176_g1(K02649);c44259_g1(K08048);c505…	ko04923.png
path:ko05014	Amyotrophic lateral sclerosis (ALS)	62	c100055_g1(K05208);c100729_g1(K04574);c105668_g1(K03781);c106035_g1(K08738);c106456_g1(K11519);c110772_g1(K02161);c111096_g1(K04392);c111182_g1(K03781);c112724_g1(K05613);c118954_g1(K03781);c120349_g1(K04565);c123027_g1(K04392);c123615_g1(K03781);c127499_g1(K03781);c128050_g1(K04348);c129035_g1(K03781);c129820_g1(K03781);c130261_g1(K03781);c132835_g1(K03781);c133837_g1(K03781);c27200_g1(K03781);c…	ko05014.png
path:ko00140	Steroid hormone biosynthesis	61	c102784_g1(K07424);c109739_g1(K07424);c110409_g1(K00512);c120939_g1(K01130);c27316_g1(K01015);c49657_g1(K01015);c67682_g1(K00699);c70173_g1(K00699);c73432_g1(K00699);c75489_g1(K00699);c77070_g1(K00699);c80088_g1(K00699);c86819_g1(K00699);c87135_g1(K00699);c87413_g1(K00699);c88210_g1(K00699);c88426_g1(K00699);c88510_g1(K00699);c88698_g1(K00699);c89347_g1(K00699);c89412_g1(K00699);c90257_g1(K00699)…	ko00140.png
path:ko00760	Nicotinate and nicotinamide metabolism	60	c100827_g7(K00323);c103008_g1(K01081);c103170_g1(K03743);c103486_g1(K03517);c110445_g1(K06210);c110845_g1(K03783);c111234_g1(K01950);c111791_g1(K01950);c111841_g1(K00324);c112950_g1(K00324);c112954_g1(K10524);c114093_g1(K00278);c114322_g1(K00858);c115813_g1(K03462);c116187_g1(K13995);c116682_g1(K01950);c116996_g1(K03783);c117991_g1(K00969);c118351_g1(K01081);c118419_g1(K03462);c118751_g1(K00324);…	ko00760.png
path:ko05031	Amphetamine addiction	60	c100055_g1(K05208);c100835_g1(K01593);c109456_g1(K01593);c109782_g1(K02183);c118953_g1(K04560);c122583_g1(K02183);c126349_g1(K06269);c128050_g1(K04348);c130334_g1(K04448);c132130_g1(K02183);c133900_g1(K19662);c25779_g1(K02183);c27866_g1(K05210);c36582_g1(K05036);c4058_g1(K02183);c50399_g1(K08155);c56613_g1(K04345);c56613_g2(K04345);c59640_g1(K02183);c61082_g1(K05213);c64928_g1(K02183);c69991_g1(K…	ko05031.png
path:ko04150	mTOR signaling pathway	60	c100028_g1(K08269);c100140_g1(K07204);c100224_g1(K07206);c100374_g1(K04456);c100547_g1(K07209);c100570_g1(K07207);c100761_g1(K16185);c100979_g1(K04371);c101326_g1(K02991);c103129_g1(K07205);c105291_g1(K02991);c106414_g1(K02649);c110786_g1(K07208);c112613_g1(K03258);c114798_g1(K00922);c114847_g1(K02649);c120464_g1(K16185);c121962_g1(K08269);c131088_g1(K16186);c132369_g1(K04456);c133900_g1(K19662);…	ko04150.png
path:ko04660	T cell receptor signaling pathway	59	c100374_g1(K04456);c100547_g1(K07209);c100551_g1(K03099);c100659_g2(K04368);c100979_g1(K04371);c101999_g1(K04409);c105933_g1(K07827);c106414_g1(K02649);c112162_g1(K03083);c114798_g1(K00922);c114847_g1(K02649);c116741_g1(K03099);c126251_g1(K04364);c128050_g1(K04348);c128480_g1(K04513);c128755_g1(K04393);c1296_g1(K04409);c130334_g1(K04448);c132369_g1(K04456);c33331_g1(K06478);c34176_g1(K02649);c505…	ko04660.png
path:ko04920	Adipocytokine signaling pathway	59	c100374_g1(K04456);c100547_g1(K07209);c101366_g1(K08765);c102256_g1(K08525);c102710_g1(K01897);c103891_g1(K01897);c104160_g1(K07299);c109129_g1(K01897);c111519_g1(K01596);c112277_g1(K01897);c112677_g1(K01897);c113347_g1(K01897);c117368_g1(K01946);c119167_g1(K01596);c119874_g1(K07297);c120712_g1(K01897);c124611_g1(K01897);c125422_g1(K07297);c127549_g1(K07359);c127892_g1(K01596);c127931_g1(K19523);…	ko04920.png
path:ko00450	Selenocompound metabolism	59	c100133_g1(K13811);c100168_g1(K01874);c100228_g1(K01874);c101597_g1(K01760);c105662_g1(K01874);c106380_g1(K01761);c110947_g1(K00384);c111358_g1(K13811);c112585_g1(K10837);c113190_g1(K00549);c115671_g1(K00384);c117706_g1(K00548);c118513_g1(K00957);c118734_g1(K01760);c118839_g1(K00958);c118866_g1(K00548);c119958_g1(K00549);c120482_g1(K00384);c122411_g1(K01874);c123479_g1(K00548);c123726_g1(K01760);…	ko00450.png
path:ko00340	Histidine metabolism	59	c100267_g1(K00128);c100835_g1(K01593);c103913_g1(K00765);c105034_g1(K00765);c106027_g1(K02501);c106437_g1(K07008);c106587_g1(K01523);c108743_g1(K11182);c109448_g1(K01496);c109456_g1(K01593);c109509_g1(K00128);c112278_g1(K01712);c112481_g1(K01663);c113474_g1(K00128);c113654_g1(K00128);c1155_g1(K00128);c119005_g1(K00013);c119245_g1(K00013);c121224_g1(K00817);c123323_g1(K02502);c123590_g1(K02502);c1…	ko00340.png
path:ko04723	Retrograde endocannabinoid signaling	59	c100021_g1(K08043);c100021_g2(K08043);c100023_g1(K08042);c100448_g1(K08048);c100549_g1(K05858);c100979_g1(K04371);c102391_g1(K04634);c103663_g1(K15015);c104164_g1(K12302);c105742_g1(K04539);c106863_g1(K04634);c115761_g1(K04630);c129895_g1(K04630);c133900_g1(K19662);c135017_g1(K01054);c30105_g1(K04536);c32783_g1(K04347);c44259_g1(K08048);c46305_g1(K04534);c48003_g1(K04853);c48284_g1(K13985);c53208…	ko04723.png
path:ko04012	ErbB signaling pathway	58	c100371_g1(K04361);c100374_g1(K04456);c100551_g1(K03099);c100659_g2(K04368);c100767_g1(K06619);c100979_g1(K04371);c101999_g1(K04409);c103129_g1(K07205);c105933_g1(K07827);c106414_g1(K02649);c106940_g1(K04377);c112162_g1(K03083);c114798_g1(K00922);c114847_g1(K02649);c116741_g1(K03099);c126251_g1(K04364);c1296_g1(K04409);c130334_g1(K04448);c132369_g1(K04456);c133900_g1(K19662);c34176_g1(K02649);c40…	ko04012.png
path:ko00061	Fatty acid biosynthesis	58	c100259_g1(K00665);c100420_g1(K00665);c100606_g1(K00665);c100710_g1(K00665);c100710_g2(K00665);c100945_g1(K11262);c101099_g1(K02371);c102710_g1(K01897);c103891_g1(K01897);c104751_g1(K01963);c105584_g1(K00665);c105961_g1(K01963);c106855_g1(K00208);c107188_g1(K11262);c109129_g1(K01897);c112277_g1(K01897);c112448_g1(K00059);c112677_g1(K01897);c113347_g1(K01897);c115569_g1(K00645);c117368_g1(K01946);…	ko00061.png
path:ko05416	Viral myocarditis	57	c100767_g1(K06619);c102956_g1(K03260);c103194_g1(K03260);c103330_g1(K17751);c105811_g1(K17751);c106035_g1(K08738);c106572_g1(K17751);c111096_g1(K04392);c111836_g1(K03260);c117531_g1(K05692);c119349_g1(K03260);c121959_g1(K03260);c123027_g1(K04392);c125789_g1(K05692);c127080_g1(K03260);c135371_g1(K06856);c17364_g1(K03260);c22918_g1(K05692);c27803_g1(K05692);c29513_g2(K17751);c303_g1(K08738);c36325_…	ko05416.png
path:ko04620	Toll-like receptor signaling pathway	56	c100374_g1(K04456);c100547_g1(K07209);c100659_g2(K04368);c100979_g1(K04371);c102961_g1(K05410);c106414_g1(K02649);c110467_g1(K03175);c111096_g1(K04392);c114798_g1(K00922);c114847_g1(K02649);c12173_g1(K05410);c123027_g1(K04392);c130334_g1(K04448);c131545_g1(K04733);c132369_g1(K04456);c34176_g1(K02649);c36325_g1(K04392);c503_g1(K04433);c50588_g1(K02649);c57547_g1(K04392);c59521_g1(K02649);c64667_g1…	ko04620.png
path:ko02030	Bacterial chemotaxis	56	c101155_g1(K03776);c101748_g1(K03407);c102471_g1(K03406);c102637_g1(K03406);c103084_g1(K03407);c103167_g1(K03406);c103225_g1(K03412);c104134_g1(K03406);c10556_g1(K03412);c106531_g1(K02410);c106576_g1(K03406);c107695_g1(K03407);c108299_g1(K03406);c109137_g1(K03406);c110637_g1(K03406);c111228_g1(K03406);c111252_g1(K03407);c111800_g1(K03406);c112420_g1(K03406);c115947_g1(K02556);c116793_g1(K03406);c…	ko02030.png
path:ko04668	TNF signaling pathway	56	c100374_g1(K04456);c100547_g1(K07209);c100659_g2(K04368);c100979_g1(K04371);c106414_g1(K02649);c114798_g1(K00922);c114847_g1(K02649);c117396_g1(K16060);c130334_g1(K04448);c130358_g1(K16060);c132369_g1(K04456);c133851_g1(K16060);c33749_g1(K07763);c34176_g1(K02649);c3997_g1(K07763);c503_g1(K04433);c50588_g1(K02649);c59521_g1(K02649);c64748_g1(K04415);c73471_g1(K09048);c80139_g1(K02649);c85231_g1(K0…	ko04668.png
path:ko04961	Endocrine and other factor-regulated calcium reabsorption	56	c100039_g1(K01528);c100321_g1(K01539);c100549_g1(K05858);c101212_g1(K11826);c102391_g1(K04634);c104300_g1(K08550);c106863_g1(K04634);c109831_g1(K04646);c110686_g1(K04646);c11156_g1(K04646);c120607_g1(K04646);c121895_g1(K07904);c122077_g1(K11827);c125928_g1(K04646);c130739_g1(K11827);c133251_g1(K04646);c133900_g1(K19662);c18747_g1(K11826);c18838_g1(K04646);c33649_g1(K04585);c56613_g1(K04345);c5661…	ko04961.png
path:ko00510	N-Glycan biosynthesis	55	c100339_g1(K03849);c100472_g1(K00717);c100573_g1(K05546);c100573_g2(K05546);c101258_g1(K03848);c102771_g1(K07432);c103841_g1(K03843);c105402_g1(K00717);c107742_g1(K12667);c10779_g1(K12666);c110882_g1(K07151);c113940_g1(K07432);c114913_g1(K07151);c121384_g1(K07432);c1260_g1(K01230);c126228_g1(K07151);c131091_g1(K00737);c16076_g1(K12667);c21959_g1(K12669);c2650_g1(K12666);c35964_g3(K01230);c48091_g…	ko00510.png
path:ko04745	Phototransduction - fly	54	c100543_g1(K08834);c100549_g1(K05858);c102391_g1(K04634);c106863_g1(K04634);c109782_g1(K02183);c117531_g1(K05692);c122583_g1(K02183);c125789_g1(K05692);c132130_g1(K02183);c22918_g1(K05692);c25779_g1(K02183);c27803_g1(K05692);c4058_g1(K02183);c42876_g1(K05692);c59640_g1(K02183);c62938_g1(K05692);c62938_g2(K05692);c64928_g1(K02183);c80661_g1(K05858);c80689_g1(K02183);c83273_g1(K05692);c85278_g1(K02…	ko04745.png
path:ko04720	Long-term potentiation	54	c100055_g1(K05208);c100448_g1(K08048);c100549_g1(K05858);c100659_g2(K04368);c100979_g1(K04371);c102391_g1(K04634);c105933_g1(K07827);c106863_g1(K04634);c109782_g1(K02183);c122583_g1(K02183);c124881_g1(K04353);c126349_g1(K06269);c128050_g1(K04348);c132130_g1(K02183);c133900_g1(K19662);c134356_g1(K04498);c25779_g1(K02183);c27866_g1(K05210);c40586_g1(K04353);c4058_g1(K02183);c44259_g1(K08048);c56613…	ko04720.png
path:ko05032	Morphine addiction	54	c100021_g1(K08043);c100021_g2(K08043);c100023_g1(K08042);c100448_g1(K08048);c100701_g1(K18437);c103663_g1(K15015);c105742_g1(K04539);c115761_g1(K04630);c129895_g1(K04630);c133900_g1(K19662);c30105_g1(K04536);c32783_g1(K04347);c44259_g1(K08048);c46305_g1(K04534);c51825_g1(K04615);c56613_g1(K04345);c56613_g2(K04345);c62667_g1(K15015);c75450_g1(K15015);c79927_g1(K04543);c81748_g1(K04345);c88807_g1(K…	ko05032.png
path:ko05322	Systemic lupus erythematosus	53	c100479_g1(K03989);c100479_g2(K03989);c102152_g1(K11088);c104146_g1(K11251);c106272_g1(K11253);c106354_g1(K03989);c106453_g1(K11252);c108094_g1(K01327);c110490_g1(K11251);c111274_g1(K11253);c111558_g1(K11251);c118115_g1(K11253);c119608_g1(K11251);c119833_g1(K11251);c119997_g1(K11253);c121234_g1(K11253);c123667_g1(K11254);c125435_g1(K11253);c126718_g1(K11089);c130165_g1(K11089);c134655_g1(K11090);…	ko05322.png
path:ko02040	Flagellar assembly	53	c101054_g1(K02412);c101070_g1(K02419);c102086_g1(K02394);c102430_g1(K02412);c104703_g1(K02411);c105401_g1(K02407);c105407_g1(K02388);c105593_g1(K02391);c105970_g1(K02391);c106531_g1(K02410);c108381_g1(K02412);c108975_g1(K02387);c111816_g1(K02414);c112084_g1(K02394);c112852_g1(K02394);c114226_g1(K02407);c115294_g1(K02396);c115425_g1(K02409);c115680_g1(K02389);c115894_g1(K02411);c115947_g1(K02556);…	ko02040.png
path:ko05414	Dilated cardiomyopathy	53	c100021_g1(K08043);c100021_g2(K08043);c100023_g1(K08042);c100448_g1(K08048);c100451_g1(K05719);c100977_g1(K04962);c100977_g2(K04962);c104421_g1(K12568);c114347_g1(K04962);c117531_g1(K05692);c125789_g1(K05692);c135371_g1(K06856);c19617_g1(K10373);c22918_g1(K05692);c27803_g1(K05692);c42876_g1(K05692);c44259_g1(K08048);c48003_g1(K04853);c53208_g1(K04853);c56613_g1(K04345);c56613_g2(K04345);c62825_g1…	ko05414.png
path:ko05212	Pancreatic cancer	53	c100371_g1(K04361);c100374_g1(K04456);c100547_g1(K07209);c100659_g2(K04368);c100979_g1(K04371);c101144_g1(K04500);c103723_g1(K07834);c105933_g1(K07827);c106414_g1(K02649);c111096_g1(K04392);c114798_g1(K00922);c114847_g1(K02649);c123027_g1(K04392);c128755_g1(K04393);c132369_g1(K04456);c132570_g1(K04500);c34176_g1(K02649);c36325_g1(K04392);c40270_g1(K04361);c50588_g1(K02649);c56034_g1(K04393);c5754…	ko05212.png
path:ko04512	ECM-receptor interaction	52	c100394_g1(K05637);c100451_g1(K05719);c100644_g1(K06237);c100675_g1(K05636);c100807_g1(K06237);c102578_g1(K06249);c104678_g1(K19719);c105804_g1(K06237);c107938_g1(K06237);c111773_g1(K06249);c122784_g1(K06237);c124521_g1(K06237);c126278_g1(K06249);c126702_g1(K06238);c131050_g1(K06238);c17923_g1(K06238);c28673_g1(K06238);c30766_g1(K05637);c31851_g1(K05637);c35649_g2(K06238);c61927_g1(K06238);c67759…	ko04512.png
path:ko05214	Glioma	51	c100371_g1(K04361);c100374_g1(K04456);c100551_g1(K03099);c100659_g2(K04368);c100979_g1(K04371);c105933_g1(K07827);c106414_g1(K02649);c109782_g1(K02183);c114798_g1(K00922);c114847_g1(K02649);c116741_g1(K03099);c122583_g1(K02183);c126251_g1(K04364);c132130_g1(K02183);c132369_g1(K04456);c133900_g1(K19662);c25779_g1(K02183);c34176_g1(K02649);c40270_g1(K04361);c4058_g1(K02183);c50588_g1(K02649);c59521…	ko05214.png
path:ko05410	Hypertrophic cardiomyopathy (HCM)	50	c100451_g1(K05719);c100977_g1(K04962);c100977_g2(K04962);c104421_g1(K12568);c114347_g1(K04962);c116051_g1(K01283);c117531_g1(K05692);c117921_g1(K01283);c125789_g1(K05692);c19617_g1(K10373);c22918_g1(K05692);c27803_g1(K05692);c42876_g1(K05692);c48003_g1(K04853);c53208_g1(K04853);c58815_g1(K07200);c62825_g1(K10373);c62938_g1(K05692);c62938_g2(K05692);c76887_g1(K05719);c82449_g1(K07199);c83273_g1(K0…	ko05410.png
path:ko00627	Aminobenzoate degradation	50	c101647_g1(K01501);c104305_g1(K01077);c104773_g1(K09474);c105279_g1(K03862);c105525_g1(K01426);c105751_g1(K14338);c106074_g1(K01692);c106268_g1(K09474);c106600_g1(K03863);c106919_g1(K03863);c107800_g1(K01426);c108879_g1(K07511);c110491_g1(K00493);c111309_g1(K00141);c111956_g1(K01426);c112662_g1(K00517);c113010_g1(K14338);c113388_g1(K01692);c114310_g1(K01426);c115459_g1(K00141);c117214_g1(K00517);…	ko00627.png
path:ko01220	Degradation of aromatic compounds	50	c103228_g1(K05710);c104372_g1(K13953);c105947_g1(K03379);c107997_g1(K18068);c108171_g1(K13954);c109359_g1(K01053);c109904_g1(K13953);c111309_g1(K00141);c111455_g1(K01607);c111634_g1(K00529);c111653_g1(K13953);c111871_g1(K03381);c112566_g1(K01607);c114044_g1(K13953);c114937_g1(K00002);c115020_g1(K13954);c115459_g1(K00141);c115746_g1(K00455);c115786_g1(K13953);c116852_g1(K00529);c118248_g1(K13953);…	ko01220.png
path:ko05220	Chronic myeloid leukemia	49	c100374_g1(K04456);c100547_g1(K07209);c100551_g1(K03099);c100659_g2(K04368);c100767_g1(K06619);c100979_g1(K04371);c105933_g1(K07827);c106414_g1(K02649);c106940_g1(K04377);c106966_g1(K04496);c114798_g1(K00922);c114847_g1(K02649);c116602_g1(K06067);c116741_g1(K03099);c126251_g1(K04364);c132369_g1(K04456);c34176_g1(K02649);c50588_g1(K02649);c59521_g1(K02649);c64358_g1(K06067);c80139_g1(K02649);c8443…	ko05220.png
path:ko01501	beta-Lactam resistance	49	c101348_g1(K03587);c101441_g1(K15580);c101710_g1(K03585);c10283_g1(K15580);c104988_g1(K15580);c105667_g1(K05366);c105741_g1(K08218);c105807_g1(K05366);c106088_g1(K12340);c106637_g1(K18138);c106832_g1(K17836);c109603_g1(K01207);c112416_g1(K08218);c112432_g1(K18139);c113599_g1(K05366);c113707_g1(K15583);c115178_g1(K01207);c115586_g1(K17836);c115993_g1(K03587);c116553_g1(K05366);c116574_g1(K05366);c…	ko01501.png
path:ko05213	Endometrial cancer	49	c100223_g1(K02085);c100371_g1(K04361);c100374_g1(K04456);c100512_g1(K05691);c100551_g1(K03099);c100659_g2(K04368);c100979_g1(K04371);c105933_g1(K07827);c106330_g1(K02157);c106414_g1(K02649);c106940_g1(K04377);c112162_g1(K03083);c114798_g1(K00922);c114847_g1(K02649);c116741_g1(K03099);c120706_g1(K06272);c124591_g1(K02105);c126251_g1(K04364);c129379_g1(K02105);c131791_g1(K02157);c132369_g1(K04456);…	ko05213.png
path:ko04626	Plant-pathogen interaction	49	c100324_g2(K13412);c100659_g2(K04368);c102931_g1(K04079);c106088_g1(K12340);c107735_g1(K04079);c108185_g1(K09487);c109782_g1(K02183);c111323_g1(K13409);c115488_g1(K00864);c115646_g1(K00864);c116343_g1(K04079);c116447_g1(K04079);c11822_g1(K09487);c119737_g1(K00864);c12045_g1(K04079);c122583_g1(K02183);c123723_g1(K04079);c123835_g1(K04079);c124510_g1(K00864);c125726_g1(K13409);c128207_g1(K09487);c1…	ko04626.png
path:ko05133	Pertussis	49	c100451_g1(K05719);c100479_g1(K03989);c100479_g2(K03989);c100979_g1(K04371);c106088_g1(K12340);c106354_g1(K03989);c109782_g1(K02183);c110467_g1(K03175);c115761_g1(K04630);c122583_g1(K02183);c125654_g1(K07347);c127251_g1(K11003);c128480_g1(K04513);c129895_g1(K04630);c130334_g1(K04448);c131545_g1(K04733);c132130_g1(K02183);c133361_g1(K12340);c25779_g1(K02183);c4058_g1(K02183);c59640_g1(K02183);c649…	ko05133.png
path:ko04930	Type II diabetes mellitus	48	c100380_g1(K06068);c100536_g1(K18050);c100547_g1(K07209);c100979_g1(K04371);c102087_g1(K00873);c103880_g1(K00844);c104067_g1(K00873);c104712_g1(K00844);c104835_g1(K04527);c106414_g1(K02649);c108643_g1(K04527);c114798_g1(K00922);c114847_g1(K02649);c115140_g1(K12406);c118556_g1(K00873);c124003_g1(K00873);c125040_g1(K00873);c19654_g1(K00844);c21592_g1(K00873);c21592_g2(K00873);c25149_g1(K04527);c305…	ko04930.png
path:ko04664	Fc epsilon RI signaling pathway	47	c100374_g1(K04456);c100551_g1(K03099);c100659_g2(K04368);c100979_g1(K04371);c105933_g1(K07827);c106414_g1(K02649);c111096_g1(K04392);c112413_g1(K07983);c114798_g1(K00922);c114847_g1(K02649);c116741_g1(K03099);c123027_g1(K04392);c126251_g1(K04364);c132369_g1(K04456);c135371_g1(K06856);c34176_g1(K02649);c36325_g1(K04392);c503_g1(K04433);c50588_g1(K02649);c57547_g1(K04392);c59521_g1(K02649);c80139_g…	ko04664.png
path:ko04973	Carbohydrate digestion and absorption	47	c100144_g3(K01176);c100321_g1(K01539);c100374_g1(K04456);c103880_g1(K00844);c104712_g1(K00844);c105207_g1(K08143);c106414_g1(K02649);c114798_g1(K00922);c114847_g1(K02649);c115694_g1(K14158);c124570_g1(K08171);c125664_g1(K14158);c132369_g1(K04456);c133900_g1(K19662);c19654_g1(K00844);c34176_g1(K02649);c46788_g1(K00844);c50588_g1(K02649);c59521_g1(K02649);c60871_g1(K00844);c80139_g1(K02649);c81535_…	ko04973.png
path:ko00400	Phenylalanine, tyrosine and tryptophan biosynthesis	47	c101104_g1(K00766);c103142_g1(K06209);c104549_g1(K14455);c105824_g1(K00812);c108392_g1(K14455);c110324_g1(K01694);c110629_g1(K01695);c110711_g1(K14454);c111825_g1(K01695);c112024_g1(K00014);c112482_g1(K01817);c113967_g1(K00812);c115736_g1(K13853);c116969_g1(K01609);c119320_g1(K04517);c120051_g1(K01658);c120208_g1(K00891);c121224_g1(K00817);c123196_g1(K01817);c123347_g1(K00891);c124006_g1(K00891);…	ko00400.png
path:ko00625	Chloroalkane and chloroalkene degradation	47	c100267_g1(K00128);c104372_g1(K13953);c108171_g1(K13954);c108633_g1(K00114);c109509_g1(K00128);c109904_g1(K13953);c111653_g1(K13953);c113474_g1(K00128);c113654_g1(K00128);c114044_g1(K13953);c115020_g1(K13954);c1155_g1(K00128);c115786_g1(K13953);c118248_g1(K13953);c121042_g1(K01561);c122573_g1(K00121);c123715_g1(K13953);c124672_g1(K01560);c125611_g1(K00128);c126069_g1(K00128);c126560_g1(K00128);c1…	ko00625.png
path:ko04650	Natural killer cell mediated cytotoxicity	47	c100551_g1(K03099);c100659_g2(K04368);c100979_g1(K04371);c101999_g1(K04409);c105933_g1(K07827);c106414_g1(K02649);c111096_g1(K04392);c112413_g1(K07983);c114798_g1(K00922);c114847_g1(K02649);c116741_g1(K03099);c123027_g1(K04392);c126251_g1(K04364);c128050_g1(K04348);c1296_g1(K04409);c133900_g1(K19662);c135371_g1(K06856);c34176_g1(K02649);c36325_g1(K04392);c50588_g1(K02649);c57547_g1(K04392);c59521…	ko04650.png
path:ko04662	B cell receptor signaling pathway	46	c100374_g1(K04456);c100547_g1(K07209);c100551_g1(K03099);c100659_g2(K04368);c100979_g1(K04371);c105933_g1(K07827);c106414_g1(K02649);c111096_g1(K04392);c112162_g1(K03083);c114798_g1(K00922);c114847_g1(K02649);c116741_g1(K03099);c123027_g1(K04392);c126251_g1(K04364);c128050_g1(K04348);c130334_g1(K04448);c132369_g1(K04456);c133900_g1(K19662);c135371_g1(K06856);c34176_g1(K02649);c36325_g1(K04392);c5…	ko04662.png
path:ko04112	Cell cycle - Caulobacter	45	c107230_g1(K13581);c108290_g1(K01358);c109562_g1(K02488);c110109_g1(K13592);c110154_g1(K01358);c110525_g1(K01358);c110539_g1(K13588);c110818_g1(K06985);c112260_g1(K13587);c112372_g1(K03589);c112688_g1(K03544);c117162_g1(K13590);c118315_g1(K13587);c119355_g1(K03588);c119738_g1(K02313);c123797_g1(K03590);c124473_g1(K13590);c125805_g1(K02314);c127101_g1(K02563);c128150_g1(K01358);c128650_g1(K07716);…	ko04112.png
path:ko00513	Various types of N-glycan biosynthesis	45	c100472_g1(K00717);c102771_g1(K07432);c103841_g1(K03843);c105402_g1(K00717);c107742_g1(K12667);c10779_g1(K12666);c110882_g1(K07151);c113940_g1(K07432);c114913_g1(K07151);c119222_g1(K05528);c121384_g1(K07432);c1260_g1(K01230);c126228_g1(K07151);c16076_g1(K12667);c21959_g1(K12669);c2650_g1(K12666);c35964_g3(K01230);c48091_g1(K12667);c75473_g1(K12670);c79441_g1(K12668);c89164_g1(K12669);c89655_g1(K0…	ko00513.png
path:ko03410	Base excision repair	45	c100059_g1(K10776);c100216_g1(K02324);c100558_g1(K04802);c101156_g1(K10773);c102231_g1(K04802);c105333_g1(K02335);c105836_g1(K10563);c109543_g1(K10773);c112926_g1(K02335);c115866_g1(K01972);c117436_g1(K02335);c124341_g1(K10563);c124971_g1(K02327);c128442_g1(K10802);c12867_g1(K10773);c129210_g1(K02335);c130041_g1(K03575);c130207_g1(K10747);c133091_g1(K01246);c134663_g1(K03575);c134768_g1(K07462);c…	ko03410.png
path:ko01040	Biosynthesis of unsaturated fatty acids	44	c100226_g1(K00232);c102473_g1(K10226);c102872_g1(K10805);c103016_g1(K00232);c103664_g1(K10256);c104181_g1(K00232);c107408_g1(K00232);c111405_g1(K01782);c111598_g1(K00232);c112448_g1(K00059);c119810_g1(K01782);c121496_g1(K00059);c121552_g1(K00507);c122955_g1(K00059);c123144_g1(K01068);c123326_g1(K01782);c125410_g1(K00507);c126681_g1(K00232);c128255_g1(K07513);c130495_g1(K10805);c132942_g1(K00059);…	ko01040.png
path:ko04917	Prolactin signaling pathway	44	c100374_g1(K04456);c100551_g1(K03099);c100659_g2(K04368);c100979_g1(K04371);c104300_g1(K08550);c105933_g1(K07827);c106414_g1(K02649);c110409_g1(K00512);c112162_g1(K03083);c114798_g1(K00922);c114847_g1(K02649);c116741_g1(K03099);c126251_g1(K04364);c132369_g1(K04456);c34176_g1(K02649);c50588_g1(K02649);c59521_g1(K02649);c80139_g1(K02649);c83614_g1(K04699);c86380_g1(K04368);c87522_g2(K02649);c88987_…	ko04917.png
path:ko04960	Aldosterone-regulated sodium reabsorption	44	c100321_g1(K01539);c100979_g1(K04371);c104835_g1(K04527);c105933_g1(K07827);c106414_g1(K02649);c108643_g1(K04527);c114798_g1(K00922);c114847_g1(K02649);c118739_g1(K13302);c133900_g1(K19662);c25149_g1(K04527);c28362_g1(K13302);c28362_g2(K13302);c34176_g1(K02649);c50588_g1(K02649);c59521_g1(K02649);c66266_g1(K13358);c80139_g1(K02649);c81535_g1(K01540);c83214_g1(K13358);c83724_g1(K01540);c87522_g2(K…	ko04960.png
path:ko00770	Pantothenate and CoA biosynthesis	44	c100352_g1(K00207);c101818_g1(K01652);c102232_g1(K01653);c106563_g1(K00053);c10874_g1(K08069);c109693_g1(K13038);c110180_g1(K01687);c11088_g1(K00053);c111532_g1(K13038);c112511_g1(K00954);c113292_g1(K00826);c113469_g1(K01687);c118381_g1(K01918);c118441_g1(K00077);c119418_g1(K01652);c119487_g1(K00826);c120707_g1(K01687);c125069_g1(K01687);c128809_g1(K01652);c129162_g1(K01687);c129416_g1(K01652);c1…	ko00770.png
path:ko04740	Olfactory transduction	43	c100021_g1(K08043);c100021_g2(K08043);c102737_g1(K04633);c109782_g1(K02183);c122583_g1(K02183);c125267_g1(K07376);c127774_g1(K05849);c128928_g1(K04257);c132130_g1(K02183);c25779_g1(K02183);c30105_g1(K04536);c4058_g1(K02183);c56613_g1(K04345);c56613_g2(K04345);c59640_g1(K02183);c62154_g1(K07376);c64928_g1(K02183);c79660_g1(K05849);c79927_g1(K04543);c80689_g1(K02183);c81748_g1(K04345);c85278_g1(K02…	ko04740.png
path:ko04340	Hedgehog signaling pathway	43	c100724_g1(K06233);c100802_g1(K06226);c105124_g1(K08957);c108593_g1(K08957);c110087_g1(K08959);c111463_g1(K06225);c112162_g1(K03083);c119866_g1(K08957);c121088_g1(K08960);c122046_g1(K08957);c126819_g1(K08958);c54037_g1(K06233);c56613_g1(K04345);c56613_g2(K04345);c66294_g1(K00714);c81577_g1(K06233);c81748_g1(K04345);c82214_g1(K03209);c83747_g1(K01357);c87619_g1(K01357);c87966_g1(K08958);c88029_g1(…	ko04340.png
path:ko04630	Jak-STAT signaling pathway	43	c100374_g1(K04456);c100551_g1(K03099);c106414_g1(K02649);c106940_g1(K04377);c110772_g1(K02161);c114798_g1(K00922);c114847_g1(K02649);c116741_g1(K03099);c126251_g1(K04364);c132369_g1(K04456);c133255_g1(K11225);c134356_g1(K04498);c34176_g1(K02649);c50588_g1(K02649);c59521_g1(K02649);c80139_g1(K02649);c83614_g1(K04699);c87522_g2(K02649);c88055_g1(K07293);c88180_g1(K07293);c88987_g2(K02649);c89664_g1…	ko04630.png
path:ko04730	Long-term depression	43	c100549_g1(K05858);c100659_g2(K04368);c100979_g1(K04371);c102391_g1(K04634);c105933_g1(K07827);c106062_g1(K03456);c106863_g1(K04634);c115761_g1(K04630);c125267_g1(K07376);c129895_g1(K04630);c133900_g1(K19662);c46305_g1(K04534);c62154_g1(K07376);c69991_g1(K05199);c73303_g1(K04382);c80661_g1(K05858);c85900_g1(K04382);c86380_g1(K04368);c89956_g1(K04634);c90445_g1(K03456);c91024_g2(K04632);c92224_g1(…	ko04730.png
path:ko00550	Peptidoglycan biosynthesis	42	c101348_g1(K03587);c102462_g1(K01000);c103703_g1(K05367);c104079_g1(K01924);c104714_g1(K00075);c105667_g1(K05366);c105779_g1(K00790);c105807_g1(K05366);c106099_g1(K00075);c106434_g1(K01928);c106483_g1(K05365);c107029_g1(K05365);c107344_g1(K01924);c111093_g1(K01924);c111979_g1(K03980);c112826_g1(K00075);c113599_g1(K05366);c114157_g1(K19302);c115993_g1(K03587);c116553_g1(K05366);c116574_g1(K05366);…	ko00550.png
path:ko05412	Arrhythmogenic right ventricular cardiomyopathy (ARVC)	42	c100451_g1(K05719);c100512_g1(K05691);c100977_g1(K04962);c100977_g2(K04962);c114347_g1(K04962);c117531_g1(K05692);c124591_g1(K02105);c125789_g1(K05692);c129379_g1(K02105);c22918_g1(K05692);c27803_g1(K05692);c42876_g1(K05692);c48003_g1(K04853);c53208_g1(K04853);c62938_g1(K05692);c62938_g2(K05692);c73572_g1(K02105);c76887_g1(K05719);c83273_g1(K05692);c83619_g1(K05699);c87144_g1(K04870);c87806_g1(K0…	ko05412.png
path:ko00290	Valine, leucine and isoleucine biosynthesis	41	c101233_g1(K00263);c101818_g1(K01652);c102232_g1(K01653);c103692_g1(K01703);c104555_g1(K00052);c104890_g1(K01704);c106563_g1(K00053);c108748_g1(K01649);c110180_g1(K01687);c11088_g1(K00053);c113292_g1(K00826);c113363_g1(K01704);c113469_g1(K01687);c113553_g1(K01649);c118611_g1(K01649);c119418_g1(K01652);c119487_g1(K00826);c120707_g1(K01687);c120982_g1(K00052);c121589_g1(K01754);c125069_g1(K01687);c…	ko00290.png
path:ko05030	Cocaine addiction	40	c100038_g1(K11716);c100055_g1(K05208);c100835_g1(K01593);c109456_g1(K01593);c115761_g1(K04630);c129895_g1(K04630);c130334_g1(K04448);c27866_g1(K05210);c36582_g1(K05036);c50399_g1(K08155);c56613_g1(K04345);c56613_g2(K04345);c61082_g1(K05213);c73471_g1(K09048);c81748_g1(K04345);c82553_g1(K08155);c85231_g1(K09048);c86812_g1(K04374);c87851_g1(K04448);c90107_g1(K01593);c91024_g2(K04632);c91691_g1(K043…	ko05030.png
path:ko03022	Basal transcription factors	40	c100493_g1(K03130);c100493_g2(K03130);c100901_g1(K03125);c102037_g1(K03120);c102945_g1(K03138);c106255_g1(K10843);c122903_g1(K03129);c24812_g1(K03123);c24969_g1(K14649);c4550_g1(K03127);c71898_g1(K03130);c73087_g1(K03134);c77310_g1(K03139);c78501_g1(K03134);c79524_g1(K03133);c83589_g1(K03124);c84937_g1(K03134);c85428_g1(K10842);c87383_g1(K03135);c87445_g1(K03120);c88010_g1(K03122);c89168_g1(K0312…	ko03022.png
path:ko00790	Folate biosynthesis	39	c101902_g1(K03342);c103753_g1(K01633);c104305_g1(K01077);c105723_g1(K09007);c106167_g1(K09457);c107605_g1(K00287);c113574_g1(K03342);c116968_g1(K01665);c116985_g1(K03342);c117665_g1(K11754);c118884_g1(K01077);c120340_g1(K13998);c120907_g1(K00796);c122089_g1(K01495);c126095_g1(K01633);c127266_g1(K01113);c129347_g1(K03639);c131418_g1(K03342);c132624_g1(K01077);c133790_g1(K17364);c21360_g1(K03342);c…	ko00790.png
path:ko00195	Photosynthesis	39	c103033_g1(K02635);c104946_g1(K02635);c105743_g1(K02112);c106188_g1(K02112);c107948_g1(K02111);c108419_g1(K02691);c108906_g1(K02704);c110759_g1(K02109);c110979_g1(K02112);c111293_g1(K02689);c111444_g1(K02704);c111629_g1(K02111);c112059_g1(K02112);c113565_g1(K08905);c113635_g1(K02705);c113836_g1(K02716);c119050_g1(K02704);c120163_g1(K02111);c120846_g1(K02111);c123361_g1(K02110);c123374_g1(K02110);…	ko00195.png
path:ko04978	Mineral absorption	39	c100260_g1(K05011);c100321_g1(K01539);c106936_g1(K07213);c115694_g1(K14158);c118690_g1(K14738);c118694_g1(K00522);c120166_g1(K00510);c125234_g1(K13625);c125664_g1(K14158);c129099_g1(K00522);c2255_g1(K14736);c40157_g1(K14735);c41086_g1(K00522);c460_g1(K14735);c64964_g2(K14735);c67349_g1(K14735);c76760_g1(K05011);c79232_g1(K00522);c81535_g1(K01540);c83724_g1(K01540);c84885_g3(K12040);c8565_g1(K1468…	ko04978.png
path:ko04964	Proximal tubule bicarbonate reclamation	38	c100321_g1(K01539);c101622_g1(K01425);c107385_g1(K18245);c111519_g1(K01596);c119167_g1(K01596);c122338_g1(K09864);c127892_g1(K01596);c130490_g1(K00261);c31997_g1(K01596);c67752_g1(K00261);c67752_g2(K00261);c71165_g1(K01596);c77569_g1(K00261);c81535_g1(K01540);c83173_g1(K01596);c83558_g1(K18246);c83724_g1(K01540);c84885_g3(K12040);c86726_g1(K00025);c87105_g2(K18245);c88747_g1(K01540);c89357_g1(K00…	ko04964.png
path:ko04139	Regulation of mitophagy - yeast	38	c100028_g1(K08269);c101454_g1(K11644);c102152_g1(K11088);c112969_g1(K08341);c117069_g1(K03115);c118067_g1(K00889);c121499_g1(K02332);c121961_g1(K17774);c121962_g1(K08269);c124755_g1(K17775);c125737_g1(K08955);c127466_g1(K00889);c130880_g1(K03115);c131464_g1(K11841);c134148_g1(K11644);c2629_g1(K08955);c53331_g1(K17800);c64749_g1(K08341);c79362_g1(K11841);c81733_g1(K11841);c85147_g1(K03115);c86068_…	ko04139.png
path:ko04115	p53 signaling pathway	38	c100403_g1(K10147);c100444_g1(K04728);c100570_g1(K07207);c100871_g1(K06640);c106035_g1(K08738);c122341_g1(K04402);c134151_g1(K06509);c303_g1(K08738);c53811_g1(K02159);c56500_g1(K08738);c65738_g1(K08738);c72598_g2(K08738);c83475_g1(K04506);c83500_g1(K04506);c84148_g1(K04402);c85407_g1(K04402);c86063_g1(K08738);c86969_g1(K04506);c87029_g1(K10134);c87212_g1(K02206);c87324_g1(K04506);c87708_g1(K04506…	ko04115.png
path:ko03460	Fanconi anemia pathway	38	c100383_g1(K03515);c100383_g2(K03515);c100494_g1(K03165);c100871_g1(K06640);c100986_g1(K02350);c112019_g1(K10858);c113872_g1(K07466);c115085_g1(K10849);c76814_g1(K10740);c80296_g1(K15078);c83112_g1(K10896);c85892_g1(K10891);c87723_g1(K11511);c87923_g1(K10739);c91395_g1(K06054);c91601_g1(K10895);c94578_g1(K10990);c94752_g1(K11832);c95016_g1(K04482);c95681_g1(K10849);c96966_g1(K03165);c96974_g1(K10…	ko03460.png
path:ko05223	Non-small cell lung cancer	37	c100336_g1(K05119);c100371_g1(K04361);c100374_g1(K04456);c100551_g1(K03099);c100659_g2(K04368);c100979_g1(K04371);c102256_g1(K08525);c105933_g1(K07827);c106414_g1(K02649);c114798_g1(K00922);c114847_g1(K02649);c116741_g1(K03099);c126251_g1(K04364);c132369_g1(K04456);c133900_g1(K19662);c34176_g1(K02649);c40270_g1(K04361);c50588_g1(K02649);c59521_g1(K02649);c80139_g1(K02649);c86380_g1(K04368);c87522…	ko05223.png
path:ko04320	Dorso-ventral axis formation	37	c100255_g1(K02174);c100284_g2(K02360);c100371_g1(K04361);c100551_g1(K03099);c100659_g2(K04368);c100922_g1(K02599);c100979_g1(K04371);c105933_g1(K07827);c112802_g1(K02599);c116741_g1(K03099);c124104_g1(K02184);c126251_g1(K04364);c128779_g1(K02174);c15583_g1(K02599);c25437_g1(K02156);c40270_g1(K04361);c74925_g1(K02174);c78220_g1(K02184);c84551_g1(K02359);c86380_g1(K04368);c87513_g1(K03102);c91753_g…	ko04320.png
path:ko05221	Acute myeloid leukemia	37	c100374_g1(K04456);c100547_g1(K07209);c100551_g1(K03099);c100659_g2(K04368);c100979_g1(K04371);c103129_g1(K07205);c105933_g1(K07827);c106414_g1(K02649);c106940_g1(K04377);c114798_g1(K00922);c114847_g1(K02649);c116741_g1(K03099);c126251_g1(K04364);c132369_g1(K04456);c34176_g1(K02649);c50588_g1(K02649);c59521_g1(K02649);c60441_g1(K07205);c80139_g1(K02649);c86380_g1(K04368);c87522_g2(K02649);c88987_…	ko05221.png
path:ko04330	Notch signaling pathway	36	c100384_g1(K06063);c100395_g1(K06059);c100824_g2(K06062);c100922_g1(K02599);c103357_g1(K06053);c106966_g1(K04496);c112802_g1(K02599);c116602_g1(K06067);c117276_g1(K06058);c119377_g1(K06063);c133118_g1(K06059);c134356_g1(K04498);c15583_g1(K02599);c17821_g1(K06058);c19039_g1(K06059);c3540_g1(K06170);c64358_g1(K06067);c84364_g1(K06066);c86813_g1(K06067);c87940_g2(K06059);c88556_g1(K06170);c89424_g1(…	ko04330.png
path:ko00130	Ubiquinone and other terpenoid-quinone biosynthesis	35	c101105_g1(K00457);c102279_g1(K00355);c103323_g1(K03185);c104020_g1(K00457);c104898_g1(K03185);c105413_g1(K03809);c105687_g1(K06134);c106921_g1(K06134);c108486_g1(K06127);c110895_g1(K00355);c114661_g1(K01911);c115427_g1(K03183);c117434_g1(K03809);c118467_g1(K03809);c120359_g1(K03185);c121318_g1(K02548);c123786_g1(K03183);c124121_g1(K00838);c127976_g1(K00568);c130226_g1(K03181);c130296_g1(K03183);…	ko00130.png
path:ko00903	Limonene and pinene degradation	35	c100267_g1(K00128);c106074_g1(K01692);c109509_g1(K00128);c111405_g1(K01782);c112662_g1(K00517);c113388_g1(K01692);c113474_g1(K00128);c113654_g1(K00128);c1155_g1(K00128);c117214_g1(K00517);c119462_g1(K01692);c119810_g1(K01782);c123326_g1(K01782);c124210_g1(K01692);c125611_g1(K00128);c126069_g1(K00128);c126560_g1(K00128);c127475_g1(K00128);c127849_g1(K01692);c132273_g1(K00128);c134497_g1(K00128);c1…	ko00903.png
path:ko04621	NOD-like receptor signaling pathway	33	c100547_g1(K07209);c100979_g1(K04371);c102931_g1(K04079);c107735_g1(K04079);c108185_g1(K09487);c110467_g1(K03175);c116343_g1(K04079);c116447_g1(K04079);c117396_g1(K16060);c11822_g1(K09487);c12045_g1(K04079);c123723_g1(K04079);c123835_g1(K04079);c128207_g1(K09487);c130358_g1(K16060);c133851_g1(K16060);c6161_g1(K09487);c6161_g2(K09487);c67771_g1(K12795);c88980_g1(K12795);c90639_g1(K09487);c92002_g1…	ko04621.png
path:ko00300	Lysine biosynthesis	33	c104395_g1(K01714);c106434_g1(K01928);c106546_g1(K01586);c112132_g1(K00133);c113105_g1(K00674);c113988_g1(K01714);c114435_g1(K00928);c115036_g1(K01439);c115661_g1(K00003);c117300_g1(K01778);c119472_g1(K01586);c119617_g1(K00928);c121984_g1(K05822);c124121_g1(K00838);c125304_g1(K01439);c130289_g1(K00003);c130472_g1(K00928);c130925_g1(K00133);c131379_g1(K00003);c132456_g1(K00674);c133406_g1(K01778);…	ko00300.png
path:ko00981	Insect hormone biosynthesis	33	c100085_g1(K10721);c116528_g1(K14939);c125850_g1(K14939);c53116_g1(K15890);c55280_g2(K14939);c55280_g3(K14939);c73790_g1(K14939);c86966_g1(K14939);c87419_g1(K10718);c87724_g1(K14939);c87857_g1(K15890);c88527_g1(K15890);c89762_g1(K10718);c90021_g1(K10719);c91310_g1(K10719);c91376_g1(K14937);c91559_g1(K15890);c92097_g2(K15890);c93134_g1(K10719);c93665_g1(K14939);c93665_g2(K14939);c93958_g1(K14939);…	ko00981.png
path:ko04614	Renin-angiotensin system	33	c10128_g1(K13289);c101850_g1(K19514);c105299_g1(K01322);c106976_g1(K13289);c116051_g1(K01283);c117921_g1(K01283);c126221_g1(K11140);c127699_g1(K01322);c26195_g1(K09708);c35829_g1(K13289);c60849_g1(K11140);c65971_g1(K11140);c69852_g1(K11140);c86320_g1(K01283);c88969_g1(K11140);c92620_g1(K11140);c92635_g1(K11141);c92635_g2(K11141);c92734_g1(K11141);c92734_g2(K11141);c93713_g1(K11140);c94358_g1(K013…	ko04614.png
path:ko00073	Cutin, suberine and wax biosynthesis	33	c100017_g1(K13356);c104544_g1(K13356);c115477_g1(K13356);c118934_g1(K13356);c21905_g1(K13356);c24941_g1(K13356);c60305_g1(K13356);c67123_g1(K13356);c68329_g1(K13356);c69035_g1(K13356);c71283_g1(K13356);c71706_g1(K13356);c76745_g1(K13356);c85414_g2(K13356);c91029_g1(K13356);c91453_g1(K13356);c91713_g1(K13356);c92821_g1(K13356);c92857_g1(K13356);c92963_g1(K13356);c93164_g3(K13356);c94086_g1(K13356)…	ko00073.png
path:ko00930	Caprolactam degradation	32	c105947_g1(K03379);c106074_g1(K01692);c108879_g1(K07511);c109359_g1(K01053);c111405_g1(K01782);c112050_g1(K00022);c113388_g1(K01692);c114937_g1(K00002);c119462_g1(K01692);c119810_g1(K01782);c121901_g1(K01053);c123070_g1(K14519);c123326_g1(K01782);c123576_g1(K01053);c124210_g1(K01692);c126456_g1(K00022);c127849_g1(K01692);c129286_g1(K18199);c129415_g1(K01453);c135307_g1(K14519);c135507_g1(K07515);…	ko00930.png
path:ko04966	Collecting duct acid secretion	32	c102678_g1(K02154);c103606_g1(K02149);c104854_g1(K02155);c107385_g1(K18245);c113147_g1(K06573);c115889_g1(K02147);c125990_g1(K02145);c126654_g1(K02146);c130104_g1(K02151);c133330_g1(K02154);c133670_g1(K02150);c134197_g1(K02149);c28832_g1(K02153);c30365_g1(K02154);c38082_g1(K02147);c40644_g1(K02147);c55316_g1(K02153);c63035_g1(K02152);c71958_g1(K02151);c73502_g1(K02155);c78227_g1(K02146);c78531_g1…	ko04966.png
path:ko05217	Basal cell carcinoma	32	c100223_g1(K02085);c100802_g1(K06226);c106330_g1(K02157);c111463_g1(K06225);c112162_g1(K03083);c115645_g1(K02842);c124591_g1(K02105);c129379_g1(K02105);c131791_g1(K02157);c66294_g1(K00714);c73572_g1(K02105);c82214_g1(K03209);c83747_g1(K01357);c87619_g1(K01357);c89620_g1(K04491);c90767_g1(K00572);c91624_g1(K03083);c92157_g1(K01064);c94156_g1(K02105);c94156_g2(K02105);c95599_g1(K06227);c95754_g1(K0…	ko05217.png
path:ko00511	Other glycan degradation	32	c100927_g1(K12373);c102261_g1(K01190);c103120_g1(K01201);c106588_g1(K12373);c115856_g1(K01190);c116702_g1(K12373);c121950_g1(K12373);c123044_g1(K12373);c123674_g1(K01201);c128907_g1(K01192);c130094_g1(K12373);c133304_g1(K01190);c134341_g1(K01191);c36657_g1(K12373);c58076_g1(K12373);c80268_g1(K12373);c81871_g1(K12311);c92352_g1(K01206);c93562_g1(K01227);c94350_g1(K12311);c96599_g1(K01191);c96745_g…	ko00511.png
path:ko05218	Melanoma	31	c100371_g1(K04361);c100374_g1(K04456);c100659_g2(K04368);c100979_g1(K04371);c105933_g1(K07827);c106414_g1(K02649);c114798_g1(K00922);c114847_g1(K02649);c131298_g1(K09455);c132369_g1(K04456);c34176_g1(K02649);c40270_g1(K04361);c50588_g1(K02649);c59521_g1(K02649);c80139_g1(K02649);c86380_g1(K04368);c87522_g2(K02649);c88987_g2(K02649);c89664_g1(K02649);c93116_g1(K02089);c93352_g2(K02649);c94399_g1(K…	ko05218.png
path:ko00590	Arachidonic acid metabolism	31	c103562_g1(K00509);c104120_g1(K04097);c104998_g1(K00432);c114787_g1(K00432);c115932_g1(K01254);c118801_g1(K15717);c120139_g1(K00432);c120293_g1(K15717);c124054_g1(K00432);c132009_g1(K15730);c30927_g2(K08726);c41569_g1(K15717);c49802_g1(K01832);c5570_g1(K01047);c77131_g1(K01047);c80284_g1(K00432);c82757_g1(K00432);c83346_g1(K00432);c87201_g1(K00432);c87292_g1(K00432);c88490_g1(K05309);c91681_g2(K0…	ko00590.png
path:ko00430	Taurine and hypotaurine metabolism	30	c104062_g1(K00456);c105638_g1(K15371);c106556_g1(K15371);c106803_g1(K00925);c108628_g1(K00259);c109496_g1(K01580);c111712_g1(K00259);c113050_g1(K15371);c115775_g1(K15371);c116876_g1(K00925);c11920_g1(K00260);c120181_g1(K00681);c120575_g1(K15371);c122438_g1(K00681);c12743_g1(K00259);c131059_g1(K15371);c131748_g1(K15372);c132128_g1(K00259);c133630_g1(K00259);c134839_g1(K00681);c135197_g1(K00456);c4…	ko00430.png
path:ko05020	Prion diseases	30	c100659_g2(K04368);c100668_g1(K06491);c100979_g1(K04371);c108588_g1(K09553);c110442_g1(K09553);c111180_g1(K09553);c120349_g1(K04565);c125647_g1(K09490);c127411_g1(K09553);c135127_g1(K09490);c53811_g1(K02159);c56613_g1(K04345);c56613_g2(K04345);c7563_g1(K04565);c81748_g1(K04345);c82161_g1(K09490);c82161_g2(K09490);c83574_g1(K04565);c83642_g1(K04565);c86106_g1(K04565);c86380_g1(K04368);c86739_g1(K0…	ko05020.png
path:ko02060	Phosphotransferase system (PTS)	30	c102904_g1(K02822);c107666_g1(K02769);c108788_g1(K08483);c111025_g1(K02769);c111166_g1(K02798);c111910_g1(K08484);c112955_g1(K11183);c113434_g1(K02796);c114181_g1(K02810);c115384_g1(K02750);c117291_g1(K02761);c117644_g1(K08484);c121407_g1(K02761);c121462_g1(K02770);c122619_g1(K08484);c126085_g1(K03475);c126879_g1(K02795);c127302_g1(K08484);c130803_g1(K02796);c22143_g1(K02756);c25194_g1(K08483);c4…	ko02060.png
path:ko04710	Circadian rhythm	30	c104766_g1(K02223);c110087_g1(K08959);c118437_g1(K03094);c121088_g1(K08960);c123481_g1(K03868);c128203_g1(K03094);c131678_g1(K03094);c135595_g1(K03347);c58815_g1(K07200);c64100_g1(K03868);c74386_g1(K03094);c82385_g1(K03868);c82449_g1(K07199);c82455_g1(K03094);c82455_g2(K03094);c84035_g1(K03094);c87889_g1(K03094);c88806_g2(K03094);c88806_g3(K03094);c89319_g1(K02296);c89670_g1(K07199);c92381_g1(K07…	ko04710.png
path:ko00281	Geraniol degradation	30	c106074_g1(K01692);c111405_g1(K01782);c112050_g1(K00022);c113388_g1(K01692);c115365_g1(K00632);c119462_g1(K01692);c119480_g1(K00257);c119810_g1(K01782);c122538_g1(K13777);c123326_g1(K01782);c123485_g1(K00257);c123496_g1(K01640);c124210_g1(K01692);c125688_g1(K13777);c125738_g1(K00632);c126456_g1(K00022);c127849_g1(K01692);c129581_g1(K00257);c130816_g1(K00257);c131087_g1(K00257);c132418_g1(K13775);…	ko00281.png
path:ko04975	Fat digestion and absorption	30	c104549_g1(K14455);c108392_g1(K14455);c113708_g1(K14461);c127596_g1(K14455);c131054_g1(K14455);c132584_g1(K08757);c17246_g1(K14073);c35149_g1(K01080);c54919_g2(K12298);c5570_g1(K01047);c76504_g1(K14073);c77131_g1(K01047);c90341_g1(K14457);c90441_g1(K14457);c91368_g1(K11155);c91621_g1(K14455);c91870_g1(K01047);c92645_g2(K13509);c94338_g1(K01047);c94810_g2(K14457);c94880_g1(K14457);c94881_g1(K14463…	ko04975.png
path:ko00072	Synthesis and degradation of ketone bodies	29	c10017_g1(K00019);c102655_g1(K00019);c103048_g1(K00626);c106150_g1(K00626);c109959_g1(K00019);c110146_g1(K00626);c112795_g1(K01574);c116758_g1(K01028);c116822_g1(K00626);c121574_g1(K00626);c122657_g1(K00019);c123306_g1(K00626);c123496_g1(K01640);c126125_g1(K01027);c128274_g1(K00626);c129319_g1(K00626);c129443_g1(K01027);c132316_g1(K00626);c13288_g1(K00626);c133313_g1(K00626);c134962_g1(K00626);c1…	ko00072.png
path:ko04623	Cytosolic DNA-sensing pathway	29	c100006_g1(K03021);c100547_g1(K07209);c102961_g1(K05410);c109901_g1(K03027);c111911_g1(K03016);c12173_g1(K05410);c125206_g1(K03025);c127846_g1(K03027);c133085_g1(K03016);c135125_g1(K03007);c20173_g1(K03019);c53915_g1(K03016);c63448_g1(K03016);c66946_g1(K03013);c73099_g1(K03018);c78250_g1(K03027);c80866_g1(K03009);c81219_g3(K03013);c81444_g1(K03016);c83411_g1(K03014);c84245_g1(K03007);c90485_g1(K1…	ko04623.png
path:ko00531	Glycosaminoglycan degradation	28	c100813_g3(K01137);c100927_g1(K12373);c106588_g1(K12373);c109603_g1(K01207);c114037_g1(K10532);c115178_g1(K01207);c116656_g1(K01207);c116702_g1(K12373);c117419_g1(K01136);c121950_g1(K12373);c123044_g1(K12373);c130094_g1(K12373);c132644_g1(K01207);c18921_g1(K01136);c36657_g1(K12373);c58076_g1(K12373);c80268_g1(K12373);c92011_g1(K01195);c94133_g1(K10532);c96353_g1(K10532);c97077_g1(K12373);c97575_g…	ko00531.png
path:ko04913	Ovarian steroidogenesis	28	c100021_g1(K08043);c100021_g2(K08043);c100023_g1(K08042);c100448_g1(K08048);c104835_g1(K04527);c108643_g1(K04527);c110409_g1(K00512);c135317_g1(K12473);c25149_g1(K04527);c33313_g1(K12473);c44259_g1(K08048);c47496_g1(K12473);c56613_g1(K04345);c56613_g2(K04345);c71434_g3(K12473);c81748_g1(K04345);c85496_g1(K12473);c88545_g2(K12473);c91024_g2(K04632);c91734_g1(K12473);c92135_g1(K04345);c92784_g4(K12…	ko04913.png
path:ko00730	Thiamine metabolism	28	c101396_g1(K00941);c102478_g1(K03147);c105351_g1(K01662);c106270_g1(K01662);c108139_g1(K04487);c109250_g1(K04487);c116929_g1(K03707);c117383_g1(K00946);c117635_g1(K06928);c121705_g1(K03153);c125195_g1(K00941);c129483_g1(K00788);c129641_g1(K04487);c131099_g1(K00788);c131473_g1(K03146);c133373_g1(K03153);c134085_g1(K04487);c157_g1(K01662);c27678_g1(K01662);c37266_g1(K00788);c39087_g1(K01662);c45061…	ko00730.png
path:ko00660	C5-Branched dibasic acid metabolism	27	c101818_g1(K01652);c102232_g1(K01653);c103174_g1(K01903);c103278_g1(K18291);c103692_g1(K01703);c103736_g1(K01903);c103763_g1(K01902);c104555_g1(K00052);c104890_g1(K01704);c108913_g1(K01575);c113139_g1(K08691);c113363_g1(K01704);c119418_g1(K01652);c120982_g1(K00052);c123446_g1(K01902);c128809_g1(K01652);c129416_g1(K01652);c134841_g1(K01902);c135587_g1(K01652);c16252_g1(K10218);c2087_g1(K01903);c24…	ko00660.png
path:ko00950	Isoquinoline alkaloid biosynthesis	27	c100835_g1(K01593);c104549_g1(K14455);c105824_g1(K00812);c108392_g1(K14455);c109456_g1(K01593);c110711_g1(K14454);c113967_g1(K00812);c118706_g1(K00505);c124121_g1(K00838);c127596_g1(K14455);c131054_g1(K14455);c131805_g1(K00812);c133947_g1(K14454);c134001_g1(K00276);c135665_g1(K00815);c15939_g1(K00812);c59000_g1(K00505);c61973_g1(K00812);c84325_g1(K00505);c89695_g1(K14454);c90107_g1(K01593);c91621…	ko00950.png
path:ko00940	Phenylpropanoid biosynthesis	26	c102590_g1(K13066);c106704_g1(K05349);c10725_g1(K03782);c107439_g1(K03782);c107503_g1(K00588);c107981_g1(K03782);c110758_g1(K03782);c117899_g1(K05349);c118216_g1(K05349);c127697_g1(K03782);c129544_g1(K03782);c129836_g1(K05349);c132358_g1(K05349);c135560_g1(K10775);c1565_g1(K03782);c1680_g1(K00430);c28655_g1(K05349);c35130_g1(K05349);c42655_g1(K03782);c64448_g1(K10775);c73129_g1(K03782);c79984_g1(…	ko00940.png
path:ko00100	Steroid biosynthesis	26	c123650_g1(K00227);c129421_g1(K07750);c130821_g1(K09831);c130840_g1(K09831);c135631_g1(K00227);c54919_g2(K12298);c69812_g1(K01052);c78405_g2(K07419);c81301_g1(K01052);c87691_g1(K01052);c87955_g1(K01052);c88495_g1(K01052);c88720_g1(K01052);c89555_g1(K01052);c90266_g1(K01052);c90910_g1(K01052);c91573_g1(K01052);c92720_g1(K01052);c92743_g2(K01052);c93256_g1(K01052);c93955_g1(K00637);c94038_g1(K00637…	ko00100.png
path:ko00062	Fatty acid elongation	25	c108879_g1(K07511);c112050_g1(K00022);c114988_g1(K07512);c123144_g1(K01068);c126456_g1(K00022);c132934_g1(K07508);c135507_g1(K07515);c60908_g1(K10258);c80108_g1(K07515);c82854_g1(K10249);c84777_g1(K00022);c84942_g2(K10249);c86604_g1(K10249);c87181_g1(K10249);c87925_g1(K10703);c88397_g1(K01074);c88562_g1(K07512);c90362_g1(K00022);c92829_g1(K07511);c92966_g1(K10251);c93617_g3(K10703);c94719_g1(K010…	ko00062.png
path:ko00565	Ether lipid metabolism	25	c105095_g1(K16794);c109767_g1(K16794);c126858_g1(K06123);c134460_g1(K00803);c35149_g1(K01080);c5570_g1(K01047);c77131_g1(K01047);c81434_g1(K13510);c89028_g2(K16795);c90547_g1(K00803);c90671_g1(K16860);c91870_g1(K01047);c92269_g1(K13510);c92269_g2(K13510);c93233_g1(K16795);c94338_g1(K01047);c95009_g1(K16794);c95154_g1(K01062);c95498_g1(K00993);c95879_g1(K01080);c95894_g1(K01080);c96814_g1(K14621);…	ko00565.png
path:ko00460	Cyanoamino acid metabolism	25	c101342_g1(K01424);c101647_g1(K01501);c106617_g1(K10675);c106704_g1(K05349);c115401_g1(K00600);c117899_g1(K05349);c118216_g1(K05349);c119416_g1(K00600);c120181_g1(K00681);c121611_g1(K01455);c122438_g1(K00681);c122889_g1(K00600);c123571_g1(K00600);c129836_g1(K05349);c132358_g1(K05349);c134839_g1(K00681);c27802_g1(K01501);c28655_g1(K05349);c35130_g1(K05349);c84010_g1(K05349);c95056_g1(K00600);c9575…	ko00460.png
path:ko01503	Cationic antimicrobial peptide (CAMP) resistance	24	c101710_g1(K03585);c101983_g1(K04771);c105163_g1(K03367);c105747_g1(K01406);c106088_g1(K12340);c106637_g1(K18138);c107119_g1(K03760);c114667_g1(K03673);c117497_g1(K04771);c124260_g1(K18138);c125142_g1(K18138);c130022_g1(K18138);c130208_g1(K18138);c131237_g1(K18138);c131507_g1(K13632);c133361_g1(K12340);c133587_g1(K03767);c17423_g1(K03767);c18664_g1(K01406);c24347_g1(K18138);c41704_g1(K01448);c537…	ko01503.png
path:ko05216	Thyroid cancer	24	c100417_g1(K09291);c100659_g2(K04368);c100979_g1(K04371);c101089_g1(K09292);c102256_g1(K08525);c105933_g1(K07827);c106940_g1(K04377);c118443_g1(K09292);c124591_g1(K02105);c129379_g1(K02105);c132401_g1(K09288);c73572_g1(K02105);c85289_g1(K05126);c86380_g1(K04368);c89282_g1(K09292);c89620_g1(K04491);c90858_g1(K05126);c90858_g2(K05126);c93399_g1(K09288);c94156_g1(K02105);c94156_g2(K02105);c97373_g1(…	ko05216.png
path:ko00740	Riboflavin metabolism	24	c102078_g1(K00793);c102859_g1(K11753);c104953_g1(K00299);c107628_g1(K11753);c113097_g1(K14652);c117480_g1(K01497);c117719_g1(K01497);c118706_g1(K00505);c11992_g1(K11752);c121086_g1(K11752);c123379_g1(K00299);c124953_g1(K11753);c12576_g1(K00299);c126602_g1(K11753);c128801_g1(K11752);c131851_g1(K02858);c132386_g1(K00794);c42121_g1(K00299);c50564_g1(K00793);c59000_g1(K00505);c84325_g1(K00505);c85386…	ko00740.png
path:ko00261	Monobactam biosynthesis	23	c100133_g1(K13811);c104395_g1(K01714);c111358_g1(K13811);c112132_g1(K00133);c113988_g1(K01714);c114435_g1(K00928);c118513_g1(K00957);c118839_g1(K00958);c119617_g1(K00928);c129049_g1(K00957);c130472_g1(K00928);c130925_g1(K00133);c132154_g1(K00957);c133245_g1(K00958);c134358_g1(K01714);c135621_g1(K00133);c31004_g1(K00957);c58975_g1(K01714);c58975_g2(K01714);c77509_g1(K13811);c90921_g3(K12525);c9232…	ko00261.png
path:ko00521	Streptomycin biosynthesis	23	c103880_g1(K00844);c104712_g1(K00844);c106557_g1(K01835);c109379_g1(K01835);c116964_g1(K01835);c122824_g1(K01710);c123867_g1(K01835);c130578_g1(K01710);c131130_g1(K01092);c133243_g1(K01858);c135223_g1(K01835);c19654_g1(K00844);c33075_g1(K01710);c46788_g1(K00844);c60871_g1(K00844);c80926_g1(K01835);c89068_g1(K00844);c89068_g2(K00844);c93079_g1(K00844);c97118_g1(K01092);c97609_g1(K01835);c98175_g1(…	ko00521.png
path:ko04940	Type I diabetes mellitus	22	c100077_g1(K07817);c101888_g1(K04077);c104994_g1(K04077);c108397_g1(K04077);c109496_g1(K01580);c113540_g1(K04077);c119641_g1(K04077);c123782_g1(K04077);c125733_g1(K04077);c127184_g1(K04077);c130619_g1(K04077);c130672_g1(K04077);c133626_g1(K04077);c39730_g1(K04077);c47410_g1(K04077);c47410_g2(K04077);c80735_g1(K01580);c88420_g1(K01580);c95425_g1(K01294);c95425_g2(K01294);c97336_g1(K01580);c97782_g…	ko04940.png
path:ko00643	Styrene degradation	22	c101011_g1(K00146);c101647_g1(K01501);c104848_g1(K10438);c105525_g1(K01426);c107644_g1(K00451);c107800_g1(K01426);c109605_g1(K01555);c111956_g1(K01426);c114310_g1(K01426);c121836_g1(K01426);c122779_g1(K16171);c124879_g1(K01426);c129392_g1(K07104);c131159_g1(K01555);c133316_g1(K01555);c133545_g1(K01800);c134708_g1(K01721);c27802_g1(K01501);c37751_g1(K16171);c50974_g1(K00451);c93608_g1(K01555);c972…	ko00643.png
path:ko00750	Vitamin B6 metabolism	22	c101674_g1(K00868);c102409_g1(K08681);c104088_g1(K01733);c108794_g1(K03474);c117500_g1(K01733);c119243_g1(K03474);c120621_g1(K01733);c123762_g1(K00831);c123780_g1(K00831);c125720_g1(K06215);c129117_g1(K01733);c130345_g1(K01733);c130479_g1(K01733);c134429_g1(K01733);c18889_g1(K08681);c352_g1(K01733);c49075_g1(K06215);c56251_g1(K06215);c90240_g1(K00275);c94842_g2(K00831);c95949_g2(K13248);c96349_g1…	ko00750.png
path:ko04013	MAPK signaling pathway - fly	22	c100371_g1(K04361);c100477_g1(K12378);c100545_g1(K05088);c100545_g2(K05088);c100551_g1(K03099);c100659_g2(K04368);c100979_g1(K04371);c105933_g1(K07827);c116741_g1(K03099);c126251_g1(K04364);c40270_g1(K04361);c86380_g1(K04368);c88055_g1(K07293);c88180_g1(K07293);c91910_g1(K03211);c94211_g1(K12377);c94211_g2(K12377);c96254_g1(K02644);c96383_g1(K04364);c97373_g1(K07827);c99244_g1(K07293);c99482_g1(K…	ko04013.png
path:ko00626	Naphthalene degradation	22	c104372_g1(K13953);c108171_g1(K13954);c109904_g1(K13953);c111653_g1(K13953);c114044_g1(K13953);c115020_g1(K13954);c115786_g1(K13953);c118248_g1(K13953);c122573_g1(K00121);c123715_g1(K13953);c127941_g1(K00121);c130372_g1(K00121);c132321_g1(K00121);c133365_g1(K13954);c133923_g1(K13953);c134545_g1(K13953);c15499_g1(K13953);c45033_g1(K00121);c45083_g1(K04072);c45083_g2(K04072);c4656_g1(K13953);c99058…	ko00626.png
path:ko04742	Taste transduction	21	c100448_g1(K08048);c129042_g1(K04131);c36559_g1(K04153);c38706_g1(K04153);c44259_g1(K08048);c51512_g1(K04131);c51512_g2(K04131);c51825_g1(K04615);c56613_g1(K04345);c56613_g2(K04345);c81748_g1(K04345);c89026_g1(K04615);c92083_g1(K05175);c92135_g1(K04345);c93062_g1(K04547);c94058_g5(K05175);c96589_g1(K04615);c97035_g1(K04990);c97390_g1(K04153);c97700_g1(K04615);c98899_g1(K04153)	ko04742.png
path:ko00592	alpha-Linolenic acid metabolism	21	c100226_g1(K00232);c102473_g1(K10226);c103016_g1(K00232);c104181_g1(K00232);c107408_g1(K00232);c111598_g1(K00232);c115365_g1(K00632);c125738_g1(K00632);c126681_g1(K00232);c128255_g1(K07513);c133478_g1(K00232);c14305_g1(K07513);c5570_g1(K01047);c77131_g1(K01047);c8854_g1(K07513);c91870_g1(K01047);c94338_g1(K01047);c96545_g1(K00232);c96814_g1(K14621);c99514_g2(K00232);c99716_g1(K16343)	ko00592.png
path:ko00563	Glycosylphosphatidylinositol(GPI)-anchor biosynthesis	20	c100244_g1(K05285);c100378_g1(K07542);c100679_g2(K08098);c100976_g1(K05294);c13567_g1(K05283);c82307_g1(K05285);c84342_g1(K05290);c85011_g1(K05293);c85942_g1(K05288);c92151_g1(K05291);c92236_g1(K03434);c92947_g1(K03857);c93767_g2(K03859);c95472_g1(K05286);c96391_g1(K05292);c97669_g1(K05288);c98515_g1(K05285);c98752_g1(K05310);c99574_g1(K05284);c99869_g1(K05285)	ko00563.png
path:ko04622	RIG-I-like receptor signaling pathway	19	c100547_g1(K07209);c102961_g1(K05410);c110467_g1(K03175);c12133_g1(K11594);c12173_g1(K05410);c131068_g1(K09578);c20710_g1(K11594);c83761_g1(K09578);c90169_g1(K08339);c91524_g1(K12655);c93686_g1(K11594);c94059_g1(K03175);c94580_g3(K04441);c97215_g2(K12654);c97371_g1(K04440);c97544_g1(K08601);c97544_g2(K08601);c97595_g2(K04427);c98516_g1(K05410)	ko04622.png
path:ko04514	Cell adhesion molecules (CAMs)	19	c100451_g1(K05719);c100668_g1(K06491);c100764_g1(K06816);c100911_g1(K07377);c103629_g1(K07378);c1039_g1(K07378);c13002_g1(K07378);c33331_g1(K06478);c45378_g1(K06550);c62035_g1(K06478);c76887_g1(K05719);c77987_g1(K07377);c90225_g2(K06491);c91105_g1(K16336);c92293_g4(K07378);c95313_g1(K07378);c97325_g1(K05719);c99406_g2(K05719);c99975_g1(K05695)	ko04514.png
path:ko00471	D-Glutamine and D-glutamate metabolism	19	c101622_g1(K01425);c104079_g1(K01924);c107344_g1(K01924);c109355_g1(K05597);c111093_g1(K01924);c123977_g1(K01924);c130490_g1(K00261);c133120_g1(K01924);c135219_g1(K01924);c22568_g1(K05597);c24067_g1(K01925);c5057_g1(K01924);c67752_g1(K00261);c67752_g2(K00261);c77569_g1(K00261);c90970_g1(K01425);c92830_g1(K01425);c96240_g1(K00261);c97279_g1(K00261)	ko00471.png
path:ko00960	Tropane, piperidine and pyridine alkaloid biosynthesis	19	c104549_g1(K14455);c105824_g1(K00812);c108392_g1(K14455);c110711_g1(K14454);c113967_g1(K00812);c121224_g1(K00817);c124121_g1(K00838);c127596_g1(K14455);c131054_g1(K14455);c131805_g1(K00812);c133947_g1(K14454);c134001_g1(K00276);c135331_g1(K00808);c135665_g1(K00815);c15939_g1(K00812);c61973_g1(K00812);c89695_g1(K14454);c91621_g1(K14455);c99427_g1(K00815)	ko00960.png
path:ko04122	Sulfur relay system	19	c108139_g1(K04487);c109250_g1(K04487);c110984_g1(K01011);c119021_g1(K01011);c121169_g1(K14171);c126174_g1(K00566);c129347_g1(K03639);c129641_g1(K04487);c134085_g1(K04487);c45061_g1(K04487);c46689_g1(K03151);c47839_g1(K01011);c60426_g1(K12161);c62563_g1(K04487);c93217_g1(K03635);c94498_g1(K04487);c94826_g1(K14168);c94826_g2(K14168);c97538_g1(K03639)	ko04122.png
path:ko05140	Leishmaniasis	19	c100451_g1(K05719);c100979_g1(K04371);c110467_g1(K03175);c130334_g1(K04448);c131545_g1(K04733);c133900_g1(K19662);c135371_g1(K06856);c76887_g1(K05719);c87851_g1(K04448);c94059_g1(K03175);c94580_g3(K04441);c94624_g1(K04730);c95036_g1(K04729);c95507_g1(K04403);c97325_g1(K05719);c97595_g2(K04427);c98751_g1(K04733);c99089_g1(K04404);c99406_g2(K05719)	ko05140.png
path:ko00603	Glycosphingolipid biosynthesis - globo series	18	c100927_g1(K12373);c106588_g1(K12373);c116702_g1(K12373);c117234_g1(K00718);c121950_g1(K12373);c123044_g1(K12373);c130094_g1(K12373);c27539_g1(K00718);c36657_g1(K12373);c58076_g1(K12373);c68933_g1(K00718);c80268_g1(K12373);c92664_g1(K01189);c93229_g1(K03877);c95459_g1(K01204);c97077_g1(K12373);c98235_g1(K12373);c98880_g1(K12373)	ko00603.png
path:ko04140	Regulation of autophagy	18	c100028_g1(K08269);c108189_g1(K08332);c112969_g1(K08341);c121962_g1(K08269);c129452_g1(K08331);c130964_g1(K08334);c32235_g1(K17889);c64749_g1(K08341);c89478_g1(K08331);c90169_g1(K08339);c92122_g1(K08342);c92381_g1(K07198);c93733_g1(K08334);c96489_g1(K17890);c96894_g2(K08341);c97324_g1(K00914);c99889_g1(K08333);c99908_g1(K08337)	ko04140.png
path:ko04744	Phototransduction	18	c109782_g1(K02183);c122583_g1(K02183);c132130_g1(K02183);c25779_g1(K02183);c30105_g1(K04536);c4058_g1(K02183);c59640_g1(K02183);c64928_g1(K02183);c78502_g1(K12322);c80689_g1(K02183);c85278_g1(K02183);c85361_g1(K02183);c88968_g1(K02183);c88968_g2(K02183);c89988_g1(K04536);c92859_g1(K12322);c94657_g1(K12322);c94742_g1(K02183)	ko04744.png
path:ko01051	Biosynthesis of ansamycins	17	c101007_g1(K00615);c107945_g1(K00615);c111829_g1(K00615);c114490_g1(K00615);c115653_g1(K00615);c117371_g1(K00615);c119081_g1(K00615);c121370_g1(K00615);c124048_g1(K00615);c125167_g1(K00615);c132892_g1(K00615);c39817_g1(K00615);c63432_g1(K00615);c63432_g2(K00615);c92035_g1(K00615);c92600_g2(K00615);c99006_g1(K00615)	ko01051.png
path:ko00780	Biotin metabolism	17	c100166_g1(K01942);c101683_g1(K01012);c103700_g1(K01942);c106855_g1(K00208);c112448_g1(K00059);c114454_g1(K02169);c121496_g1(K00059);c122955_g1(K00059);c123014_g1(K09458);c132266_g1(K09458);c132942_g1(K00059);c134591_g1(K00652);c135442_g1(K00059);c28852_g1(K09458);c30396_g1(K00059);c91761_g1(K08351);c91867_g1(K09458)	ko00780.png
path:ko05219	Bladder cancer	17	c100371_g1(K04361);c100659_g2(K04368);c100979_g1(K04371);c104302_g1(K00758);c105933_g1(K07827);c106940_g1(K04377);c127687_g1(K00758);c40270_g1(K04361);c86380_g1(K04368);c93116_g1(K02089);c93446_g1(K04445);c94399_g1(K06643);c96779_g1(K05704);c97373_g1(K07827);c98324_g1(K04377);c98542_g1(K09389);c99705_g1(K04445)	ko05219.png
path:ko04977	Vitamin digestion and absorption	16	c100071_g1(K14615);c100231_g1(K14610);c100372_g1(K14610);c100631_g1(K14616);c100791_g1(K14616);c126205_g1(K14386);c130653_g1(K05665);c132584_g1(K08757);c17246_g1(K14073);c76504_g1(K14073);c76641_g1(K05665);c96810_g1(K05665);c96814_g1(K14621);c97798_g2(K14073);c98053_g1(K05665);c99153_g1(K05665)	ko04977.png
path:ko00514	Other types of O-glycan biosynthesis	16	c130936_g1(K09667);c132452_g1(K13667);c134863_g1(K10967);c38418_g1(K09667);c90081_g1(K13667);c90569_g1(K11703);c90954_g1(K03691);c91153_g1(K13675);c95383_g1(K13676);c95808_g1(K05948);c95989_g1(K00728);c97423_g1(K09667);c98541_g1(K00779);c99107_g1(K00728);c99128_g1(K03691);c99335_g1(K18134)	ko00514.png
path:ko04130	SNARE interactions in vesicular transport	16	c101764_g1(K08515);c113874_g1(K08488);c118953_g1(K04560);c4357_g1(K13505);c58284_g1(K08489);c82494_g1(K08517);c85142_g1(K08497);c85171_g1(K08515);c88784_g1(K08495);c89070_g1(K08501);c90884_g1(K13504);c92440_g1(K08509);c92479_g1(K08488);c93118_g1(K08490);c93822_g2(K04560);c94918_g1(K08496)	ko04130.png
path:ko04640	Hematopoietic cell lineage	16	c103870_g1(K06460);c126221_g1(K11140);c128949_g1(K06469);c135371_g1(K06856);c21890_g1(K00977);c5876_g1(K06468);c60849_g1(K11140);c65971_g1(K11140);c69852_g1(K11140);c88969_g1(K11140);c92620_g1(K11140);c93713_g1(K11140);c95737_g1(K11140);c98836_g2(K04008);c99638_g1(K11140);c99842_g1(K11140)	ko04640.png
path:ko05143	African trypanosomiasis	16	c100549_g1(K05858);c102391_g1(K04634);c106863_g1(K04634);c129234_g1(K01354);c131312_g1(K01354);c132584_g1(K08757);c133900_g1(K19662);c135371_g1(K06856);c14655_g1(K13822);c42257_g1(K13823);c80661_g1(K05858);c89956_g1(K04634);c92224_g1(K04634);c95036_g1(K04729);c97179_g1(K05858);c97615_g2(K02677)	ko05143.png
path:ko05033	Nicotine addiction	15	c100055_g1(K05208);c103663_g1(K15015);c104164_g1(K12302);c27866_g1(K05210);c61082_g1(K05213);c62667_g1(K15015);c69991_g1(K05199);c75450_g1(K15015);c92083_g1(K05175);c93169_g1(K05210);c94058_g5(K05175);c97199_g1(K12302);c97871_g1(K05181);c97974_g1(K05213);c98369_g1(K05199)	ko05033.png
path:ko00534	Glycosaminoglycan biosynthesis - heparan sulfate / heparin	14	c100214_g1(K02577);c100405_g1(K00771);c82777_g1(K00733);c85216_g1(K02366);c86533_g1(K02367);c89505_g1(K00734);c90930_g1(K02513);c93503_g1(K10158);c96375_g1(K10158);c98172_g1(K01793);c98450_g1(K02514);c99429_g1(K02370);c99448_g1(K08104);c99936_g2(K01793)	ko00534.png
path:ko04711	Circadian rhythm - fly	13	c104766_g1(K02223);c112162_g1(K03083);c113719_g1(K09057);c121088_g1(K08960);c89319_g1(K02296);c91624_g1(K03083);c93258_g1(K09057);c93616_g1(K12114);c94228_g1(K12074);c95982_g1(K02223);c96039_g1(K02633);c96039_g2(K02633);c96340_g2(K08960)	ko04711.png
path:ko00604	Glycosphingolipid biosynthesis - ganglio series	13	c100927_g1(K12373);c106588_g1(K12373);c116702_g1(K12373);c121950_g1(K12373);c123044_g1(K12373);c130094_g1(K12373);c36657_g1(K12373);c58076_g1(K12373);c80268_g1(K12373);c95133_g1(K03372);c97077_g1(K12373);c98235_g1(K12373);c98880_g1(K12373)	ko00604.png
path:ko04610	Complement and coagulation cascades	13	c100479_g1(K03989);c100479_g2(K03989);c103200_g1(K01343);c106354_g1(K03989);c117039_g1(K03910);c122895_g1(K01343);c123064_g1(K01315);c17975_g1(K03991);c24108_g1(K03910);c25655_g1(K01315);c68380_g1(K03900);c93486_g1(K01315);c98836_g2(K04008)	ko04610.png
path:ko04060	Cytokine-cytokine receptor interaction	12	c100233_g1(K04675);c100371_g1(K04361);c100743_g1(K05096);c129382_g1(K05157);c40270_g1(K04361);c84432_g1(K04674);c91781_g1(K16621);c95747_g1(K05096);c97405_g1(K13578);c98974_g1(K05096);c99319_g1(K04674);c99977_g1(K04671)	ko04060.png
path:ko00440	Phosphonate and phosphinate metabolism	12	c103013_g1(K06167);c109452_g1(K05780);c111756_g1(K00967);c14374_g1(K06167);c27015_g1(K05306);c8964_g1(K05306);c91563_g4(K06162);c91563_g5(K06164);c95456_g1(K00968);c95498_g1(K00993);c97029_g1(K00967);c97210_g1(K00993)	ko00440.png
path:ko03450	Non-homologous end-joining	12	c100803_g1(K10884);c107003_g1(K01971);c118682_g1(K01971);c126614_g1(K01971);c21890_g1(K00977);c65668_g1(K01971);c75962_g1(K10886);c90106_g1(K06642);c91142_g1(K10865);c95332_g1(K10777);c96992_g2(K06642);c98793_g1(K10866)	ko03450.png
path:ko00512	Mucin type O-Glycan biosynthesis	12	c100251_g1(K00710);c100506_g2(K00710);c100556_g1(K00710);c113478_g1(K00731);c31476_g1(K00710);c83425_g1(K00710);c93473_g1(K00731);c94691_g1(K00710);c98388_g1(K00710);c98558_g1(K00710);c99130_g1(K00710);c99634_g1(K00710)	ko00512.png
path:ko00532	Glycosaminoglycan biosynthesis - chondroitin sulfate / dermatan sulfate	11	c100405_g1(K00771);c36691_g1(K08106);c82777_g1(K00733);c89505_g1(K00734);c93503_g1(K10158);c96229_g1(K00746);c96375_g1(K10158);c98375_g1(K08105);c99501_g1(K00747);c99549_g1(K13499);c99549_g2(K13499)	ko00532.png
path:ko05144	Malaria	10	c100129_g1(K04550);c100958_g1(K04550);c14655_g1(K13822);c37446_g1(K04550);c42257_g1(K13823);c91105_g1(K16336);c91882_g1(K04550);c95036_g1(K04729);c97594_g1(K04659);c98046_g1(K04659)	ko05144.png
path:ko00591	Linoleic acid metabolism	10	c102784_g1(K07424);c105572_g1(K00508);c109739_g1(K07424);c113876_g1(K17862);c5570_g1(K01047);c77131_g1(K01047);c91870_g1(K01047);c94338_g1(K01047);c96814_g1(K14621);c99716_g1(K16343)	ko00591.png
path:ko00401	Novobiocin biosynthesis	10	c105824_g1(K00812);c113967_g1(K00812);c119320_g1(K04517);c121224_g1(K00817);c124121_g1(K00838);c131805_g1(K00812);c135665_g1(K00815);c15939_g1(K00812);c61973_g1(K00812);c99427_g1(K00815)	ko00401.png
path:ko05150	Staphylococcus aureus infection	9	c100479_g1(K03989);c100479_g2(K03989);c105163_g1(K03367);c106354_g1(K03989);c123064_g1(K01315);c135371_g1(K06856);c17975_g1(K03991);c25655_g1(K01315);c93486_g1(K01315)	ko05150.png
path:ko01502	Vancomycin resistance	9	c102462_g1(K01000);c103482_g1(K01775);c114350_g1(K01775);c114547_g1(K01775);c117831_g1(K07260);c127101_g1(K02563);c19809_g1(K01921);c5141_g1(K01775);c7300_g1(K01775)	ko01502.png
path:ko00965	Betalain biosynthesis	9	c100835_g1(K01593);c109456_g1(K01593);c118706_g1(K00505);c59000_g1(K00505);c84325_g1(K00505);c90107_g1(K01593);c93095_g1(K01593);c97478_g1(K01593);c97818_g1(K01593)	ko00965.png
path:ko00540	Lipopolysaccharide biosynthesis	9	c104192_g1(K03274);c109628_g1(K02844);c109838_g1(K03269);c127799_g1(K00748);c130204_g1(K06041);c130481_g1(K00912);c131142_g1(K06041);c133122_g1(K07031);c135418_g1(K00912)	ko00540.png
path:ko04950	Maturity onset diabetes of the young	9	c102658_g1(K08037);c115140_g1(K12406);c91395_g1(K06054);c92255_g1(K08025);c93359_g1(K08029);c95825_g1(K08031);c96686_g1(K08040);c97902_g1(K08031);c98320_g1(K08035)	ko04950.png
path:ko00524	Butirosin and neomycin biosynthesis	9	c103880_g1(K00844);c104712_g1(K00844);c19654_g1(K00844);c46788_g1(K00844);c60871_g1(K00844);c89068_g1(K00844);c89068_g2(K00844);c93079_g1(K00844);c99060_g1(K00844)	ko00524.png
path:ko00361	Chlorocyclohexane and chlorobenzene degradation	9	c111871_g1(K03381);c121042_g1(K01561);c123243_g1(K01061);c124583_g1(K01061);c124672_g1(K01560);c125346_g1(K01856);c129392_g1(K07104);c14124_g1(K01061);c59459_g1(K01061)	ko00361.png
path:ko00785	Lipoic acid metabolism	9	c103651_g1(K03644);c108819_g1(K03644);c110339_g1(K03644);c128544_g1(K03800);c129073_g1(K03644);c92683_g6(K03800);c94063_g1(K10105);c96176_g1(K10105);c99690_g2(K03644)	ko00785.png
path:ko00473	D-Alanine metabolism	8	c103482_g1(K01775);c104494_g1(K00824);c105163_g1(K03367);c114350_g1(K01775);c114547_g1(K01775);c19809_g1(K01921);c5141_g1(K01775);c7300_g1(K01775)	ko00473.png
path:ko00623	Toluene degradation	8	c111309_g1(K00141);c111871_g1(K03381);c115459_g1(K00141);c123243_g1(K01061);c124583_g1(K01061);c125346_g1(K01856);c14124_g1(K01061);c59459_g1(K01061)	ko00623.png
path:ko04712	Circadian rhythm - plant	8	c117069_g1(K03115);c130880_g1(K03115);c85147_g1(K03115);c86068_g1(K03097);c90759_g1(K03097);c90759_g2(K03097);c90892_g2(K03097);c94226_g1(K10143)	ko04712.png
path:ko05111	Vibrio cholerae pathogenic cycle	8	c104593_g1(K03092);c109425_g1(K03092);c116026_g1(K03092);c124103_g1(K03092);c132295_g1(K03092);c48463_g1(K03092);c94009_g1(K10939);c97173_g1(K05851)	ko05111.png
path:ko00332	Carbapenem biosynthesis	7	c104763_g1(K00147);c106686_g1(K00147);c111439_g1(K00931);c118098_g1(K00147);c123716_g1(K00931);c125183_g1(K00147);c210_g1(K00931)	ko00332.png
path:ko00364	Fluorobenzoate degradation	7	c111871_g1(K03381);c123243_g1(K01061);c124583_g1(K01061);c125346_g1(K01856);c134708_g1(K01721);c14124_g1(K01061);c59459_g1(K01061)	ko00364.png
path:ko00906	Carotenoid biosynthesis	7	c110130_g1(K09845);c130354_g1(K09845);c130548_g1(K10027);c133121_g1(K10027);c284_g1(K09845);c46526_g1(K09844);c5254_g1(K06443)	ko00906.png
path:ko05340	Primary immunodeficiency	7	c128502_g1(K01488);c135371_g1(K06856);c33331_g1(K06478);c62035_g1(K06478);c92964_g1(K01488);c95654_g1(K16056);c99942_g1(K16056)	ko05340.png
path:ko00622	Xylene degradation	6	c111309_g1(K00141);c115459_g1(K00141);c127469_g1(K04073);c128879_g1(K01821);c129392_g1(K07104);c26991_g1(K02554)	ko00622.png
path:ko05321	Inflammatory bowel disease (IBD)	6	c101144_g1(K04500);c130334_g1(K04448);c132570_g1(K04500);c133255_g1(K11225);c87851_g1(K04448);c97569_g1(K04500)	ko05321.png
path:ko00901	Indole alkaloid biosynthesis	6	c100835_g1(K01593);c109456_g1(K01593);c90107_g1(K01593);c93095_g1(K01593);c97478_g1(K01593);c97818_g1(K01593)	ko00901.png
path:ko00601	Glycosphingolipid biosynthesis - lacto and neolacto series	6	c117234_g1(K00718);c27539_g1(K00718);c68933_g1(K00718);c80917_g1(K00741);c93229_g1(K03877);c93824_g1(K00741)	ko00601.png
path:ko00633	Nitrotoluene degradation	5	c103745_g1(K03520);c106002_g1(K10680);c120020_g1(K06281);c124811_g1(K06282);c93232_g5(K06281)	ko00633.png
path:ko00253	Tetracycline biosynthesis	5	c104751_g1(K01963);c105961_g1(K01963);c135363_g1(K01963);c135438_g1(K01963);c29001_g1(K01961)	ko00253.png
path:ko00311	Penicillin and cephalosporin biosynthesis	5	c106832_g1(K17836);c115586_g1(K17836);c120295_g1(K01434);c132210_g1(K17836);c27278_g1(K01434)	ko00311.png
path:ko01053	Biosynthesis of siderophore group nonribosomal peptides	5	c109580_g1(K04792);c114660_g1(K02364);c135537_g1(K04782);c92011_g2(K02364);c92011_g5(K02363)	ko01053.png
path:ko00624	Polycyclic aromatic hydrocarbon degradation	4	c105445_g1(K04102);c107997_g1(K18068);c112662_g1(K00517);c117214_g1(K00517)	ko00624.png
path:ko00120	Primary bile acid biosynthesis	4	c107668_g1(K01796);c90708_g1(K08764);c96840_g2(K12405);c99776_g1(K01796)	ko00120.png
path:ko00533	Glycosaminoglycan biosynthesis - keratan sulfate	4	c100472_g1(K00717);c105402_g1(K00717);c80917_g1(K00741);c93824_g1(K00741)	ko00533.png
path:ko00945	Stilbenoid, diarylheptanoid and gingerol biosynthesis	3	c107503_g1(K00588);c112662_g1(K00517);c117214_g1(K00517)	ko00945.png
path:ko00523	Polyketide sugar unit biosynthesis	3	c122824_g1(K01710);c130578_g1(K01710);c33075_g1(K01710)	ko00523.png
path:ko01055	Biosynthesis of vancomycin group antibiotics	3	c122824_g1(K01710);c130578_g1(K01710);c33075_g1(K01710)	ko01055.png
path:ko00791	Atrazine degradation	3	c103093_g1(K01941);c111559_g1(K01457);c125890_g1(K01457)	ko00791.png
path:ko00254	Aflatoxin biosynthesis	3	c100945_g1(K11262);c107188_g1(K11262);c117368_g1(K01946)	ko00254.png
path:ko00621	Dioxin degradation	3	c127469_g1(K04073);c128879_g1(K01821);c26991_g1(K02554)	ko00621.png
path:ko05310	Asthma	2	c112413_g1(K07983);c135371_g1(K06856)	ko05310.png
path:ko00642	Ethylbenzene degradation	2	c115365_g1(K00632);c125738_g1(K00632)	ko00642.png
path:ko05320	Autoimmune thyroid disease	2	c129959_g1(K10809);c135371_g1(K06856)	ko05320.png
path:ko04075	Plant hormone signal transduction	2	c102524_g1(K14490);c124105_g1(K14498)	ko04075.png
path:ko00944	Flavone and flavonol biosynthesis	2	c92011_g1(K01195);c97575_g1(K01195)	ko00944.png
path:ko00232	Caffeine metabolism	2	c100313_g1(K00106);c100912_g1(K00106)	ko00232.png
path:ko00363	Bisphenol degradation	2	c112662_g1(K00517);c117214_g1(K00517)	ko00363.png
path:ko04672	Intestinal immune network for IgA production	1	c135371_g1(K06856)	ko04672.png
path:ko00909	Sesquiterpenoid and triterpenoid biosynthesis	1	c18405_g1(K06045)	ko00909.png
path:ko00472	D-Arginine and D-ornithine metabolism	1	c104494_g1(K00824)	ko00472.png
path:ko00908	Zeatin biosynthesis	1	c116599_g1(K00791)	ko00908.png
path:ko05330	Allograft rejection	1	c135371_g1(K06856)	ko05330.png
path:ko00941	Flavonoid biosynthesis	1	c107503_g1(K00588)	ko00941.png
path:ko00196	Photosynthesis - antenna proteins	1	c131447_g1(K08913)	ko00196.png
00_g1(K01916);c16076_g1(K12667);c1680_g1(K00430);c16921_g1(K00891);c17111_g1(K01755);c17246_g1(K14073);c17641_g1(K00249);c17784_g1(K00658);c17864_g1(K00382);c17878_g1(K01692);c17976_g1(K01952);c18211_g1(K01613);c18291_g1(K11177);c1858_g1(K01915);c18736_g1(K01183);c18921_g1(K01136);c19462_g1(K01681);c19477_g1(K00548);c19531_g1(K00549);c19581_g1(K00145);c19654_g1(K00844);c19671_g1(K01897);c19809_g1…	ko01100.png
