# Supplementary material for: Transcriptome sequencing of Coccinella septempunctata adults (Coleoptera: Coccinellidae) feeding on artificial diet and Aphis craccivora
Source: PLoS One. 2020 Aug 17;15(8):e0236249. doi: 10.1371/journal.pone.0236249 (PMC7430724; doi:10.1371/journal.pone.0236249)
Supplement: S7 File — (XLS) [file pone.0236249.s007.xls]

CKF_vs_ADF.diff.exp.xls.down.listGO.list level 2.annot.xls
Term_type	Term	GO_id	num_of_gene	seq_id	NR_Description	Swissprot_Description	String_description	KEGG_GENE	Pfam
molecular_function	electron carrier activity	GO:0009055	1	c44992_g1	cytochrome c oxidase subunit II (mitochondrion) [Coccinella septempunctata]	RecName: Full=Cytochrome c oxidase subunit 2; AltName: Full=Cytochrome c oxidase polypeptide II	Cytochrome c oxidase subunit 2; Cytochrome c oxidase is the component of the respiratory cha [...]	COX2	_
molecular_function	binding	GO:0005488	30	c86470_g1	PREDICTED: soma ferritin [Tribolium hypothetical protein TcasGA2_TC007233 [Tribolium castaneum]	RecName: Full=Soma ferritin	Ferritin	FTH1	PF00210.21|Ferritin|Ferritin-like domain|m.44883:17-157
molecular_function	binding	GO:0005488	30	c100255_g1	broad-complex isoform Z4 [Tribolium castaneum]	RecName: Full=Broad-complex core protein isoform 6 [Drosophila melanogaster]	Broad-complex isoform Z4	BR-C	_
molecular_function	binding	GO:0005488	30	c89981_g1	ORF1 [Aphid lethal paralysis virus]	RecName: Full=Replicase polyprotein; Contains: RecName: Full=Protein 1A; Contains: RecName: Full=Protein 2A; Contains: RecName: Full=Protein 2B; Contains: RecName:	_	_	PF00680.17|RdRP_1|RNA dependent RNA polymerase|m.38283:1580-1965;PF00910.19|RNA_helicase|RNA helicase|m.38283:567-679;PF08762.7|CRPV_capsid|CRPV capsid protein like|m.38284:591-797;PF00073.17|Rhv|picornavirus capsid protein|m.38284:51-174;PF00073.17|Rhv|picornavirus capsid protein|m.38284:403-480;PF11492.5|Dicistro_VP4|Cricket paralysis virus, VP4|m.38284:240-291
molecular_function	binding	GO:0005488	30	c91508_g1	PREDICTED: troponin C, isoform 1 [Tribolium castaneum]	RecName: Full=Troponin C, isoform 1 [Drosophila melanogaster]	similar to Troponin C, isoform 1	_	PF13499.3|EF-hand_7|EF-hand domain pair|m.41660:44-103;PF13499.3|EF-hand_7|EF-hand domain pair|m.41660:121-182;PF00036.29|EF-hand_1|EF hand|m.41660:157-182;PF13833.3|EF-hand_8|EF-hand domain pair|m.41660:67-104;PF13833.3|EF-hand_8|EF-hand domain pair|m.41660:135-182;PF13202.3|EF-hand_5|EF hand|m.41660:85-102;PF13202.3|EF-hand_5|EF hand|m.41660:159-182
molecular_function	binding	GO:0005488	30	c94287_g1	PREDICTED: protein kinase DC2 [Tribolium castaneum]	RecName: Full=Protein kinase DC2 [Drosophila melanogaster]	similar to CG6117-PA, isoform A	PRKX	PF00069.22|Pkinase|Protein kinase domain|m.4754:38-290;PF07714.14|Pkinase_Tyr|Protein tyrosine kinase|m.4754:39-274;PF14531.3|Kinase-like|Kinase-like|m.4754:148-274
molecular_function	binding	GO:0005488	30	c100693_g1	PREDICTED: cytochrome P450 9Z4 isoform X1 [Tribolium castaneum]	RecName: Full=Cytochrome P450 9e2; AltName: Full=CYPIXE2	_	CYP9	PF00067.19|p450|Cytochrome P450|m.31106:33-514;PF00169.26|PH|PH domain|m.31107:19-108
molecular_function	binding	GO:0005488	30	c83715_g1	hypothetical protein TcasGA2_TC001688 [Tribolium castaneum]	_	_	_	_
molecular_function	binding	GO:0005488	30	c89131_g1	hypothetical protein TcasGA2_TC010289 [Tribolium castaneum]	_	_	_	_
molecular_function	binding	GO:0005488	30	c85289_g1	PREDICTED: LOW QUALITY PROTEIN: proto-oncogene tyrosine-protein kinase receptor Ret [Tribolium castaneum]	RecName: Full=Proto-oncogene tyrosine-protein kinase receptor Ret; Contains: RecName: Full=Soluble RET kinase fragment; Contains: RecName: Full=Extracellular cell-mem	_	RET	PF07714.14|Pkinase_Tyr|Protein tyrosine kinase|m.39942:9-99;PF00069.22|Pkinase|Protein kinase domain|m.39942:8-97
molecular_function	binding	GO:0005488	30	c100898_g1	PREDICTED: probable nuclear hormone receptor HR38 [Tribolium castaneum]	RecName: Full=Probable nuclear hormone receptor HR38; Short=dHR38; AltName: Full=Nuclear receptor subfamily 4 group A member 4 [Drosophila melanogaster]	similar to AGAP008334-PA	NR4A2, NURR1	PF00105.15|zf-C4|Zinc finger, C4 type (two domains)|m.28565:262-331;PF00104.27|Hormone_recep|Ligand-binding domain of nuclear hormone receptor|m.28565:397-578
molecular_function	binding	GO:0005488	30	c84981_g1	hypothetical protein TcasGA2_TC015439 [Tribolium castaneum]	RecName: Full=Calmodulin-5; Short=CaM-5 [Arabidopsis thaliana]	Putative uncharacterized protein GLEAN_15439	_	PF13499.3|EF-hand_7|EF-hand domain pair|m.40010:71-131;PF13499.3|EF-hand_7|EF-hand domain pair|m.40010:147-208;PF00036.29|EF-hand_1|EF hand|m.40010:71-99;PF00036.29|EF-hand_1|EF hand|m.40010:107-131;PF00036.29|EF-hand_1|EF hand|m.40010:184-209;PF13405.3|EF-hand_6|EF-hand domain|m.40010:71-100;PF13405.3|EF-hand_6|EF-hand domain|m.40010:148-177;PF13833.3|EF-hand_8|EF-hand domain pair|m.40010:70-91;…
molecular_function	binding	GO:0005488	30	c88398_g2	PREDICTED: muscle LIM protein Mlp84B isoform X1 [Tribolium castaneum]	RecName: Full=Muscle LIM protein Mlp84B [Drosophila melanogaster]	similar to CG1019-PA, isoform A	_	PF00412.19|LIM|LIM domain|m.17618:11-66;PF00412.19|LIM|LIM domain|m.17618:116-173;PF00412.19|LIM|LIM domain|m.17618:221-276;PF00412.19|LIM|LIM domain|m.17618:324-380;PF00412.19|LIM|LIM domain|m.17618:423-480
molecular_function	binding	GO:0005488	30	c87795_g3	RNA-dependent RNA polymerase [Oyster mushroom spherical virus]	RecName: Full=RNA replication protein; AltName: Full=152 kDa protein; AltName: Full=ORF1 protein; Includes: RecName: Full=RNA-directed RNA polymerase; Includes: RecNam	_	_	PF01443.15|Viral_helicase1|Viral (Superfamily 1) RNA helicase|m.17991:310-544;PF00978.18|RdRP_2|RNA dependent RNA polymerase|m.17993:6-111
molecular_function	binding	GO:0005488	30	c95425_g2	PREDICTED: carboxypeptidase E-like [Tribolium castaneum]	RecName: Full=Carboxypeptidase D; AltName: Full=Metallocarboxypeptidase D; AltName: Full=gp180; Flags: Precursor [Mus musculus]	PREDICTED: similar to Zinc carboxypeptidase family protein [Tribolium castaneum].	CPE	PF00246.21|Peptidase_M14|Zinc carboxypeptidase|m.35717:16-167;PF13620.3|CarboxypepD_reg|Carboxypeptidase regulatory-like domain|m.35717:180-265
molecular_function	binding	GO:0005488	30	c90832_g1	PREDICTED: Kv channel-interacting protein 4-like isoform X1 [Tribolium castaneum]	RecName: Full=Kv channel-interacting protein 2; Short=KChIP2; AltName: Full=A-type potassium channel modulatory protein 2; AltName: Full=Cardiac voltage-gated pot	similar to A-type potassium channel modulatory protein 2	_	PF13499.3|EF-hand_7|EF-hand domain pair|m.56008:70-144;PF00036.29|EF-hand_1|EF hand|m.56008:120-145;PF13405.3|EF-hand_6|EF-hand domain|m.56008:121-145;PF13202.3|EF-hand_5|EF hand|m.56008:75-92;PF13202.3|EF-hand_5|EF hand|m.56008:121-140;PF13833.3|EF-hand_8|EF-hand domain pair|m.56008:11-58;PF13833.3|EF-hand_8|EF-hand domain pair|m.56008:48-95;PF13833.3|EF-hand_8|EF-hand domain pair|m.56008:100-141
molecular_function	binding	GO:0005488	30	c100221_g1	hypothetical protein TcasGA2_TC006868 [Tribolium castaneum]	_	_	_	_
molecular_function	binding	GO:0005488	30	c100313_g1	PREDICTED: indole-3-acetaldehyde oxidase-like [Tribolium castaneum]	RecName: Full=Indole-3-acetaldehyde oxidase; Short=IAA oxidase; AltName: Full=Aldehyde oxidase 2; Short=AO-2; Short=AtAO-2; Short=AtAO3 [Arabidopsis thaliana]	similar to CG18522-PA	XDH	PF02738.15|Ald_Xan_dh_C2|Molybdopterin-binding domain of aldehyde dehydrogenase|m.25022:84-569;PF01315.19|Ald_Xan_dh_C|Aldehyde oxidase and xanthine dehydrogenase, a/b hammerhead domain|m.25022:11-50
molecular_function	binding	GO:0005488	30	c94954_g1	hypothetical protein YQE_08240, partial [Dendroctonus ponderosae]	RecName: Full=Adenylate kinase isoenzyme 1; Short=AK 1; AltName: Full=ATP-AMP transphosphorylase 1; AltName: Full=ATP:AMP phosphotransferase; AltName: Full=Adenylat	similar to F38B2.4	adk, AK	PF00406.19|ADK|Adenylate kinase|m.2695:209-355;PF00406.19|ADK|Adenylate kinase|m.2695:377-531;PF13207.3|AAA_17|AAA domain|m.2695:210-331;PF13207.3|AAA_17|AAA domain|m.2695:378-511
molecular_function	binding	GO:0005488	30	c89362_g1	PREDICTED: longitudinals lacking protein, isoforms H/M/V [Tribolium castaneum]	_	_	_	PF00651.28|BTB|BTB/POZ domain|m.11844:47-139
molecular_function	binding	GO:0005488	30	c100324_g2	hypothetical protein TcasGA2_TC006868 [Tribolium castaneum]	RecName: Full=Probable serine/threonine-protein kinase tsuA; AltName: Full=Tsunami [Dictyostelium discoideum]	_	CPK	PF00069.22|Pkinase|Protein kinase domain|m.24262:50-190;PF07714.14|Pkinase_Tyr|Protein tyrosine kinase|m.24262:51-197
molecular_function	binding	GO:0005488	30	c100113_g1	PREDICTED: toll-like receptor 2 [Tribolium castaneum]	RecName: Full=Protein toll; Flags: Precursor [Drosophila melanogaster]	_	TLR13	PF13855.3|LRR_8|Leucine rich repeat|m.24500:85-145;PF13855.3|LRR_8|Leucine rich repeat|m.24500:293-349;PF13855.3|LRR_8|Leucine rich repeat|m.24500:368-427;PF13855.3|LRR_8|Leucine rich repeat|m.24500:469-509;PF01582.17|TIR|TIR domain|m.24500:676-818;PF13306.3|LRR_5|Leucine rich repeats (6 copies)|m.24500:72-143;PF13306.3|LRR_5|Leucine rich repeats (6 copies)|m.24500:362-425;PF13306.3|LRR_5|Leucine…
molecular_function	binding	GO:0005488	30	c87795_g1	RNA-dependent RNA polymerase [Oyster mushroom spherical virus]	_	_	_	PF01660.14|Vmethyltransf|Viral methyltransferase|m.17985:146-411
molecular_function	binding	GO:0005488	30	c93830_g1	cuticular protein analogous to peritrophins 3-A2 precursor [Tribolium castaneum]	_	cuticular protein analogous to peritrophins 3-A2	_	PF01607.21|CBM_14|Chitin binding Peritrophin-A domain|m.4586:23-76;PF01607.21|CBM_14|Chitin binding Peritrophin-A domain|m.4586:91-146;PF01607.21|CBM_14|Chitin binding Peritrophin-A domain|m.4586:177-219
molecular_function	binding	GO:0005488	30	c95289_g2	hypothetical protein YQE_11797, partial [Dendroctonus ponderosae]	RecName: Full=Tubulin beta-1 chain; AltName: Full=Beta-1-tubulin	_	TUBB	_
molecular_function	binding	GO:0005488	30	c100282_g1	hypothetical protein TcasGA2_TC002231 [Tribolium castaneum]	RecName: Full=Probable RNA-directed DNA polymerase from transposon X-element; AltName: Full=Reverse transcriptase [Drosophila melanogaster]	_	AK9	PF00078.24|RVT_1|Reverse transcriptase (RNA-dependent DNA polymerase)|m.27145:21-231;PF14529.3|Exo_endo_phos_2|Endonuclease-reverse transcriptase|m.27147:2-104
molecular_function	binding	GO:0005488	30	c98945_g1	hypothetical protein YQE_09365, partial [Dendroctonus ponderosae]	_	similar to CG10841-PA	_	_
molecular_function	binding	GO:0005488	30	c92189_g1	cuticular protein analogous to peritrophins 3-A1 precursor [Tribolium castaneum]	_	Cuticular protein analogous to peritrophins 3-A1	_	PF01607.21|CBM_14|Chitin binding Peritrophin-A domain|m.42411:21-74;PF01607.21|CBM_14|Chitin binding Peritrophin-A domain|m.42411:89-138;PF01607.21|CBM_14|Chitin binding Peritrophin-A domain|m.42411:175-220
molecular_function	binding	GO:0005488	30	c100440_g1	PREDICTED: carboxypeptidase M isoform X2 [Tribolium castaneum]	RecName: Full=Carboxypeptidase M; Short=CPM; Flags: Precursor [Pongo abelii]	carboxypeptidase D	_	PF00246.21|Peptidase_M14|Zinc carboxypeptidase|m.29547:99-376;PF13620.3|CarboxypepD_reg|Carboxypeptidase regulatory-like domain|m.29547:389-462;PF00071.19|Ras|Ras family|m.29548:16-173;PF08477.10|Roc|Ras of Complex, Roc, domain of DAPkinase|m.29548:16-131;PF00025.18|Arf|ADP-ribosylation factor family|m.29548:11-167;PF01926.20|MMR_HSR1|50S ribosome-binding GTPase|m.29548:16-121
molecular_function	binding	GO:0005488	30	c84217_g2	hypothetical protein YQE_09278, partial [Dendroctonus ponderosae]	RecName: Full=Krueppel-like factor 15; AltName: Full=Cardiovascular Krueppel-like factor [Mus musculus]	similar to MUscle Attachment abnormal family member (mua-1)	_	_
molecular_function	binding	GO:0005488	30	c44992_g1	cytochrome c oxidase subunit II (mitochondrion) [Coccinella septempunctata]	RecName: Full=Cytochrome c oxidase subunit 2; AltName: Full=Cytochrome c oxidase polypeptide II	Cytochrome c oxidase subunit 2; Cytochrome c oxidase is the component of the respiratory cha [...]	COX2	_
molecular_function	transporter activity	GO:0005215	7	c84661_g1	PREDICTED: trimeric intracellular cation channel type B [Tribolium castaneum]	RecName: Full=Trimeric intracellular cation channel type B; Short=TRIC-B; Short=TRICB; AltName: Full=Transmembrane protein 38B	similar to transmembrane protein 38A	_	PF05197.10|TRIC|TRIC channel|m.39724:40-230
molecular_function	transporter activity	GO:0005215	7	c95136_g1	PREDICTED: aquaporin AQPAn.G [Tribolium castaneum]	RecName: Full=Aquaporin AQPAn.G [Anopheles gambiae]	similar to aquaporin	AQPN	PF00230.17|MIP|Major intrinsic protein|m.3095:19-230
molecular_function	transporter activity	GO:0005215	7	c91440_g1	PREDICTED: aquaporin AQPcic [Tribolium castaneum]	RecName: Full=Aquaporin AQPAn.G [Anopheles gambiae]	similar to CG9023-PB, isoform B	AQPN	PF00230.17|MIP|Major intrinsic protein|m.40950:22-191
molecular_function	transporter activity	GO:0005215	7	c98895_g4	PREDICTED: facilitated trehalose transporter Tret1 [Tribolium castaneum]	RecName: Full=Facilitated trehalose transporter Tret1-2 homolog; Short=DmTret1-2 [Drosophila melanogaster]	similar to CG6484-PA	_	PF00083.21|Sugar_tr|Sugar (and other) transporter|m.48060:34-452;PF07690.13|MFS_1|Major Facilitator Superfamily|m.48060:59-255;PF07690.13|MFS_1|Major Facilitator Superfamily|m.48060:258-445
molecular_function	transporter activity	GO:0005215	7	c92842_g1	PREDICTED: glucose transporter type 1 isoform X2 [Tribolium castaneum]	RecName: Full=Glucose transporter type 1; Flags: Precursor [Drosophila melanogaster]	similar to CG1086-PB, isoform B	SLC2A1, GLUT1	PF00083.21|Sugar_tr|Sugar (and other) transporter|m.19905:12-472;PF07690.13|MFS_1|Major Facilitator Superfamily|m.19905:37-422
molecular_function	transporter activity	GO:0005215	7	c44992_g1	cytochrome c oxidase subunit II (mitochondrion) [Coccinella septempunctata]	RecName: Full=Cytochrome c oxidase subunit 2; AltName: Full=Cytochrome c oxidase polypeptide II	Cytochrome c oxidase subunit 2; Cytochrome c oxidase is the component of the respiratory cha [...]	COX2	_
molecular_function	transporter activity	GO:0005215	7	c87594_g1	PREDICTED: aquaporin-12 [Tribolium castaneum]	_	similar to CG12251-PA	AQPN	_
molecular_function	catalytic activity	GO:0003824	29	c100574_g1	Muscle M-line assembly protein unc-89 [Cerapachys biroi]	RecName: Full=Myosin light chain kinase, smooth muscle; Short=MLCK; Short=smMLCK; AltName: Full=Kinase-related protein; Short=KRP; AltName: Full=Telokin; Contains:	Unc-89 protein	_	PF00069.22|Pkinase|Protein kinase domain|m.28984:639-893;PF00069.22|Pkinase|Protein kinase domain|m.28984:1354-1607;PF07679.13|I-set|Immunoglobulin I-set domain|m.28984:1-55;PF07679.13|I-set|Immunoglobulin I-set domain|m.28984:67-156;PF07679.13|I-set|Immunoglobulin I-set domain|m.28984:169-258;PF07679.13|I-set|Immunoglobulin I-set domain|m.28984:440-516;PF07679.13|I-set|Immunoglobulin I-set domai…
molecular_function	catalytic activity	GO:0003824	29	c92119_g1	PREDICTED: amine sulfotransferase [Tribolium castaneum]	RecName: Full=Sulfotransferase 1C4; Short=ST1C4; AltName: Full=Sulfotransferase 1C2; Short=SULT1C#2 [Homo sapiens]	similar to CG16733-PA	_	PF00685.24|Sulfotransfer_1|Sulfotransferase domain|m.40559:117-378
molecular_function	catalytic activity	GO:0003824	29	c89981_g1	ORF1 [Aphid lethal paralysis virus]	RecName: Full=Replicase polyprotein; Contains: RecName: Full=Protein 1A; Contains: RecName: Full=Protein 2A; Contains: RecName: Full=Protein 2B; Contains: RecName:	_	_	PF00680.17|RdRP_1|RNA dependent RNA polymerase|m.38283:1580-1965;PF00910.19|RNA_helicase|RNA helicase|m.38283:567-679;PF08762.7|CRPV_capsid|CRPV capsid protein like|m.38284:591-797;PF00073.17|Rhv|picornavirus capsid protein|m.38284:51-174;PF00073.17|Rhv|picornavirus capsid protein|m.38284:403-480;PF11492.5|Dicistro_VP4|Cricket paralysis virus, VP4|m.38284:240-291
molecular_function	catalytic activity	GO:0003824	29	c99864_g1	PREDICTED: acetylcholinesterase [Tribolium castaneum]	RecName: Full=Acetylcholinesterase; Short=AChE; Flags: Precursor [Culex pipiens]	acetylcholinesterase 1	ACHE	PF00135.25|COesterase|Carboxylesterase family|m.22760:74-596;PF07859.10|Abhydrolase_3|alpha/beta hydrolase fold|m.22760:182-272
molecular_function	catalytic activity	GO:0003824	29	c94287_g1	PREDICTED: protein kinase DC2 [Tribolium castaneum]	RecName: Full=Protein kinase DC2 [Drosophila melanogaster]	similar to CG6117-PA, isoform A	PRKX	PF00069.22|Pkinase|Protein kinase domain|m.4754:38-290;PF07714.14|Pkinase_Tyr|Protein tyrosine kinase|m.4754:39-274;PF14531.3|Kinase-like|Kinase-like|m.4754:148-274
molecular_function	catalytic activity	GO:0003824	29	c86483_g1	serine protease P136 [Tribolium castaneum]	RecName: Full=Serine protease easter; Flags: Precursor [Drosophila melanogaster]	serine protease P136	_	PF00089.23|Trypsin|Trypsin|m.45178:121-380;PF12032.5|CLIP|Regulatory CLIP domain of proteinases|m.45178:26-78
molecular_function	catalytic activity	GO:0003824	29	c100693_g1	PREDICTED: cytochrome P450 9Z4 isoform X1 [Tribolium castaneum]	RecName: Full=Cytochrome P450 9e2; AltName: Full=CYPIXE2	_	CYP9	PF00067.19|p450|Cytochrome P450|m.31106:33-514;PF00169.26|PH|PH domain|m.31107:19-108
molecular_function	catalytic activity	GO:0003824	29	c99351_g1	PREDICTED: sarcosine dehydrogenase, mitochondrial [Tribolium castaneum]	RecName: Full=Sarcosine dehydrogenase, mitochondrial; Short=SarDH; Flags: Precursor [Rattus norvegicus]	similar to AGAP007123-PA	SARDH	PF01571.18|GCV_T|Aminomethyltransferase folate-binding domain|m.51826:456-761;PF01266.21|DAO|FAD dependent oxidoreductase|m.51826:37-390;PF16350.2|FAO_M|FAD dependent oxidoreductase central domain|m.51826:398-452;PF08669.8|GCV_T_C|Glycine cleavage T-protein C-terminal barrel domain|m.51826:769-865;PF00890.21|FAD_binding_2|FAD binding domain|m.51826:37-225
molecular_function	catalytic activity	GO:0003824	29	c74600_g1	RRNA intron-encoded homing endonuclease [Medicago truncatula]	_	_	_	_
molecular_function	catalytic activity	GO:0003824	29	c85289_g1	PREDICTED: LOW QUALITY PROTEIN: proto-oncogene tyrosine-protein kinase receptor Ret [Tribolium castaneum]	RecName: Full=Proto-oncogene tyrosine-protein kinase receptor Ret; Contains: RecName: Full=Soluble RET kinase fragment; Contains: RecName: Full=Extracellular cell-mem	_	RET	PF07714.14|Pkinase_Tyr|Protein tyrosine kinase|m.39942:9-99;PF00069.22|Pkinase|Protein kinase domain|m.39942:8-97
molecular_function	catalytic activity	GO:0003824	29	c87795_g3	RNA-dependent RNA polymerase [Oyster mushroom spherical virus]	RecName: Full=RNA replication protein; AltName: Full=152 kDa protein; AltName: Full=ORF1 protein; Includes: RecName: Full=RNA-directed RNA polymerase; Includes: RecNam	_	_	PF01443.15|Viral_helicase1|Viral (Superfamily 1) RNA helicase|m.17991:310-544;PF00978.18|RdRP_2|RNA dependent RNA polymerase|m.17993:6-111
molecular_function	catalytic activity	GO:0003824	29	c95556_g1	serine protease P61 [Tribolium castaneum]	RecName: Full=Venom serine protease Bi-VSP; AltName: Full=Thrombin-like enzyme; Flags: Precursor [Bombus ignitus]	_	_	PF00089.23|Trypsin|Trypsin|m.35387:131-371
molecular_function	catalytic activity	GO:0003824	29	c95425_g2	PREDICTED: carboxypeptidase E-like [Tribolium castaneum]	RecName: Full=Carboxypeptidase D; AltName: Full=Metallocarboxypeptidase D; AltName: Full=gp180; Flags: Precursor [Mus musculus]	PREDICTED: similar to Zinc carboxypeptidase family protein [Tribolium castaneum].	CPE	PF00246.21|Peptidase_M14|Zinc carboxypeptidase|m.35717:16-167;PF13620.3|CarboxypepD_reg|Carboxypeptidase regulatory-like domain|m.35717:180-265
molecular_function	catalytic activity	GO:0003824	29	c93350_g1	hypothetical protein TcasGA2_TC009605 [Tribolium castaneum]	RecName: Full=Tyrosine-protein phosphatase Lar; AltName: Full=Protein-tyrosine-phosphate phosphohydrolase; AltName: Full=dLAR; Flags: Precursor [Drosophila melanogas	similar to brain RPTPmam4	_	PF00102.24|Y_phosphatase|Protein-tyrosine phosphatase|m.21109:115-345;PF00102.24|Y_phosphatase|Protein-tyrosine phosphatase|m.21109:405-638
molecular_function	catalytic activity	GO:0003824	29	c89133_g1	hypothetical protein D910_06098 [Dendroctonus ponderosae]	RecName: Full=Matrix metalloproteinase-24; Short=MMP-24; AltName: Full=Membrane-type matrix metalloproteinase 5; Short=MT-MMP 5; Short=MTMMP5; AltName: Full=Membra	_	MMP14	PF00413.21|Peptidase_M10|Matrixin|m.12364:106-256;PF01471.15|PG_binding_1|Putative peptidoglycan binding domain|m.12364:24-80
molecular_function	catalytic activity	GO:0003824	29	c100313_g1	PREDICTED: indole-3-acetaldehyde oxidase-like [Tribolium castaneum]	RecName: Full=Indole-3-acetaldehyde oxidase; Short=IAA oxidase; AltName: Full=Aldehyde oxidase 2; Short=AO-2; Short=AtAO-2; Short=AtAO3 [Arabidopsis thaliana]	similar to CG18522-PA	XDH	PF02738.15|Ald_Xan_dh_C2|Molybdopterin-binding domain of aldehyde dehydrogenase|m.25022:84-569;PF01315.19|Ald_Xan_dh_C|Aldehyde oxidase and xanthine dehydrogenase, a/b hammerhead domain|m.25022:11-50
molecular_function	catalytic activity	GO:0003824	29	c94954_g1	hypothetical protein YQE_08240, partial [Dendroctonus ponderosae]	RecName: Full=Adenylate kinase isoenzyme 1; Short=AK 1; AltName: Full=ATP-AMP transphosphorylase 1; AltName: Full=ATP:AMP phosphotransferase; AltName: Full=Adenylat	similar to F38B2.4	adk, AK	PF00406.19|ADK|Adenylate kinase|m.2695:209-355;PF00406.19|ADK|Adenylate kinase|m.2695:377-531;PF13207.3|AAA_17|AAA domain|m.2695:210-331;PF13207.3|AAA_17|AAA domain|m.2695:378-511
molecular_function	catalytic activity	GO:0003824	29	c87575_g2	PREDICTED: threo-3-hydroxyaspartate ammonia-lyase isoform X2 [Tribolium hypothetical protein TcasGA2_TC008704 [Tribolium castaneum	RecName: Full=Putative threonine dehydratase; AltName: Full=Threonine deaminase [Sinorhizobium fredii NGR234]	similar to CG8129-PB, isoform B	E4.3.1.19, ilvA, tdcB	PF00291.22|PALP|Pyridoxal-phosphate dependent enzyme|m.18230:33-319
molecular_function	catalytic activity	GO:0003824	29	c28854_g1	formate acetyltransferase [Bacillus coagulans]	RecName: Full=Formate acetyltransferase; AltName: Full=Pyruvate formate-lyase [Staphylococcus epidermidis RP62A]	formate acetyltransferase	E2.3.1.54, pflD	PF02901.12|PFL-like|Pyruvate formate lyase-like|m.27409:26-613;PF01228.18|Gly_radical|Glycine radical|m.27409:629-735;PF04055.18|Radical_SAM|Radical SAM superfamily|m.27410:24-191;PF13353.3|Fer4_12|4Fe-4S single cluster domain|m.27410:16-141;PF13394.3|Fer4_14|4Fe-4S single cluster domain|m.27410:23-106
molecular_function	catalytic activity	GO:0003824	29	c129871_g1	NADH dehydrogenase subunit 3 (mitochondrion) [Coccinella septempunctata]	RecName: Full=NADH-ubiquinone oxidoreductase chain 3; AltName: Full=NADH dehydrogenase subunit 3 (mitochondrion) [Anopheles gambiae]	mitochondrial NADH-ubiquinone oxidoreductase chain 3; Core subunit of the mitochondrial memb [...]	ND3	_
molecular_function	catalytic activity	GO:0003824	29	c100324_g2	hypothetical protein TcasGA2_TC006868 [Tribolium castaneum]	RecName: Full=Probable serine/threonine-protein kinase tsuA; AltName: Full=Tsunami [Dictyostelium discoideum]	_	CPK	PF00069.22|Pkinase|Protein kinase domain|m.24262:50-190;PF07714.14|Pkinase_Tyr|Protein tyrosine kinase|m.24262:51-197
molecular_function	catalytic activity	GO:0003824	29	c91343_g1	beta-1,3-glucanase, partial [Tenebrio molitor]	RecName: Full=Beta-1,3-glucan-binding protein; Short=GBP; Flags: Precursor	Gram-negative bacteria binding protein 1	_	PF00722.18|Glyco_hydro_16|Glycosyl hydrolases family 16|m.54723:146-281
molecular_function	catalytic activity	GO:0003824	29	c86635_g1	hypothetical protein YQE_07644, partial [Dendroctonus ponderosae]	_	_	CTSL	PF08246.9|Inhibitor_I29|Cathepsin propeptide inhibitor domain (I29)|m.45447:29-88
molecular_function	catalytic activity	GO:0003824	29	c87795_g1	RNA-dependent RNA polymerase [Oyster mushroom spherical virus]	_	_	_	PF01660.14|Vmethyltransf|Viral methyltransferase|m.17985:146-411
molecular_function	catalytic activity	GO:0003824	29	c92184_g2	multidrug resistance-associated protein [Chrysomela lapponica]	RecName: Full=Multidrug resistance-associated protein 4; AltName: Full=ATP-binding cassette sub-family C member 4; AltName: Full=MRP/cMOAT-related ABC transporter;	_	_	PF00664.20|ABC_membrane|ABC transporter transmembrane region|m.42737:105-344;PF00664.20|ABC_membrane|ABC transporter transmembrane region|m.42737:751-979;PF00005.24|ABC_tran|ABC transporter|m.42737:424-556;PF00005.24|ABC_tran|ABC transporter|m.42738:2-141
molecular_function	catalytic activity	GO:0003824	29	c95289_g2	hypothetical protein YQE_11797, partial [Dendroctonus ponderosae]	RecName: Full=Tubulin beta-1 chain; AltName: Full=Beta-1-tubulin	_	TUBB	_
molecular_function	catalytic activity	GO:0003824	29	c100440_g1	PREDICTED: carboxypeptidase M isoform X2 [Tribolium castaneum]	RecName: Full=Carboxypeptidase M; Short=CPM; Flags: Precursor [Pongo abelii]	carboxypeptidase D	_	PF00246.21|Peptidase_M14|Zinc carboxypeptidase|m.29547:99-376;PF13620.3|CarboxypepD_reg|Carboxypeptidase regulatory-like domain|m.29547:389-462;PF00071.19|Ras|Ras family|m.29548:16-173;PF08477.10|Roc|Ras of Complex, Roc, domain of DAPkinase|m.29548:16-131;PF00025.18|Arf|ADP-ribosylation factor family|m.29548:11-167;PF01926.20|MMR_HSR1|50S ribosome-binding GTPase|m.29548:16-121
molecular_function	catalytic activity	GO:0003824	29	c44992_g1	cytochrome c oxidase subunit II (mitochondrion) [Coccinella septempunctata]	RecName: Full=Cytochrome c oxidase subunit 2; AltName: Full=Cytochrome c oxidase polypeptide II	Cytochrome c oxidase subunit 2; Cytochrome c oxidase is the component of the respiratory cha [...]	COX2	_
molecular_function	catalytic activity	GO:0003824	29	c94675_g1	PREDICTED: serine protease 42 [Tribolium castaneum]	RecName: Full=Serine protease 44; AltName: Full=Testis serine protease 4; Short=TESSP-4; AltName: Full=Testis-specific serine protease 4; Flags: Precursor [Mus mu	serine protease H2	_	PF00089.23|Trypsin|Trypsin|m.1936:157-399
molecular_function	guanyl-nucleotide exchange factor activity	GO:0005085	1	c93093_g1	PREDICTED: guanine nucleotide exchange factor DBS-like [Tribolium castaneum]	RecName: Full=Proto-oncogene DBL; AltName: Full=Proto-oncogene MCF-2; Contains: RecName: Full=MCF2-transforming protein; Contains: RecName: Full=DBL-transforming pr	_	_	PF00621.17|RhoGEF|RhoGEF domain|m.21339:24-199;PF00018.25|SH3_1|SH3 domain|m.21339:407-454;PF00169.26|PH|PH domain|m.21339:220-322
molecular_function	molecular transducer activity	GO:0060089	3	c85289_g1	PREDICTED: LOW QUALITY PROTEIN: proto-oncogene tyrosine-protein kinase receptor Ret [Tribolium castaneum]	RecName: Full=Proto-oncogene tyrosine-protein kinase receptor Ret; Contains: RecName: Full=Soluble RET kinase fragment; Contains: RecName: Full=Extracellular cell-mem	_	RET	PF07714.14|Pkinase_Tyr|Protein tyrosine kinase|m.39942:9-99;PF00069.22|Pkinase|Protein kinase domain|m.39942:8-97
molecular_function	molecular transducer activity	GO:0060089	3	c100898_g1	PREDICTED: probable nuclear hormone receptor HR38 [Tribolium castaneum]	RecName: Full=Probable nuclear hormone receptor HR38; Short=dHR38; AltName: Full=Nuclear receptor subfamily 4 group A member 4 [Drosophila melanogaster]	similar to AGAP008334-PA	NR4A2, NURR1	PF00105.15|zf-C4|Zinc finger, C4 type (two domains)|m.28565:262-331;PF00104.27|Hormone_recep|Ligand-binding domain of nuclear hormone receptor|m.28565:397-578
molecular_function	molecular transducer activity	GO:0060089	3	c93160_g1	dopamine D2-like receptor [Tribolium castaneum]	RecName: Full=Dopamine D2-like receptor; Short=DD2R [Drosophila melanogaster]	GF20567	DRD2N	PF00001.18|7tm_1|7 transmembrane receptor (rhodopsin family)|m.18398:1-140;PF10323.6|7TM_GPCR_Srv|Serpentine type 7TM GPCR chemoreceptor Srv|m.18398:14-113;PF10320.6|7TM_GPCR_Srsx|Serpentine type 7TM GPCR chemoreceptor Srsx|m.18398:13-113;PF00001.18|7tm_1|7 transmembrane receptor (rhodopsin family)|m.18399:8-113;PF10320.6|7TM_GPCR_Srsx|Serpentine type 7TM GPCR chemoreceptor Srsx|m.18399:31-127
molecular_function	structural molecule activity	GO:0005198	2	c66110_g1	PREDICTED: uncharacterized protein LOC103314422 [Tribolium castaneum]	RecName: Full=Cuticle protein 19; AltName: Full=LM-ACP 19; Short=LM-19	GF23679	_	PF00379.20|Chitin_bind_4|Insect cuticle protein|m.44672:46-98
molecular_function	structural molecule activity	GO:0005198	2	c95289_g2	hypothetical protein YQE_11797, partial [Dendroctonus ponderosae]	RecName: Full=Tubulin beta-1 chain; AltName: Full=Beta-1-tubulin	_	TUBB	_
molecular_function	receptor activity	GO:0004872	3	c85289_g1	PREDICTED: LOW QUALITY PROTEIN: proto-oncogene tyrosine-protein kinase receptor Ret [Tribolium castaneum]	RecName: Full=Proto-oncogene tyrosine-protein kinase receptor Ret; Contains: RecName: Full=Soluble RET kinase fragment; Contains: RecName: Full=Extracellular cell-mem	_	RET	PF07714.14|Pkinase_Tyr|Protein tyrosine kinase|m.39942:9-99;PF00069.22|Pkinase|Protein kinase domain|m.39942:8-97
molecular_function	receptor activity	GO:0004872	3	c100898_g1	PREDICTED: probable nuclear hormone receptor HR38 [Tribolium castaneum]	RecName: Full=Probable nuclear hormone receptor HR38; Short=dHR38; AltName: Full=Nuclear receptor subfamily 4 group A member 4 [Drosophila melanogaster]	similar to AGAP008334-PA	NR4A2, NURR1	PF00105.15|zf-C4|Zinc finger, C4 type (two domains)|m.28565:262-331;PF00104.27|Hormone_recep|Ligand-binding domain of nuclear hormone receptor|m.28565:397-578
molecular_function	receptor activity	GO:0004872	3	c93160_g1	dopamine D2-like receptor [Tribolium castaneum]	RecName: Full=Dopamine D2-like receptor; Short=DD2R [Drosophila melanogaster]	GF20567	DRD2N	PF00001.18|7tm_1|7 transmembrane receptor (rhodopsin family)|m.18398:1-140;PF10323.6|7TM_GPCR_Srv|Serpentine type 7TM GPCR chemoreceptor Srv|m.18398:14-113;PF10320.6|7TM_GPCR_Srsx|Serpentine type 7TM GPCR chemoreceptor Srsx|m.18398:13-113;PF00001.18|7tm_1|7 transmembrane receptor (rhodopsin family)|m.18399:8-113;PF10320.6|7TM_GPCR_Srsx|Serpentine type 7TM GPCR chemoreceptor Srsx|m.18399:31-127
molecular_function	nucleic acid binding transcription factor activity	GO:0001071	1	c100898_g1	PREDICTED: probable nuclear hormone receptor HR38 [Tribolium castaneum]	RecName: Full=Probable nuclear hormone receptor HR38; Short=dHR38; AltName: Full=Nuclear receptor subfamily 4 group A member 4 [Drosophila melanogaster]	similar to AGAP008334-PA	NR4A2, NURR1	PF00105.15|zf-C4|Zinc finger, C4 type (two domains)|m.28565:262-331;PF00104.27|Hormone_recep|Ligand-binding domain of nuclear hormone receptor|m.28565:397-578
cellular_component	virion part	GO:0044423	1	c87795_g3	RNA-dependent RNA polymerase [Oyster mushroom spherical virus]	RecName: Full=RNA replication protein; AltName: Full=152 kDa protein; AltName: Full=ORF1 protein; Includes: RecName: Full=RNA-directed RNA polymerase; Includes: RecNam	_	_	PF01443.15|Viral_helicase1|Viral (Superfamily 1) RNA helicase|m.17991:310-544;PF00978.18|RdRP_2|RNA dependent RNA polymerase|m.17993:6-111
cellular_component	organelle	GO:0043226	5	c129871_g1	NADH dehydrogenase subunit 3 (mitochondrion) [Coccinella septempunctata]	RecName: Full=NADH-ubiquinone oxidoreductase chain 3; AltName: Full=NADH dehydrogenase subunit 3 (mitochondrion) [Anopheles gambiae]	mitochondrial NADH-ubiquinone oxidoreductase chain 3; Core subunit of the mitochondrial memb [...]	ND3	_
cellular_component	organelle	GO:0043226	5	c100898_g1	PREDICTED: probable nuclear hormone receptor HR38 [Tribolium castaneum]	RecName: Full=Probable nuclear hormone receptor HR38; Short=dHR38; AltName: Full=Nuclear receptor subfamily 4 group A member 4 [Drosophila melanogaster]	similar to AGAP008334-PA	NR4A2, NURR1	PF00105.15|zf-C4|Zinc finger, C4 type (two domains)|m.28565:262-331;PF00104.27|Hormone_recep|Ligand-binding domain of nuclear hormone receptor|m.28565:397-578
cellular_component	organelle	GO:0043226	5	c89057_g1	Os05g0227600 [Oryza sativa Japonica Group]	RecName: Full=Keratinocyte proline-rich protein	_	_	PF00078.24|RVT_1|Reverse transcriptase (RNA-dependent DNA polymerase)|m.11755:274-540
cellular_component	organelle	GO:0043226	5	c44992_g1	cytochrome c oxidase subunit II (mitochondrion) [Coccinella septempunctata]	RecName: Full=Cytochrome c oxidase subunit 2; AltName: Full=Cytochrome c oxidase polypeptide II	Cytochrome c oxidase subunit 2; Cytochrome c oxidase is the component of the respiratory cha [...]	COX2	_
cellular_component	organelle	GO:0043226	5	c95289_g2	hypothetical protein YQE_11797, partial [Dendroctonus ponderosae]	RecName: Full=Tubulin beta-1 chain; AltName: Full=Beta-1-tubulin	_	TUBB	_
cellular_component	cell part	GO:0044464	11	c28854_g1	formate acetyltransferase [Bacillus coagulans]	RecName: Full=Formate acetyltransferase; AltName: Full=Pyruvate formate-lyase [Staphylococcus epidermidis RP62A]	formate acetyltransferase	E2.3.1.54, pflD	PF02901.12|PFL-like|Pyruvate formate lyase-like|m.27409:26-613;PF01228.18|Gly_radical|Glycine radical|m.27409:629-735;PF04055.18|Radical_SAM|Radical SAM superfamily|m.27410:24-191;PF13353.3|Fer4_12|4Fe-4S single cluster domain|m.27410:16-141;PF13394.3|Fer4_14|4Fe-4S single cluster domain|m.27410:23-106
cellular_component	cell part	GO:0044464	11	c129871_g1	NADH dehydrogenase subunit 3 (mitochondrion) [Coccinella septempunctata]	RecName: Full=NADH-ubiquinone oxidoreductase chain 3; AltName: Full=NADH dehydrogenase subunit 3 (mitochondrion) [Anopheles gambiae]	mitochondrial NADH-ubiquinone oxidoreductase chain 3; Core subunit of the mitochondrial memb [...]	ND3	_
cellular_component	cell part	GO:0044464	11	c87795_g1	RNA-dependent RNA polymerase [Oyster mushroom spherical virus]	_	_	_	PF01660.14|Vmethyltransf|Viral methyltransferase|m.17985:146-411
cellular_component	cell part	GO:0044464	11	c89057_g1	Os05g0227600 [Oryza sativa Japonica Group]	RecName: Full=Keratinocyte proline-rich protein	_	_	PF00078.24|RVT_1|Reverse transcriptase (RNA-dependent DNA polymerase)|m.11755:274-540
cellular_component	cell part	GO:0044464	11	c89981_g1	ORF1 [Aphid lethal paralysis virus]	RecName: Full=Replicase polyprotein; Contains: RecName: Full=Protein 1A; Contains: RecName: Full=Protein 2A; Contains: RecName: Full=Protein 2B; Contains: RecName:	_	_	PF00680.17|RdRP_1|RNA dependent RNA polymerase|m.38283:1580-1965;PF00910.19|RNA_helicase|RNA helicase|m.38283:567-679;PF08762.7|CRPV_capsid|CRPV capsid protein like|m.38284:591-797;PF00073.17|Rhv|picornavirus capsid protein|m.38284:51-174;PF00073.17|Rhv|picornavirus capsid protein|m.38284:403-480;PF11492.5|Dicistro_VP4|Cricket paralysis virus, VP4|m.38284:240-291
cellular_component	cell part	GO:0044464	11	c95289_g2	hypothetical protein YQE_11797, partial [Dendroctonus ponderosae]	RecName: Full=Tubulin beta-1 chain; AltName: Full=Beta-1-tubulin	_	TUBB	_
cellular_component	cell part	GO:0044464	11	c99351_g1	PREDICTED: sarcosine dehydrogenase, mitochondrial [Tribolium castaneum]	RecName: Full=Sarcosine dehydrogenase, mitochondrial; Short=SarDH; Flags: Precursor [Rattus norvegicus]	similar to AGAP007123-PA	SARDH	PF01571.18|GCV_T|Aminomethyltransferase folate-binding domain|m.51826:456-761;PF01266.21|DAO|FAD dependent oxidoreductase|m.51826:37-390;PF16350.2|FAO_M|FAD dependent oxidoreductase central domain|m.51826:398-452;PF08669.8|GCV_T_C|Glycine cleavage T-protein C-terminal barrel domain|m.51826:769-865;PF00890.21|FAD_binding_2|FAD binding domain|m.51826:37-225
cellular_component	cell part	GO:0044464	11	c100898_g1	PREDICTED: probable nuclear hormone receptor HR38 [Tribolium castaneum]	RecName: Full=Probable nuclear hormone receptor HR38; Short=dHR38; AltName: Full=Nuclear receptor subfamily 4 group A member 4 [Drosophila melanogaster]	similar to AGAP008334-PA	NR4A2, NURR1	PF00105.15|zf-C4|Zinc finger, C4 type (two domains)|m.28565:262-331;PF00104.27|Hormone_recep|Ligand-binding domain of nuclear hormone receptor|m.28565:397-578
cellular_component	cell part	GO:0044464	11	c87795_g3	RNA-dependent RNA polymerase [Oyster mushroom spherical virus]	RecName: Full=RNA replication protein; AltName: Full=152 kDa protein; AltName: Full=ORF1 protein; Includes: RecName: Full=RNA-directed RNA polymerase; Includes: RecNam	_	_	PF01443.15|Viral_helicase1|Viral (Superfamily 1) RNA helicase|m.17991:310-544;PF00978.18|RdRP_2|RNA dependent RNA polymerase|m.17993:6-111
cellular_component	cell part	GO:0044464	11	c44992_g1	cytochrome c oxidase subunit II (mitochondrion) [Coccinella septempunctata]	RecName: Full=Cytochrome c oxidase subunit 2; AltName: Full=Cytochrome c oxidase polypeptide II	Cytochrome c oxidase subunit 2; Cytochrome c oxidase is the component of the respiratory cha [...]	COX2	_
cellular_component	cell part	GO:0044464	11	c94954_g1	hypothetical protein YQE_08240, partial [Dendroctonus ponderosae]	RecName: Full=Adenylate kinase isoenzyme 1; Short=AK 1; AltName: Full=ATP-AMP transphosphorylase 1; AltName: Full=ATP:AMP phosphotransferase; AltName: Full=Adenylat	similar to F38B2.4	adk, AK	PF00406.19|ADK|Adenylate kinase|m.2695:209-355;PF00406.19|ADK|Adenylate kinase|m.2695:377-531;PF13207.3|AAA_17|AAA domain|m.2695:210-331;PF13207.3|AAA_17|AAA domain|m.2695:378-511
cellular_component	virion	GO:0019012	1	c87795_g3	RNA-dependent RNA polymerase [Oyster mushroom spherical virus]	RecName: Full=RNA replication protein; AltName: Full=152 kDa protein; AltName: Full=ORF1 protein; Includes: RecName: Full=RNA-directed RNA polymerase; Includes: RecNam	_	_	PF01443.15|Viral_helicase1|Viral (Superfamily 1) RNA helicase|m.17991:310-544;PF00978.18|RdRP_2|RNA dependent RNA polymerase|m.17993:6-111
cellular_component	membrane part	GO:0044425	10	c129871_g1	NADH dehydrogenase subunit 3 (mitochondrion) [Coccinella septempunctata]	RecName: Full=NADH-ubiquinone oxidoreductase chain 3; AltName: Full=NADH dehydrogenase subunit 3 (mitochondrion) [Anopheles gambiae]	mitochondrial NADH-ubiquinone oxidoreductase chain 3; Core subunit of the mitochondrial memb [...]	ND3	_
cellular_component	membrane part	GO:0044425	10	c92531_g1	PREDICTED: proton-coupled amino acid transporter 1-like [Tribolium castaneum]	RecName: Full=Proton-coupled amino acid transporter 4; Short=Proton/amino acid transporter 4; AltName: Full=Solute carrier family 36 member 4 [Mus musculus]	similar to CG7888-PB, isoform B	SLC36A, PAT	PF01490.15|Aa_trans|Transmembrane amino acid transporter protein|m.18838:39-443
cellular_component	membrane part	GO:0044425	10	c91440_g1	PREDICTED: aquaporin AQPcic [Tribolium castaneum]	RecName: Full=Aquaporin AQPAn.G [Anopheles gambiae]	similar to CG9023-PB, isoform B	AQPN	PF00230.17|MIP|Major intrinsic protein|m.40950:22-191
cellular_component	membrane part	GO:0044425	10	c87594_g1	PREDICTED: aquaporin-12 [Tribolium castaneum]	_	similar to CG12251-PA	AQPN	_
cellular_component	membrane part	GO:0044425	10	c93160_g1	dopamine D2-like receptor [Tribolium castaneum]	RecName: Full=Dopamine D2-like receptor; Short=DD2R [Drosophila melanogaster]	GF20567	DRD2N	PF00001.18|7tm_1|7 transmembrane receptor (rhodopsin family)|m.18398:1-140;PF10323.6|7TM_GPCR_Srv|Serpentine type 7TM GPCR chemoreceptor Srv|m.18398:14-113;PF10320.6|7TM_GPCR_Srsx|Serpentine type 7TM GPCR chemoreceptor Srsx|m.18398:13-113;PF00001.18|7tm_1|7 transmembrane receptor (rhodopsin family)|m.18399:8-113;PF10320.6|7TM_GPCR_Srsx|Serpentine type 7TM GPCR chemoreceptor Srsx|m.18399:31-127
cellular_component	membrane part	GO:0044425	10	c84661_g1	PREDICTED: trimeric intracellular cation channel type B [Tribolium castaneum]	RecName: Full=Trimeric intracellular cation channel type B; Short=TRIC-B; Short=TRICB; AltName: Full=Transmembrane protein 38B	similar to transmembrane protein 38A	_	PF05197.10|TRIC|TRIC channel|m.39724:40-230
cellular_component	membrane part	GO:0044425	10	c95136_g1	PREDICTED: aquaporin AQPAn.G [Tribolium castaneum]	RecName: Full=Aquaporin AQPAn.G [Anopheles gambiae]	similar to aquaporin	AQPN	PF00230.17|MIP|Major intrinsic protein|m.3095:19-230
cellular_component	membrane part	GO:0044425	10	c92842_g1	PREDICTED: glucose transporter type 1 isoform X2 [Tribolium castaneum]	RecName: Full=Glucose transporter type 1; Flags: Precursor [Drosophila melanogaster]	similar to CG1086-PB, isoform B	SLC2A1, GLUT1	PF00083.21|Sugar_tr|Sugar (and other) transporter|m.19905:12-472;PF07690.13|MFS_1|Major Facilitator Superfamily|m.19905:37-422
cellular_component	membrane part	GO:0044425	10	c93981_g1	PREDICTED: sodium/potassium/calcium exchanger 4 [Tribolium castaneum]	RecName: Full=Sodium/potassium/calcium exchanger 4; AltName: Full=Na(+)/K(+)/Ca(2+)-exchange protein 4; AltName: Full=Solute carrier family 24 member 4; Flags: Pr	similar to potassium-dependent sodium-calcium exchanger	_	PF01699.21|Na_Ca_ex|Sodium/calcium exchanger protein|m.5996:88-227;PF01699.21|Na_Ca_ex|Sodium/calcium exchanger protein|m.5996:334-486
cellular_component	membrane part	GO:0044425	10	c44992_g1	cytochrome c oxidase subunit II (mitochondrion) [Coccinella septempunctata]	RecName: Full=Cytochrome c oxidase subunit 2; AltName: Full=Cytochrome c oxidase polypeptide II	Cytochrome c oxidase subunit 2; Cytochrome c oxidase is the component of the respiratory cha [...]	COX2	_
cellular_component	extracellular region	GO:0005576	2	c92189_g1	cuticular protein analogous to peritrophins 3-A1 precursor [Tribolium castaneum]	_	Cuticular protein analogous to peritrophins 3-A1	_	PF01607.21|CBM_14|Chitin binding Peritrophin-A domain|m.42411:21-74;PF01607.21|CBM_14|Chitin binding Peritrophin-A domain|m.42411:89-138;PF01607.21|CBM_14|Chitin binding Peritrophin-A domain|m.42411:175-220
cellular_component	extracellular region	GO:0005576	2	c93830_g1	cuticular protein analogous to peritrophins 3-A2 precursor [Tribolium castaneum]	_	cuticular protein analogous to peritrophins 3-A2	_	PF01607.21|CBM_14|Chitin binding Peritrophin-A domain|m.4586:23-76;PF01607.21|CBM_14|Chitin binding Peritrophin-A domain|m.4586:91-146;PF01607.21|CBM_14|Chitin binding Peritrophin-A domain|m.4586:177-219
cellular_component	membrane	GO:0016020	14	c129871_g1	NADH dehydrogenase subunit 3 (mitochondrion) [Coccinella septempunctata]	RecName: Full=NADH-ubiquinone oxidoreductase chain 3; AltName: Full=NADH dehydrogenase subunit 3 (mitochondrion) [Anopheles gambiae]	mitochondrial NADH-ubiquinone oxidoreductase chain 3; Core subunit of the mitochondrial memb [...]	ND3	_
cellular_component	membrane	GO:0016020	14	c92531_g1	PREDICTED: proton-coupled amino acid transporter 1-like [Tribolium castaneum]	RecName: Full=Proton-coupled amino acid transporter 4; Short=Proton/amino acid transporter 4; AltName: Full=Solute carrier family 36 member 4 [Mus musculus]	similar to CG7888-PB, isoform B	SLC36A, PAT	PF01490.15|Aa_trans|Transmembrane amino acid transporter protein|m.18838:39-443
cellular_component	membrane	GO:0016020	14	c91440_g1	PREDICTED: aquaporin AQPcic [Tribolium castaneum]	RecName: Full=Aquaporin AQPAn.G [Anopheles gambiae]	similar to CG9023-PB, isoform B	AQPN	PF00230.17|MIP|Major intrinsic protein|m.40950:22-191
cellular_component	membrane	GO:0016020	14	c100113_g1	PREDICTED: toll-like receptor 2 [Tribolium castaneum]	RecName: Full=Protein toll; Flags: Precursor [Drosophila melanogaster]	_	TLR13	PF13855.3|LRR_8|Leucine rich repeat|m.24500:85-145;PF13855.3|LRR_8|Leucine rich repeat|m.24500:293-349;PF13855.3|LRR_8|Leucine rich repeat|m.24500:368-427;PF13855.3|LRR_8|Leucine rich repeat|m.24500:469-509;PF01582.17|TIR|TIR domain|m.24500:676-818;PF13306.3|LRR_5|Leucine rich repeats (6 copies)|m.24500:72-143;PF13306.3|LRR_5|Leucine rich repeats (6 copies)|m.24500:362-425;PF13306.3|LRR_5|Leucine…
cellular_component	membrane	GO:0016020	14	c87594_g1	PREDICTED: aquaporin-12 [Tribolium castaneum]	_	similar to CG12251-PA	AQPN	_
cellular_component	membrane	GO:0016020	14	c93160_g1	dopamine D2-like receptor [Tribolium castaneum]	RecName: Full=Dopamine D2-like receptor; Short=DD2R [Drosophila melanogaster]	GF20567	DRD2N	PF00001.18|7tm_1|7 transmembrane receptor (rhodopsin family)|m.18398:1-140;PF10323.6|7TM_GPCR_Srv|Serpentine type 7TM GPCR chemoreceptor Srv|m.18398:14-113;PF10320.6|7TM_GPCR_Srsx|Serpentine type 7TM GPCR chemoreceptor Srsx|m.18398:13-113;PF00001.18|7tm_1|7 transmembrane receptor (rhodopsin family)|m.18399:8-113;PF10320.6|7TM_GPCR_Srsx|Serpentine type 7TM GPCR chemoreceptor Srsx|m.18399:31-127
cellular_component	membrane	GO:0016020	14	c84661_g1	PREDICTED: trimeric intracellular cation channel type B [Tribolium castaneum]	RecName: Full=Trimeric intracellular cation channel type B; Short=TRIC-B; Short=TRICB; AltName: Full=Transmembrane protein 38B	similar to transmembrane protein 38A	_	PF05197.10|TRIC|TRIC channel|m.39724:40-230
cellular_component	membrane	GO:0016020	14	c95136_g1	PREDICTED: aquaporin AQPAn.G [Tribolium castaneum]	RecName: Full=Aquaporin AQPAn.G [Anopheles gambiae]	similar to aquaporin	AQPN	PF00230.17|MIP|Major intrinsic protein|m.3095:19-230
cellular_component	membrane	GO:0016020	14	c93981_g1	PREDICTED: sodium/potassium/calcium exchanger 4 [Tribolium castaneum]	RecName: Full=Sodium/potassium/calcium exchanger 4; AltName: Full=Na(+)/K(+)/Ca(2+)-exchange protein 4; AltName: Full=Solute carrier family 24 member 4; Flags: Pr	similar to potassium-dependent sodium-calcium exchanger	_	PF01699.21|Na_Ca_ex|Sodium/calcium exchanger protein|m.5996:88-227;PF01699.21|Na_Ca_ex|Sodium/calcium exchanger protein|m.5996:334-486
cellular_component	membrane	GO:0016020	14	c92842_g1	PREDICTED: glucose transporter type 1 isoform X2 [Tribolium castaneum]	RecName: Full=Glucose transporter type 1; Flags: Precursor [Drosophila melanogaster]	similar to CG1086-PB, isoform B	SLC2A1, GLUT1	PF00083.21|Sugar_tr|Sugar (and other) transporter|m.19905:12-472;PF07690.13|MFS_1|Major Facilitator Superfamily|m.19905:37-422
cellular_component	membrane	GO:0016020	14	c98895_g4	PREDICTED: facilitated trehalose transporter Tret1 [Tribolium castaneum]	RecName: Full=Facilitated trehalose transporter Tret1-2 homolog; Short=DmTret1-2 [Drosophila melanogaster]	similar to CG6484-PA	_	PF00083.21|Sugar_tr|Sugar (and other) transporter|m.48060:34-452;PF07690.13|MFS_1|Major Facilitator Superfamily|m.48060:59-255;PF07690.13|MFS_1|Major Facilitator Superfamily|m.48060:258-445
cellular_component	membrane	GO:0016020	14	c78436_g1	hypothetical protein L798_04299 [Zootermopsis nevadensis]	_	_	GR	PF08395.9|7tm_7|7tm Chemosensory receptor|m.56731:7-164
cellular_component	membrane	GO:0016020	14	c60939_g1	gustatory receptor 137 [Tribolium castaneum]	_	_	_	PF08395.9|7tm_7|7tm Chemosensory receptor|m.40447:2-294
cellular_component	membrane	GO:0016020	14	c44992_g1	cytochrome c oxidase subunit II (mitochondrion) [Coccinella septempunctata]	RecName: Full=Cytochrome c oxidase subunit 2; AltName: Full=Cytochrome c oxidase polypeptide II	Cytochrome c oxidase subunit 2; Cytochrome c oxidase is the component of the respiratory cha [...]	COX2	_
cellular_component	macromolecular complex	GO:0032991	5	c87795_g1	RNA-dependent RNA polymerase [Oyster mushroom spherical virus]	_	_	_	PF01660.14|Vmethyltransf|Viral methyltransferase|m.17985:146-411
cellular_component	macromolecular complex	GO:0032991	5	c87795_g3	RNA-dependent RNA polymerase [Oyster mushroom spherical virus]	RecName: Full=RNA replication protein; AltName: Full=152 kDa protein; AltName: Full=ORF1 protein; Includes: RecName: Full=RNA-directed RNA polymerase; Includes: RecNam	_	_	PF01443.15|Viral_helicase1|Viral (Superfamily 1) RNA helicase|m.17991:310-544;PF00978.18|RdRP_2|RNA dependent RNA polymerase|m.17993:6-111
cellular_component	macromolecular complex	GO:0032991	5	c89981_g1	ORF1 [Aphid lethal paralysis virus]	RecName: Full=Replicase polyprotein; Contains: RecName: Full=Protein 1A; Contains: RecName: Full=Protein 2A; Contains: RecName: Full=Protein 2B; Contains: RecName:	_	_	PF00680.17|RdRP_1|RNA dependent RNA polymerase|m.38283:1580-1965;PF00910.19|RNA_helicase|RNA helicase|m.38283:567-679;PF08762.7|CRPV_capsid|CRPV capsid protein like|m.38284:591-797;PF00073.17|Rhv|picornavirus capsid protein|m.38284:51-174;PF00073.17|Rhv|picornavirus capsid protein|m.38284:403-480;PF11492.5|Dicistro_VP4|Cricket paralysis virus, VP4|m.38284:240-291
cellular_component	macromolecular complex	GO:0032991	5	c44992_g1	cytochrome c oxidase subunit II (mitochondrion) [Coccinella septempunctata]	RecName: Full=Cytochrome c oxidase subunit 2; AltName: Full=Cytochrome c oxidase polypeptide II	Cytochrome c oxidase subunit 2; Cytochrome c oxidase is the component of the respiratory cha [...]	COX2	_
cellular_component	macromolecular complex	GO:0032991	5	c95289_g2	hypothetical protein YQE_11797, partial [Dendroctonus ponderosae]	RecName: Full=Tubulin beta-1 chain; AltName: Full=Beta-1-tubulin	_	TUBB	_
cellular_component	cell	GO:0005623	11	c28854_g1	formate acetyltransferase [Bacillus coagulans]	RecName: Full=Formate acetyltransferase; AltName: Full=Pyruvate formate-lyase [Staphylococcus epidermidis RP62A]	formate acetyltransferase	E2.3.1.54, pflD	PF02901.12|PFL-like|Pyruvate formate lyase-like|m.27409:26-613;PF01228.18|Gly_radical|Glycine radical|m.27409:629-735;PF04055.18|Radical_SAM|Radical SAM superfamily|m.27410:24-191;PF13353.3|Fer4_12|4Fe-4S single cluster domain|m.27410:16-141;PF13394.3|Fer4_14|4Fe-4S single cluster domain|m.27410:23-106
cellular_component	cell	GO:0005623	11	c129871_g1	NADH dehydrogenase subunit 3 (mitochondrion) [Coccinella septempunctata]	RecName: Full=NADH-ubiquinone oxidoreductase chain 3; AltName: Full=NADH dehydrogenase subunit 3 (mitochondrion) [Anopheles gambiae]	mitochondrial NADH-ubiquinone oxidoreductase chain 3; Core subunit of the mitochondrial memb [...]	ND3	_
cellular_component	cell	GO:0005623	11	c87795_g1	RNA-dependent RNA polymerase [Oyster mushroom spherical virus]	_	_	_	PF01660.14|Vmethyltransf|Viral methyltransferase|m.17985:146-411
cellular_component	cell	GO:0005623	11	c89057_g1	Os05g0227600 [Oryza sativa Japonica Group]	RecName: Full=Keratinocyte proline-rich protein	_	_	PF00078.24|RVT_1|Reverse transcriptase (RNA-dependent DNA polymerase)|m.11755:274-540
cellular_component	cell	GO:0005623	11	c89981_g1	ORF1 [Aphid lethal paralysis virus]	RecName: Full=Replicase polyprotein; Contains: RecName: Full=Protein 1A; Contains: RecName: Full=Protein 2A; Contains: RecName: Full=Protein 2B; Contains: RecName:	_	_	PF00680.17|RdRP_1|RNA dependent RNA polymerase|m.38283:1580-1965;PF00910.19|RNA_helicase|RNA helicase|m.38283:567-679;PF08762.7|CRPV_capsid|CRPV capsid protein like|m.38284:591-797;PF00073.17|Rhv|picornavirus capsid protein|m.38284:51-174;PF00073.17|Rhv|picornavirus capsid protein|m.38284:403-480;PF11492.5|Dicistro_VP4|Cricket paralysis virus, VP4|m.38284:240-291
cellular_component	cell	GO:0005623	11	c95289_g2	hypothetical protein YQE_11797, partial [Dendroctonus ponderosae]	RecName: Full=Tubulin beta-1 chain; AltName: Full=Beta-1-tubulin	_	TUBB	_
cellular_component	cell	GO:0005623	11	c99351_g1	PREDICTED: sarcosine dehydrogenase, mitochondrial [Tribolium castaneum]	RecName: Full=Sarcosine dehydrogenase, mitochondrial; Short=SarDH; Flags: Precursor [Rattus norvegicus]	similar to AGAP007123-PA	SARDH	PF01571.18|GCV_T|Aminomethyltransferase folate-binding domain|m.51826:456-761;PF01266.21|DAO|FAD dependent oxidoreductase|m.51826:37-390;PF16350.2|FAO_M|FAD dependent oxidoreductase central domain|m.51826:398-452;PF08669.8|GCV_T_C|Glycine cleavage T-protein C-terminal barrel domain|m.51826:769-865;PF00890.21|FAD_binding_2|FAD binding domain|m.51826:37-225
cellular_component	cell	GO:0005623	11	c100898_g1	PREDICTED: probable nuclear hormone receptor HR38 [Tribolium castaneum]	RecName: Full=Probable nuclear hormone receptor HR38; Short=dHR38; AltName: Full=Nuclear receptor subfamily 4 group A member 4 [Drosophila melanogaster]	similar to AGAP008334-PA	NR4A2, NURR1	PF00105.15|zf-C4|Zinc finger, C4 type (two domains)|m.28565:262-331;PF00104.27|Hormone_recep|Ligand-binding domain of nuclear hormone receptor|m.28565:397-578
cellular_component	cell	GO:0005623	11	c87795_g3	RNA-dependent RNA polymerase [Oyster mushroom spherical virus]	RecName: Full=RNA replication protein; AltName: Full=152 kDa protein; AltName: Full=ORF1 protein; Includes: RecName: Full=RNA-directed RNA polymerase; Includes: RecNam	_	_	PF01443.15|Viral_helicase1|Viral (Superfamily 1) RNA helicase|m.17991:310-544;PF00978.18|RdRP_2|RNA dependent RNA polymerase|m.17993:6-111
cellular_component	cell	GO:0005623	11	c44992_g1	cytochrome c oxidase subunit II (mitochondrion) [Coccinella septempunctata]	RecName: Full=Cytochrome c oxidase subunit 2; AltName: Full=Cytochrome c oxidase polypeptide II	Cytochrome c oxidase subunit 2; Cytochrome c oxidase is the component of the respiratory cha [...]	COX2	_
cellular_component	cell	GO:0005623	11	c94954_g1	hypothetical protein YQE_08240, partial [Dendroctonus ponderosae]	RecName: Full=Adenylate kinase isoenzyme 1; Short=AK 1; AltName: Full=ATP-AMP transphosphorylase 1; AltName: Full=ATP:AMP phosphotransferase; AltName: Full=Adenylat	similar to F38B2.4	adk, AK	PF00406.19|ADK|Adenylate kinase|m.2695:209-355;PF00406.19|ADK|Adenylate kinase|m.2695:377-531;PF13207.3|AAA_17|AAA domain|m.2695:210-331;PF13207.3|AAA_17|AAA domain|m.2695:378-511
cellular_component	organelle part	GO:0044422	2	c44992_g1	cytochrome c oxidase subunit II (mitochondrion) [Coccinella septempunctata]	RecName: Full=Cytochrome c oxidase subunit 2; AltName: Full=Cytochrome c oxidase polypeptide II	Cytochrome c oxidase subunit 2; Cytochrome c oxidase is the component of the respiratory cha [...]	COX2	_
cellular_component	organelle part	GO:0044422	2	c95289_g2	hypothetical protein YQE_11797, partial [Dendroctonus ponderosae]	RecName: Full=Tubulin beta-1 chain; AltName: Full=Beta-1-tubulin	_	TUBB	_
biological_process	immune system process	GO:0002376	1	c41936_g1	PREDICTED: holotricin-1 [Tribolium hypothetical protein TcasGA2_TC012469 [Tribolium castaneum]	RecName: Full=Defensin, isoforms B and C	GJ22479	_	_
biological_process	regulation of biological process	GO:0050789	5	c85289_g1	PREDICTED: LOW QUALITY PROTEIN: proto-oncogene tyrosine-protein kinase receptor Ret [Tribolium castaneum]	RecName: Full=Proto-oncogene tyrosine-protein kinase receptor Ret; Contains: RecName: Full=Soluble RET kinase fragment; Contains: RecName: Full=Extracellular cell-mem	_	RET	PF07714.14|Pkinase_Tyr|Protein tyrosine kinase|m.39942:9-99;PF00069.22|Pkinase|Protein kinase domain|m.39942:8-97
biological_process	regulation of biological process	GO:0050789	5	c100574_g1	Muscle M-line assembly protein unc-89 [Cerapachys biroi]	RecName: Full=Myosin light chain kinase, smooth muscle; Short=MLCK; Short=smMLCK; AltName: Full=Kinase-related protein; Short=KRP; AltName: Full=Telokin; Contains:	Unc-89 protein	_	PF00069.22|Pkinase|Protein kinase domain|m.28984:639-893;PF00069.22|Pkinase|Protein kinase domain|m.28984:1354-1607;PF07679.13|I-set|Immunoglobulin I-set domain|m.28984:1-55;PF07679.13|I-set|Immunoglobulin I-set domain|m.28984:67-156;PF07679.13|I-set|Immunoglobulin I-set domain|m.28984:169-258;PF07679.13|I-set|Immunoglobulin I-set domain|m.28984:440-516;PF07679.13|I-set|Immunoglobulin I-set domai…
biological_process	regulation of biological process	GO:0050789	5	c100898_g1	PREDICTED: probable nuclear hormone receptor HR38 [Tribolium castaneum]	RecName: Full=Probable nuclear hormone receptor HR38; Short=dHR38; AltName: Full=Nuclear receptor subfamily 4 group A member 4 [Drosophila melanogaster]	similar to AGAP008334-PA	NR4A2, NURR1	PF00105.15|zf-C4|Zinc finger, C4 type (two domains)|m.28565:262-331;PF00104.27|Hormone_recep|Ligand-binding domain of nuclear hormone receptor|m.28565:397-578
biological_process	regulation of biological process	GO:0050789	5	c93093_g1	PREDICTED: guanine nucleotide exchange factor DBS-like [Tribolium castaneum]	RecName: Full=Proto-oncogene DBL; AltName: Full=Proto-oncogene MCF-2; Contains: RecName: Full=MCF2-transforming protein; Contains: RecName: Full=DBL-transforming pr	_	_	PF00621.17|RhoGEF|RhoGEF domain|m.21339:24-199;PF00018.25|SH3_1|SH3 domain|m.21339:407-454;PF00169.26|PH|PH domain|m.21339:220-322
biological_process	regulation of biological process	GO:0050789	5	c93160_g1	dopamine D2-like receptor [Tribolium castaneum]	RecName: Full=Dopamine D2-like receptor; Short=DD2R [Drosophila melanogaster]	GF20567	DRD2N	PF00001.18|7tm_1|7 transmembrane receptor (rhodopsin family)|m.18398:1-140;PF10323.6|7TM_GPCR_Srv|Serpentine type 7TM GPCR chemoreceptor Srv|m.18398:14-113;PF10320.6|7TM_GPCR_Srsx|Serpentine type 7TM GPCR chemoreceptor Srsx|m.18398:13-113;PF00001.18|7tm_1|7 transmembrane receptor (rhodopsin family)|m.18399:8-113;PF10320.6|7TM_GPCR_Srsx|Serpentine type 7TM GPCR chemoreceptor Srsx|m.18399:31-127
biological_process	establishment of localization	GO:0051234	10	c129871_g1	NADH dehydrogenase subunit 3 (mitochondrion) [Coccinella septempunctata]	RecName: Full=NADH-ubiquinone oxidoreductase chain 3; AltName: Full=NADH dehydrogenase subunit 3 (mitochondrion) [Anopheles gambiae]	mitochondrial NADH-ubiquinone oxidoreductase chain 3; Core subunit of the mitochondrial memb [...]	ND3	_
biological_process	establishment of localization	GO:0051234	10	c86470_g1	PREDICTED: soma ferritin [Tribolium hypothetical protein TcasGA2_TC007233 [Tribolium castaneum]	RecName: Full=Soma ferritin	Ferritin	FTH1	PF00210.21|Ferritin|Ferritin-like domain|m.44883:17-157
biological_process	establishment of localization	GO:0051234	10	c91440_g1	PREDICTED: aquaporin AQPcic [Tribolium castaneum]	RecName: Full=Aquaporin AQPAn.G [Anopheles gambiae]	similar to CG9023-PB, isoform B	AQPN	PF00230.17|MIP|Major intrinsic protein|m.40950:22-191
biological_process	establishment of localization	GO:0051234	10	c87594_g1	PREDICTED: aquaporin-12 [Tribolium castaneum]	_	similar to CG12251-PA	AQPN	_
biological_process	establishment of localization	GO:0051234	10	c84661_g1	PREDICTED: trimeric intracellular cation channel type B [Tribolium castaneum]	RecName: Full=Trimeric intracellular cation channel type B; Short=TRIC-B; Short=TRICB; AltName: Full=Transmembrane protein 38B	similar to transmembrane protein 38A	_	PF05197.10|TRIC|TRIC channel|m.39724:40-230
biological_process	establishment of localization	GO:0051234	10	c95136_g1	PREDICTED: aquaporin AQPAn.G [Tribolium castaneum]	RecName: Full=Aquaporin AQPAn.G [Anopheles gambiae]	similar to aquaporin	AQPN	PF00230.17|MIP|Major intrinsic protein|m.3095:19-230
biological_process	establishment of localization	GO:0051234	10	c92842_g1	PREDICTED: glucose transporter type 1 isoform X2 [Tribolium castaneum]	RecName: Full=Glucose transporter type 1; Flags: Precursor [Drosophila melanogaster]	similar to CG1086-PB, isoform B	SLC2A1, GLUT1	PF00083.21|Sugar_tr|Sugar (and other) transporter|m.19905:12-472;PF07690.13|MFS_1|Major Facilitator Superfamily|m.19905:37-422
biological_process	establishment of localization	GO:0051234	10	c98895_g4	PREDICTED: facilitated trehalose transporter Tret1 [Tribolium castaneum]	RecName: Full=Facilitated trehalose transporter Tret1-2 homolog; Short=DmTret1-2 [Drosophila melanogaster]	similar to CG6484-PA	_	PF00083.21|Sugar_tr|Sugar (and other) transporter|m.48060:34-452;PF07690.13|MFS_1|Major Facilitator Superfamily|m.48060:59-255;PF07690.13|MFS_1|Major Facilitator Superfamily|m.48060:258-445
biological_process	establishment of localization	GO:0051234	10	c93981_g1	PREDICTED: sodium/potassium/calcium exchanger 4 [Tribolium castaneum]	RecName: Full=Sodium/potassium/calcium exchanger 4; AltName: Full=Na(+)/K(+)/Ca(2+)-exchange protein 4; AltName: Full=Solute carrier family 24 member 4; Flags: Pr	similar to potassium-dependent sodium-calcium exchanger	_	PF01699.21|Na_Ca_ex|Sodium/calcium exchanger protein|m.5996:88-227;PF01699.21|Na_Ca_ex|Sodium/calcium exchanger protein|m.5996:334-486
biological_process	establishment of localization	GO:0051234	10	c44992_g1	cytochrome c oxidase subunit II (mitochondrion) [Coccinella septempunctata]	RecName: Full=Cytochrome c oxidase subunit 2; AltName: Full=Cytochrome c oxidase polypeptide II	Cytochrome c oxidase subunit 2; Cytochrome c oxidase is the component of the respiratory cha [...]	COX2	_
biological_process	cellular component organization or biogenesis	GO:0071840	1	c95289_g2	hypothetical protein YQE_11797, partial [Dendroctonus ponderosae]	RecName: Full=Tubulin beta-1 chain; AltName: Full=Beta-1-tubulin	_	TUBB	_
biological_process	multi-organism process	GO:0051704	3	c87795_g1	RNA-dependent RNA polymerase [Oyster mushroom spherical virus]	_	_	_	PF01660.14|Vmethyltransf|Viral methyltransferase|m.17985:146-411
biological_process	multi-organism process	GO:0051704	3	c87795_g3	RNA-dependent RNA polymerase [Oyster mushroom spherical virus]	RecName: Full=RNA replication protein; AltName: Full=152 kDa protein; AltName: Full=ORF1 protein; Includes: RecName: Full=RNA-directed RNA polymerase; Includes: RecNam	_	_	PF01443.15|Viral_helicase1|Viral (Superfamily 1) RNA helicase|m.17991:310-544;PF00978.18|RdRP_2|RNA dependent RNA polymerase|m.17993:6-111
biological_process	multi-organism process	GO:0051704	3	c89981_g1	ORF1 [Aphid lethal paralysis virus]	RecName: Full=Replicase polyprotein; Contains: RecName: Full=Protein 1A; Contains: RecName: Full=Protein 2A; Contains: RecName: Full=Protein 2B; Contains: RecName:	_	_	PF00680.17|RdRP_1|RNA dependent RNA polymerase|m.38283:1580-1965;PF00910.19|RNA_helicase|RNA helicase|m.38283:567-679;PF08762.7|CRPV_capsid|CRPV capsid protein like|m.38284:591-797;PF00073.17|Rhv|picornavirus capsid protein|m.38284:51-174;PF00073.17|Rhv|picornavirus capsid protein|m.38284:403-480;PF11492.5|Dicistro_VP4|Cricket paralysis virus, VP4|m.38284:240-291
biological_process	developmental process	GO:0032502	1	c79448_g1	hypothetical protein PHAVU_002G141200g [Phaseolus vulgaris]	RecName: Full=Glycine-rich cell wall structural protein 1.8; Short=GRP 1.8; Flags: Precursor	_	_	_
biological_process	multicellular organismal process	GO:0032501	1	c79448_g1	hypothetical protein PHAVU_002G141200g [Phaseolus vulgaris]	RecName: Full=Glycine-rich cell wall structural protein 1.8; Short=GRP 1.8; Flags: Precursor	_	_	_
biological_process	cellular process	GO:0009987	27	c100574_g1	Muscle M-line assembly protein unc-89 [Cerapachys biroi]	RecName: Full=Myosin light chain kinase, smooth muscle; Short=MLCK; Short=smMLCK; AltName: Full=Kinase-related protein; Short=KRP; AltName: Full=Telokin; Contains:	Unc-89 protein	_	PF00069.22|Pkinase|Protein kinase domain|m.28984:639-893;PF00069.22|Pkinase|Protein kinase domain|m.28984:1354-1607;PF07679.13|I-set|Immunoglobulin I-set domain|m.28984:1-55;PF07679.13|I-set|Immunoglobulin I-set domain|m.28984:67-156;PF07679.13|I-set|Immunoglobulin I-set domain|m.28984:169-258;PF07679.13|I-set|Immunoglobulin I-set domain|m.28984:440-516;PF07679.13|I-set|Immunoglobulin I-set domai…
biological_process	cellular process	GO:0009987	27	c86470_g1	PREDICTED: soma ferritin [Tribolium hypothetical protein TcasGA2_TC007233 [Tribolium castaneum]	RecName: Full=Soma ferritin	Ferritin	FTH1	PF00210.21|Ferritin|Ferritin-like domain|m.44883:17-157
biological_process	cellular process	GO:0009987	27	c89981_g1	ORF1 [Aphid lethal paralysis virus]	RecName: Full=Replicase polyprotein; Contains: RecName: Full=Protein 1A; Contains: RecName: Full=Protein 2A; Contains: RecName: Full=Protein 2B; Contains: RecName:	_	_	PF00680.17|RdRP_1|RNA dependent RNA polymerase|m.38283:1580-1965;PF00910.19|RNA_helicase|RNA helicase|m.38283:567-679;PF08762.7|CRPV_capsid|CRPV capsid protein like|m.38284:591-797;PF00073.17|Rhv|picornavirus capsid protein|m.38284:51-174;PF00073.17|Rhv|picornavirus capsid protein|m.38284:403-480;PF11492.5|Dicistro_VP4|Cricket paralysis virus, VP4|m.38284:240-291
biological_process	cellular process	GO:0009987	27	c99864_g1	PREDICTED: acetylcholinesterase [Tribolium castaneum]	RecName: Full=Acetylcholinesterase; Short=AChE; Flags: Precursor [Culex pipiens]	acetylcholinesterase 1	ACHE	PF00135.25|COesterase|Carboxylesterase family|m.22760:74-596;PF07859.10|Abhydrolase_3|alpha/beta hydrolase fold|m.22760:182-272
biological_process	cellular process	GO:0009987	27	c94287_g1	PREDICTED: protein kinase DC2 [Tribolium castaneum]	RecName: Full=Protein kinase DC2 [Drosophila melanogaster]	similar to CG6117-PA, isoform A	PRKX	PF00069.22|Pkinase|Protein kinase domain|m.4754:38-290;PF07714.14|Pkinase_Tyr|Protein tyrosine kinase|m.4754:39-274;PF14531.3|Kinase-like|Kinase-like|m.4754:148-274
biological_process	cellular process	GO:0009987	27	c99351_g1	PREDICTED: sarcosine dehydrogenase, mitochondrial [Tribolium castaneum]	RecName: Full=Sarcosine dehydrogenase, mitochondrial; Short=SarDH; Flags: Precursor [Rattus norvegicus]	similar to AGAP007123-PA	SARDH	PF01571.18|GCV_T|Aminomethyltransferase folate-binding domain|m.51826:456-761;PF01266.21|DAO|FAD dependent oxidoreductase|m.51826:37-390;PF16350.2|FAO_M|FAD dependent oxidoreductase central domain|m.51826:398-452;PF08669.8|GCV_T_C|Glycine cleavage T-protein C-terminal barrel domain|m.51826:769-865;PF00890.21|FAD_binding_2|FAD binding domain|m.51826:37-225
biological_process	cellular process	GO:0009987	27	c74600_g1	RRNA intron-encoded homing endonuclease [Medicago truncatula]	_	_	_	_
biological_process	cellular process	GO:0009987	27	c85289_g1	PREDICTED: LOW QUALITY PROTEIN: proto-oncogene tyrosine-protein kinase receptor Ret [Tribolium castaneum]	RecName: Full=Proto-oncogene tyrosine-protein kinase receptor Ret; Contains: RecName: Full=Soluble RET kinase fragment; Contains: RecName: Full=Extracellular cell-mem	_	RET	PF07714.14|Pkinase_Tyr|Protein tyrosine kinase|m.39942:9-99;PF00069.22|Pkinase|Protein kinase domain|m.39942:8-97
biological_process	cellular process	GO:0009987	27	c89131_g1	hypothetical protein TcasGA2_TC010289 [Tribolium castaneum]	_	_	_	_
biological_process	cellular process	GO:0009987	27	c100898_g1	PREDICTED: probable nuclear hormone receptor HR38 [Tribolium castaneum]	RecName: Full=Probable nuclear hormone receptor HR38; Short=dHR38; AltName: Full=Nuclear receptor subfamily 4 group A member 4 [Drosophila melanogaster]	similar to AGAP008334-PA	NR4A2, NURR1	PF00105.15|zf-C4|Zinc finger, C4 type (two domains)|m.28565:262-331;PF00104.27|Hormone_recep|Ligand-binding domain of nuclear hormone receptor|m.28565:397-578
biological_process	cellular process	GO:0009987	27	c93981_g1	PREDICTED: sodium/potassium/calcium exchanger 4 [Tribolium castaneum]	RecName: Full=Sodium/potassium/calcium exchanger 4; AltName: Full=Na(+)/K(+)/Ca(2+)-exchange protein 4; AltName: Full=Solute carrier family 24 member 4; Flags: Pr	similar to potassium-dependent sodium-calcium exchanger	_	PF01699.21|Na_Ca_ex|Sodium/calcium exchanger protein|m.5996:88-227;PF01699.21|Na_Ca_ex|Sodium/calcium exchanger protein|m.5996:334-486
biological_process	cellular process	GO:0009987	27	c87795_g3	RNA-dependent RNA polymerase [Oyster mushroom spherical virus]	RecName: Full=RNA replication protein; AltName: Full=152 kDa protein; AltName: Full=ORF1 protein; Includes: RecName: Full=RNA-directed RNA polymerase; Includes: RecNam	_	_	PF01443.15|Viral_helicase1|Viral (Superfamily 1) RNA helicase|m.17991:310-544;PF00978.18|RdRP_2|RNA dependent RNA polymerase|m.17993:6-111
biological_process	cellular process	GO:0009987	27	c93350_g1	hypothetical protein TcasGA2_TC009605 [Tribolium castaneum]	RecName: Full=Tyrosine-protein phosphatase Lar; AltName: Full=Protein-tyrosine-phosphate phosphohydrolase; AltName: Full=dLAR; Flags: Precursor [Drosophila melanogas	similar to brain RPTPmam4	_	PF00102.24|Y_phosphatase|Protein-tyrosine phosphatase|m.21109:115-345;PF00102.24|Y_phosphatase|Protein-tyrosine phosphatase|m.21109:405-638
biological_process	cellular process	GO:0009987	27	c94954_g1	hypothetical protein YQE_08240, partial [Dendroctonus ponderosae]	RecName: Full=Adenylate kinase isoenzyme 1; Short=AK 1; AltName: Full=ATP-AMP transphosphorylase 1; AltName: Full=ATP:AMP phosphotransferase; AltName: Full=Adenylat	similar to F38B2.4	adk, AK	PF00406.19|ADK|Adenylate kinase|m.2695:209-355;PF00406.19|ADK|Adenylate kinase|m.2695:377-531;PF13207.3|AAA_17|AAA domain|m.2695:210-331;PF13207.3|AAA_17|AAA domain|m.2695:378-511
biological_process	cellular process	GO:0009987	27	c87575_g2	PREDICTED: threo-3-hydroxyaspartate ammonia-lyase isoform X2 [Tribolium hypothetical protein TcasGA2_TC008704 [Tribolium castaneum	RecName: Full=Putative threonine dehydratase; AltName: Full=Threonine deaminase [Sinorhizobium fredii NGR234]	similar to CG8129-PB, isoform B	E4.3.1.19, ilvA, tdcB	PF00291.22|PALP|Pyridoxal-phosphate dependent enzyme|m.18230:33-319
biological_process	cellular process	GO:0009987	27	c28854_g1	formate acetyltransferase [Bacillus coagulans]	RecName: Full=Formate acetyltransferase; AltName: Full=Pyruvate formate-lyase [Staphylococcus epidermidis RP62A]	formate acetyltransferase	E2.3.1.54, pflD	PF02901.12|PFL-like|Pyruvate formate lyase-like|m.27409:26-613;PF01228.18|Gly_radical|Glycine radical|m.27409:629-735;PF04055.18|Radical_SAM|Radical SAM superfamily|m.27410:24-191;PF13353.3|Fer4_12|4Fe-4S single cluster domain|m.27410:16-141;PF13394.3|Fer4_14|4Fe-4S single cluster domain|m.27410:23-106
biological_process	cellular process	GO:0009987	27	c129871_g1	NADH dehydrogenase subunit 3 (mitochondrion) [Coccinella septempunctata]	RecName: Full=NADH-ubiquinone oxidoreductase chain 3; AltName: Full=NADH dehydrogenase subunit 3 (mitochondrion) [Anopheles gambiae]	mitochondrial NADH-ubiquinone oxidoreductase chain 3; Core subunit of the mitochondrial memb [...]	ND3	_
biological_process	cellular process	GO:0009987	27	c100324_g2	hypothetical protein TcasGA2_TC006868 [Tribolium castaneum]	RecName: Full=Probable serine/threonine-protein kinase tsuA; AltName: Full=Tsunami [Dictyostelium discoideum]	_	CPK	PF00069.22|Pkinase|Protein kinase domain|m.24262:50-190;PF07714.14|Pkinase_Tyr|Protein tyrosine kinase|m.24262:51-197
biological_process	cellular process	GO:0009987	27	c100113_g1	PREDICTED: toll-like receptor 2 [Tribolium castaneum]	RecName: Full=Protein toll; Flags: Precursor [Drosophila melanogaster]	_	TLR13	PF13855.3|LRR_8|Leucine rich repeat|m.24500:85-145;PF13855.3|LRR_8|Leucine rich repeat|m.24500:293-349;PF13855.3|LRR_8|Leucine rich repeat|m.24500:368-427;PF13855.3|LRR_8|Leucine rich repeat|m.24500:469-509;PF01582.17|TIR|TIR domain|m.24500:676-818;PF13306.3|LRR_5|Leucine rich repeats (6 copies)|m.24500:72-143;PF13306.3|LRR_5|Leucine rich repeats (6 copies)|m.24500:362-425;PF13306.3|LRR_5|Leucine…
biological_process	cellular process	GO:0009987	27	c87795_g1	RNA-dependent RNA polymerase [Oyster mushroom spherical virus]	_	_	_	PF01660.14|Vmethyltransf|Viral methyltransferase|m.17985:146-411
biological_process	cellular process	GO:0009987	27	c93093_g1	PREDICTED: guanine nucleotide exchange factor DBS-like [Tribolium castaneum]	RecName: Full=Proto-oncogene DBL; AltName: Full=Proto-oncogene MCF-2; Contains: RecName: Full=MCF2-transforming protein; Contains: RecName: Full=DBL-transforming pr	_	_	PF00621.17|RhoGEF|RhoGEF domain|m.21339:24-199;PF00018.25|SH3_1|SH3 domain|m.21339:407-454;PF00169.26|PH|PH domain|m.21339:220-322
biological_process	cellular process	GO:0009987	27	c95289_g2	hypothetical protein YQE_11797, partial [Dendroctonus ponderosae]	RecName: Full=Tubulin beta-1 chain; AltName: Full=Beta-1-tubulin	_	TUBB	_
biological_process	cellular process	GO:0009987	27	c93160_g1	dopamine D2-like receptor [Tribolium castaneum]	RecName: Full=Dopamine D2-like receptor; Short=DD2R [Drosophila melanogaster]	GF20567	DRD2N	PF00001.18|7tm_1|7 transmembrane receptor (rhodopsin family)|m.18398:1-140;PF10323.6|7TM_GPCR_Srv|Serpentine type 7TM GPCR chemoreceptor Srv|m.18398:14-113;PF10320.6|7TM_GPCR_Srsx|Serpentine type 7TM GPCR chemoreceptor Srsx|m.18398:13-113;PF00001.18|7tm_1|7 transmembrane receptor (rhodopsin family)|m.18399:8-113;PF10320.6|7TM_GPCR_Srsx|Serpentine type 7TM GPCR chemoreceptor Srsx|m.18399:31-127
biological_process	cellular process	GO:0009987	27	c100282_g1	hypothetical protein TcasGA2_TC002231 [Tribolium castaneum]	RecName: Full=Probable RNA-directed DNA polymerase from transposon X-element; AltName: Full=Reverse transcriptase [Drosophila melanogaster]	_	AK9	PF00078.24|RVT_1|Reverse transcriptase (RNA-dependent DNA polymerase)|m.27145:21-231;PF14529.3|Exo_endo_phos_2|Endonuclease-reverse transcriptase|m.27147:2-104
biological_process	cellular process	GO:0009987	27	c92842_g1	PREDICTED: glucose transporter type 1 isoform X2 [Tribolium castaneum]	RecName: Full=Glucose transporter type 1; Flags: Precursor [Drosophila melanogaster]	similar to CG1086-PB, isoform B	SLC2A1, GLUT1	PF00083.21|Sugar_tr|Sugar (and other) transporter|m.19905:12-472;PF07690.13|MFS_1|Major Facilitator Superfamily|m.19905:37-422
biological_process	cellular process	GO:0009987	27	c44992_g1	cytochrome c oxidase subunit II (mitochondrion) [Coccinella septempunctata]	RecName: Full=Cytochrome c oxidase subunit 2; AltName: Full=Cytochrome c oxidase polypeptide II	Cytochrome c oxidase subunit 2; Cytochrome c oxidase is the component of the respiratory cha [...]	COX2	_
biological_process	cellular process	GO:0009987	27	c91043_g1	microtubule-associated protein 1 light chain 3 [Bombyx mori]	RecName: Full=Microtubule-associated proteins 1A/1B light chain 3C; AltName: Full=Autophagy-related protein LC3 C; AltName: Full=Autophagy-related ubiquitin-like m	Putative uncharacterized protein GLEAN_15312	MAP1LC	PF02991.13|Atg8|Autophagy protein Atg8 ubiquitin like|m.55109:51-153;PF04110.10|APG12|Ubiquitin-like autophagy protein Apg12|m.55109:76-153
biological_process	response to stimulus	GO:0050896	5	c85289_g1	PREDICTED: LOW QUALITY PROTEIN: proto-oncogene tyrosine-protein kinase receptor Ret [Tribolium castaneum]	RecName: Full=Proto-oncogene tyrosine-protein kinase receptor Ret; Contains: RecName: Full=Soluble RET kinase fragment; Contains: RecName: Full=Extracellular cell-mem	_	RET	PF07714.14|Pkinase_Tyr|Protein tyrosine kinase|m.39942:9-99;PF00069.22|Pkinase|Protein kinase domain|m.39942:8-97
biological_process	response to stimulus	GO:0050896	5	c100574_g1	Muscle M-line assembly protein unc-89 [Cerapachys biroi]	RecName: Full=Myosin light chain kinase, smooth muscle; Short=MLCK; Short=smMLCK; AltName: Full=Kinase-related protein; Short=KRP; AltName: Full=Telokin; Contains:	Unc-89 protein	_	PF00069.22|Pkinase|Protein kinase domain|m.28984:639-893;PF00069.22|Pkinase|Protein kinase domain|m.28984:1354-1607;PF07679.13|I-set|Immunoglobulin I-set domain|m.28984:1-55;PF07679.13|I-set|Immunoglobulin I-set domain|m.28984:67-156;PF07679.13|I-set|Immunoglobulin I-set domain|m.28984:169-258;PF07679.13|I-set|Immunoglobulin I-set domain|m.28984:440-516;PF07679.13|I-set|Immunoglobulin I-set domai…
biological_process	response to stimulus	GO:0050896	5	c100898_g1	PREDICTED: probable nuclear hormone receptor HR38 [Tribolium castaneum]	RecName: Full=Probable nuclear hormone receptor HR38; Short=dHR38; AltName: Full=Nuclear receptor subfamily 4 group A member 4 [Drosophila melanogaster]	similar to AGAP008334-PA	NR4A2, NURR1	PF00105.15|zf-C4|Zinc finger, C4 type (two domains)|m.28565:262-331;PF00104.27|Hormone_recep|Ligand-binding domain of nuclear hormone receptor|m.28565:397-578
biological_process	response to stimulus	GO:0050896	5	c41936_g1	PREDICTED: holotricin-1 [Tribolium hypothetical protein TcasGA2_TC012469 [Tribolium castaneum]	RecName: Full=Defensin, isoforms B and C	GJ22479	_	_
biological_process	response to stimulus	GO:0050896	5	c93160_g1	dopamine D2-like receptor [Tribolium castaneum]	RecName: Full=Dopamine D2-like receptor; Short=DD2R [Drosophila melanogaster]	GF20567	DRD2N	PF00001.18|7tm_1|7 transmembrane receptor (rhodopsin family)|m.18398:1-140;PF10323.6|7TM_GPCR_Srv|Serpentine type 7TM GPCR chemoreceptor Srv|m.18398:14-113;PF10320.6|7TM_GPCR_Srsx|Serpentine type 7TM GPCR chemoreceptor Srsx|m.18398:13-113;PF00001.18|7tm_1|7 transmembrane receptor (rhodopsin family)|m.18399:8-113;PF10320.6|7TM_GPCR_Srsx|Serpentine type 7TM GPCR chemoreceptor Srsx|m.18399:31-127
biological_process	single-organism process	GO:0044699	24	c100574_g1	Muscle M-line assembly protein unc-89 [Cerapachys biroi]	RecName: Full=Myosin light chain kinase, smooth muscle; Short=MLCK; Short=smMLCK; AltName: Full=Kinase-related protein; Short=KRP; AltName: Full=Telokin; Contains:	Unc-89 protein	_	PF00069.22|Pkinase|Protein kinase domain|m.28984:639-893;PF00069.22|Pkinase|Protein kinase domain|m.28984:1354-1607;PF07679.13|I-set|Immunoglobulin I-set domain|m.28984:1-55;PF07679.13|I-set|Immunoglobulin I-set domain|m.28984:67-156;PF07679.13|I-set|Immunoglobulin I-set domain|m.28984:169-258;PF07679.13|I-set|Immunoglobulin I-set domain|m.28984:440-516;PF07679.13|I-set|Immunoglobulin I-set domai…
biological_process	single-organism process	GO:0044699	24	c86470_g1	PREDICTED: soma ferritin [Tribolium hypothetical protein TcasGA2_TC007233 [Tribolium castaneum]	RecName: Full=Soma ferritin	Ferritin	FTH1	PF00210.21|Ferritin|Ferritin-like domain|m.44883:17-157
biological_process	single-organism process	GO:0044699	24	c89981_g1	ORF1 [Aphid lethal paralysis virus]	RecName: Full=Replicase polyprotein; Contains: RecName: Full=Protein 1A; Contains: RecName: Full=Protein 2A; Contains: RecName: Full=Protein 2B; Contains: RecName:	_	_	PF00680.17|RdRP_1|RNA dependent RNA polymerase|m.38283:1580-1965;PF00910.19|RNA_helicase|RNA helicase|m.38283:567-679;PF08762.7|CRPV_capsid|CRPV capsid protein like|m.38284:591-797;PF00073.17|Rhv|picornavirus capsid protein|m.38284:51-174;PF00073.17|Rhv|picornavirus capsid protein|m.38284:403-480;PF11492.5|Dicistro_VP4|Cricket paralysis virus, VP4|m.38284:240-291
biological_process	single-organism process	GO:0044699	24	c99864_g1	PREDICTED: acetylcholinesterase [Tribolium castaneum]	RecName: Full=Acetylcholinesterase; Short=AChE; Flags: Precursor [Culex pipiens]	acetylcholinesterase 1	ACHE	PF00135.25|COesterase|Carboxylesterase family|m.22760:74-596;PF07859.10|Abhydrolase_3|alpha/beta hydrolase fold|m.22760:182-272
biological_process	single-organism process	GO:0044699	24	c94287_g1	PREDICTED: protein kinase DC2 [Tribolium castaneum]	RecName: Full=Protein kinase DC2 [Drosophila melanogaster]	similar to CG6117-PA, isoform A	PRKX	PF00069.22|Pkinase|Protein kinase domain|m.4754:38-290;PF07714.14|Pkinase_Tyr|Protein tyrosine kinase|m.4754:39-274;PF14531.3|Kinase-like|Kinase-like|m.4754:148-274
biological_process	single-organism process	GO:0044699	24	c99351_g1	PREDICTED: sarcosine dehydrogenase, mitochondrial [Tribolium castaneum]	RecName: Full=Sarcosine dehydrogenase, mitochondrial; Short=SarDH; Flags: Precursor [Rattus norvegicus]	similar to AGAP007123-PA	SARDH	PF01571.18|GCV_T|Aminomethyltransferase folate-binding domain|m.51826:456-761;PF01266.21|DAO|FAD dependent oxidoreductase|m.51826:37-390;PF16350.2|FAO_M|FAD dependent oxidoreductase central domain|m.51826:398-452;PF08669.8|GCV_T_C|Glycine cleavage T-protein C-terminal barrel domain|m.51826:769-865;PF00890.21|FAD_binding_2|FAD binding domain|m.51826:37-225
biological_process	single-organism process	GO:0044699	24	c84661_g1	PREDICTED: trimeric intracellular cation channel type B [Tribolium castaneum]	RecName: Full=Trimeric intracellular cation channel type B; Short=TRIC-B; Short=TRICB; AltName: Full=Transmembrane protein 38B	similar to transmembrane protein 38A	_	PF05197.10|TRIC|TRIC channel|m.39724:40-230
biological_process	single-organism process	GO:0044699	24	c85289_g1	PREDICTED: LOW QUALITY PROTEIN: proto-oncogene tyrosine-protein kinase receptor Ret [Tribolium castaneum]	RecName: Full=Proto-oncogene tyrosine-protein kinase receptor Ret; Contains: RecName: Full=Soluble RET kinase fragment; Contains: RecName: Full=Extracellular cell-mem	_	RET	PF07714.14|Pkinase_Tyr|Protein tyrosine kinase|m.39942:9-99;PF00069.22|Pkinase|Protein kinase domain|m.39942:8-97
biological_process	single-organism process	GO:0044699	24	c100898_g1	PREDICTED: probable nuclear hormone receptor HR38 [Tribolium castaneum]	RecName: Full=Probable nuclear hormone receptor HR38; Short=dHR38; AltName: Full=Nuclear receptor subfamily 4 group A member 4 [Drosophila melanogaster]	similar to AGAP008334-PA	NR4A2, NURR1	PF00105.15|zf-C4|Zinc finger, C4 type (two domains)|m.28565:262-331;PF00104.27|Hormone_recep|Ligand-binding domain of nuclear hormone receptor|m.28565:397-578
biological_process	single-organism process	GO:0044699	24	c93981_g1	PREDICTED: sodium/potassium/calcium exchanger 4 [Tribolium castaneum]	RecName: Full=Sodium/potassium/calcium exchanger 4; AltName: Full=Na(+)/K(+)/Ca(2+)-exchange protein 4; AltName: Full=Solute carrier family 24 member 4; Flags: Pr	similar to potassium-dependent sodium-calcium exchanger	_	PF01699.21|Na_Ca_ex|Sodium/calcium exchanger protein|m.5996:88-227;PF01699.21|Na_Ca_ex|Sodium/calcium exchanger protein|m.5996:334-486
biological_process	single-organism process	GO:0044699	24	c98895_g4	PREDICTED: facilitated trehalose transporter Tret1 [Tribolium castaneum]	RecName: Full=Facilitated trehalose transporter Tret1-2 homolog; Short=DmTret1-2 [Drosophila melanogaster]	similar to CG6484-PA	_	PF00083.21|Sugar_tr|Sugar (and other) transporter|m.48060:34-452;PF07690.13|MFS_1|Major Facilitator Superfamily|m.48060:59-255;PF07690.13|MFS_1|Major Facilitator Superfamily|m.48060:258-445
biological_process	single-organism process	GO:0044699	24	c87795_g3	RNA-dependent RNA polymerase [Oyster mushroom spherical virus]	RecName: Full=RNA replication protein; AltName: Full=152 kDa protein; AltName: Full=ORF1 protein; Includes: RecName: Full=RNA-directed RNA polymerase; Includes: RecNam	_	_	PF01443.15|Viral_helicase1|Viral (Superfamily 1) RNA helicase|m.17991:310-544;PF00978.18|RdRP_2|RNA dependent RNA polymerase|m.17993:6-111
biological_process	single-organism process	GO:0044699	24	c94954_g1	hypothetical protein YQE_08240, partial [Dendroctonus ponderosae]	RecName: Full=Adenylate kinase isoenzyme 1; Short=AK 1; AltName: Full=ATP-AMP transphosphorylase 1; AltName: Full=ATP:AMP phosphotransferase; AltName: Full=Adenylat	similar to F38B2.4	adk, AK	PF00406.19|ADK|Adenylate kinase|m.2695:209-355;PF00406.19|ADK|Adenylate kinase|m.2695:377-531;PF13207.3|AAA_17|AAA domain|m.2695:210-331;PF13207.3|AAA_17|AAA domain|m.2695:378-511
biological_process	single-organism process	GO:0044699	24	c87575_g2	PREDICTED: threo-3-hydroxyaspartate ammonia-lyase isoform X2 [Tribolium hypothetical protein TcasGA2_TC008704 [Tribolium castaneum	RecName: Full=Putative threonine dehydratase; AltName: Full=Threonine deaminase [Sinorhizobium fredii NGR234]	similar to CG8129-PB, isoform B	E4.3.1.19, ilvA, tdcB	PF00291.22|PALP|Pyridoxal-phosphate dependent enzyme|m.18230:33-319
biological_process	single-organism process	GO:0044699	24	c28854_g1	formate acetyltransferase [Bacillus coagulans]	RecName: Full=Formate acetyltransferase; AltName: Full=Pyruvate formate-lyase [Staphylococcus epidermidis RP62A]	formate acetyltransferase	E2.3.1.54, pflD	PF02901.12|PFL-like|Pyruvate formate lyase-like|m.27409:26-613;PF01228.18|Gly_radical|Glycine radical|m.27409:629-735;PF04055.18|Radical_SAM|Radical SAM superfamily|m.27410:24-191;PF13353.3|Fer4_12|4Fe-4S single cluster domain|m.27410:16-141;PF13394.3|Fer4_14|4Fe-4S single cluster domain|m.27410:23-106
biological_process	single-organism process	GO:0044699	24	c129871_g1	NADH dehydrogenase subunit 3 (mitochondrion) [Coccinella septempunctata]	RecName: Full=NADH-ubiquinone oxidoreductase chain 3; AltName: Full=NADH dehydrogenase subunit 3 (mitochondrion) [Anopheles gambiae]	mitochondrial NADH-ubiquinone oxidoreductase chain 3; Core subunit of the mitochondrial memb [...]	ND3	_
biological_process	single-organism process	GO:0044699	24	c100113_g1	PREDICTED: toll-like receptor 2 [Tribolium castaneum]	RecName: Full=Protein toll; Flags: Precursor [Drosophila melanogaster]	_	TLR13	PF13855.3|LRR_8|Leucine rich repeat|m.24500:85-145;PF13855.3|LRR_8|Leucine rich repeat|m.24500:293-349;PF13855.3|LRR_8|Leucine rich repeat|m.24500:368-427;PF13855.3|LRR_8|Leucine rich repeat|m.24500:469-509;PF01582.17|TIR|TIR domain|m.24500:676-818;PF13306.3|LRR_5|Leucine rich repeats (6 copies)|m.24500:72-143;PF13306.3|LRR_5|Leucine rich repeats (6 copies)|m.24500:362-425;PF13306.3|LRR_5|Leucine…
biological_process	single-organism process	GO:0044699	24	c87795_g1	RNA-dependent RNA polymerase [Oyster mushroom spherical virus]	_	_	_	PF01660.14|Vmethyltransf|Viral methyltransferase|m.17985:146-411
biological_process	single-organism process	GO:0044699	24	c79448_g1	hypothetical protein PHAVU_002G141200g [Phaseolus vulgaris]	RecName: Full=Glycine-rich cell wall structural protein 1.8; Short=GRP 1.8; Flags: Precursor	_	_	_
biological_process	single-organism process	GO:0044699	24	c93093_g1	PREDICTED: guanine nucleotide exchange factor DBS-like [Tribolium castaneum]	RecName: Full=Proto-oncogene DBL; AltName: Full=Proto-oncogene MCF-2; Contains: RecName: Full=MCF2-transforming protein; Contains: RecName: Full=DBL-transforming pr	_	_	PF00621.17|RhoGEF|RhoGEF domain|m.21339:24-199;PF00018.25|SH3_1|SH3 domain|m.21339:407-454;PF00169.26|PH|PH domain|m.21339:220-322
biological_process	single-organism process	GO:0044699	24	c95289_g2	hypothetical protein YQE_11797, partial [Dendroctonus ponderosae]	RecName: Full=Tubulin beta-1 chain; AltName: Full=Beta-1-tubulin	_	TUBB	_
biological_process	single-organism process	GO:0044699	24	c93160_g1	dopamine D2-like receptor [Tribolium castaneum]	RecName: Full=Dopamine D2-like receptor; Short=DD2R [Drosophila melanogaster]	GF20567	DRD2N	PF00001.18|7tm_1|7 transmembrane receptor (rhodopsin family)|m.18398:1-140;PF10323.6|7TM_GPCR_Srv|Serpentine type 7TM GPCR chemoreceptor Srv|m.18398:14-113;PF10320.6|7TM_GPCR_Srsx|Serpentine type 7TM GPCR chemoreceptor Srsx|m.18398:13-113;PF00001.18|7tm_1|7 transmembrane receptor (rhodopsin family)|m.18399:8-113;PF10320.6|7TM_GPCR_Srsx|Serpentine type 7TM GPCR chemoreceptor Srsx|m.18399:31-127
biological_process	single-organism process	GO:0044699	24	c92842_g1	PREDICTED: glucose transporter type 1 isoform X2 [Tribolium castaneum]	RecName: Full=Glucose transporter type 1; Flags: Precursor [Drosophila melanogaster]	similar to CG1086-PB, isoform B	SLC2A1, GLUT1	PF00083.21|Sugar_tr|Sugar (and other) transporter|m.19905:12-472;PF07690.13|MFS_1|Major Facilitator Superfamily|m.19905:37-422
biological_process	single-organism process	GO:0044699	24	c44992_g1	cytochrome c oxidase subunit II (mitochondrion) [Coccinella septempunctata]	RecName: Full=Cytochrome c oxidase subunit 2; AltName: Full=Cytochrome c oxidase polypeptide II	Cytochrome c oxidase subunit 2; Cytochrome c oxidase is the component of the respiratory cha [...]	COX2	_
biological_process	signaling	GO:0023052	4	c85289_g1	PREDICTED: LOW QUALITY PROTEIN: proto-oncogene tyrosine-protein kinase receptor Ret [Tribolium castaneum]	RecName: Full=Proto-oncogene tyrosine-protein kinase receptor Ret; Contains: RecName: Full=Soluble RET kinase fragment; Contains: RecName: Full=Extracellular cell-mem	_	RET	PF07714.14|Pkinase_Tyr|Protein tyrosine kinase|m.39942:9-99;PF00069.22|Pkinase|Protein kinase domain|m.39942:8-97
biological_process	signaling	GO:0023052	4	c100574_g1	Muscle M-line assembly protein unc-89 [Cerapachys biroi]	RecName: Full=Myosin light chain kinase, smooth muscle; Short=MLCK; Short=smMLCK; AltName: Full=Kinase-related protein; Short=KRP; AltName: Full=Telokin; Contains:	Unc-89 protein	_	PF00069.22|Pkinase|Protein kinase domain|m.28984:639-893;PF00069.22|Pkinase|Protein kinase domain|m.28984:1354-1607;PF07679.13|I-set|Immunoglobulin I-set domain|m.28984:1-55;PF07679.13|I-set|Immunoglobulin I-set domain|m.28984:67-156;PF07679.13|I-set|Immunoglobulin I-set domain|m.28984:169-258;PF07679.13|I-set|Immunoglobulin I-set domain|m.28984:440-516;PF07679.13|I-set|Immunoglobulin I-set domai…
biological_process	signaling	GO:0023052	4	c100898_g1	PREDICTED: probable nuclear hormone receptor HR38 [Tribolium castaneum]	RecName: Full=Probable nuclear hormone receptor HR38; Short=dHR38; AltName: Full=Nuclear receptor subfamily 4 group A member 4 [Drosophila melanogaster]	similar to AGAP008334-PA	NR4A2, NURR1	PF00105.15|zf-C4|Zinc finger, C4 type (two domains)|m.28565:262-331;PF00104.27|Hormone_recep|Ligand-binding domain of nuclear hormone receptor|m.28565:397-578
biological_process	signaling	GO:0023052	4	c93160_g1	dopamine D2-like receptor [Tribolium castaneum]	RecName: Full=Dopamine D2-like receptor; Short=DD2R [Drosophila melanogaster]	GF20567	DRD2N	PF00001.18|7tm_1|7 transmembrane receptor (rhodopsin family)|m.18398:1-140;PF10323.6|7TM_GPCR_Srv|Serpentine type 7TM GPCR chemoreceptor Srv|m.18398:14-113;PF10320.6|7TM_GPCR_Srsx|Serpentine type 7TM GPCR chemoreceptor Srsx|m.18398:13-113;PF00001.18|7tm_1|7 transmembrane receptor (rhodopsin family)|m.18399:8-113;PF10320.6|7TM_GPCR_Srsx|Serpentine type 7TM GPCR chemoreceptor Srsx|m.18399:31-127
biological_process	localization	GO:0051179	10	c129871_g1	NADH dehydrogenase subunit 3 (mitochondrion) [Coccinella septempunctata]	RecName: Full=NADH-ubiquinone oxidoreductase chain 3; AltName: Full=NADH dehydrogenase subunit 3 (mitochondrion) [Anopheles gambiae]	mitochondrial NADH-ubiquinone oxidoreductase chain 3; Core subunit of the mitochondrial memb [...]	ND3	_
biological_process	localization	GO:0051179	10	c86470_g1	PREDICTED: soma ferritin [Tribolium hypothetical protein TcasGA2_TC007233 [Tribolium castaneum]	RecName: Full=Soma ferritin	Ferritin	FTH1	PF00210.21|Ferritin|Ferritin-like domain|m.44883:17-157
biological_process	localization	GO:0051179	10	c91440_g1	PREDICTED: aquaporin AQPcic [Tribolium castaneum]	RecName: Full=Aquaporin AQPAn.G [Anopheles gambiae]	similar to CG9023-PB, isoform B	AQPN	PF00230.17|MIP|Major intrinsic protein|m.40950:22-191
biological_process	localization	GO:0051179	10	c87594_g1	PREDICTED: aquaporin-12 [Tribolium castaneum]	_	similar to CG12251-PA	AQPN	_
biological_process	localization	GO:0051179	10	c84661_g1	PREDICTED: trimeric intracellular cation channel type B [Tribolium castaneum]	RecName: Full=Trimeric intracellular cation channel type B; Short=TRIC-B; Short=TRICB; AltName: Full=Transmembrane protein 38B	similar to transmembrane protein 38A	_	PF05197.10|TRIC|TRIC channel|m.39724:40-230
biological_process	localization	GO:0051179	10	c95136_g1	PREDICTED: aquaporin AQPAn.G [Tribolium castaneum]	RecName: Full=Aquaporin AQPAn.G [Anopheles gambiae]	similar to aquaporin	AQPN	PF00230.17|MIP|Major intrinsic protein|m.3095:19-230
biological_process	localization	GO:0051179	10	c92842_g1	PREDICTED: glucose transporter type 1 isoform X2 [Tribolium castaneum]	RecName: Full=Glucose transporter type 1; Flags: Precursor [Drosophila melanogaster]	similar to CG1086-PB, isoform B	SLC2A1, GLUT1	PF00083.21|Sugar_tr|Sugar (and other) transporter|m.19905:12-472;PF07690.13|MFS_1|Major Facilitator Superfamily|m.19905:37-422
biological_process	localization	GO:0051179	10	c98895_g4	PREDICTED: facilitated trehalose transporter Tret1 [Tribolium castaneum]	RecName: Full=Facilitated trehalose transporter Tret1-2 homolog; Short=DmTret1-2 [Drosophila melanogaster]	similar to CG6484-PA	_	PF00083.21|Sugar_tr|Sugar (and other) transporter|m.48060:34-452;PF07690.13|MFS_1|Major Facilitator Superfamily|m.48060:59-255;PF07690.13|MFS_1|Major Facilitator Superfamily|m.48060:258-445
biological_process	localization	GO:0051179	10	c93981_g1	PREDICTED: sodium/potassium/calcium exchanger 4 [Tribolium castaneum]	RecName: Full=Sodium/potassium/calcium exchanger 4; AltName: Full=Na(+)/K(+)/Ca(2+)-exchange protein 4; AltName: Full=Solute carrier family 24 member 4; Flags: Pr	similar to potassium-dependent sodium-calcium exchanger	_	PF01699.21|Na_Ca_ex|Sodium/calcium exchanger protein|m.5996:88-227;PF01699.21|Na_Ca_ex|Sodium/calcium exchanger protein|m.5996:334-486
biological_process	localization	GO:0051179	10	c44992_g1	cytochrome c oxidase subunit II (mitochondrion) [Coccinella septempunctata]	RecName: Full=Cytochrome c oxidase subunit 2; AltName: Full=Cytochrome c oxidase polypeptide II	Cytochrome c oxidase subunit 2; Cytochrome c oxidase is the component of the respiratory cha [...]	COX2	_
biological_process	metabolic process	GO:0008152	31	c100574_g1	Muscle M-line assembly protein unc-89 [Cerapachys biroi]	RecName: Full=Myosin light chain kinase, smooth muscle; Short=MLCK; Short=smMLCK; AltName: Full=Kinase-related protein; Short=KRP; AltName: Full=Telokin; Contains:	Unc-89 protein	_	PF00069.22|Pkinase|Protein kinase domain|m.28984:639-893;PF00069.22|Pkinase|Protein kinase domain|m.28984:1354-1607;PF07679.13|I-set|Immunoglobulin I-set domain|m.28984:1-55;PF07679.13|I-set|Immunoglobulin I-set domain|m.28984:67-156;PF07679.13|I-set|Immunoglobulin I-set domain|m.28984:169-258;PF07679.13|I-set|Immunoglobulin I-set domain|m.28984:440-516;PF07679.13|I-set|Immunoglobulin I-set domai…
biological_process	metabolic process	GO:0008152	31	c92119_g1	PREDICTED: amine sulfotransferase [Tribolium castaneum]	RecName: Full=Sulfotransferase 1C4; Short=ST1C4; AltName: Full=Sulfotransferase 1C2; Short=SULT1C#2 [Homo sapiens]	similar to CG16733-PA	_	PF00685.24|Sulfotransfer_1|Sulfotransferase domain|m.40559:117-378
biological_process	metabolic process	GO:0008152	31	c90932_g1	Epidermal retinal dehydrogenase 2 [Zootermopsis nevadensis]	RecName: Full=Epidermal retinol dehydrogenase 2; Short=EPHD-2; Short=RDH-E2; AltName: Full=Retinal short-chain dehydrogenase reductase 2; Short=retSDR2; AltName: F	similar to CG2254-PA	_	PF00106.22|adh_short|short chain dehydrogenase|m.55853:71-261;PF13561.3|adh_short_C2|Enoyl-(Acyl carrier protein) reductase|m.55853:76-263;PF08659.7|KR|KR domain|m.55853:72-234
biological_process	metabolic process	GO:0008152	31	c89981_g1	ORF1 [Aphid lethal paralysis virus]	RecName: Full=Replicase polyprotein; Contains: RecName: Full=Protein 1A; Contains: RecName: Full=Protein 2A; Contains: RecName: Full=Protein 2B; Contains: RecName:	_	_	PF00680.17|RdRP_1|RNA dependent RNA polymerase|m.38283:1580-1965;PF00910.19|RNA_helicase|RNA helicase|m.38283:567-679;PF08762.7|CRPV_capsid|CRPV capsid protein like|m.38284:591-797;PF00073.17|Rhv|picornavirus capsid protein|m.38284:51-174;PF00073.17|Rhv|picornavirus capsid protein|m.38284:403-480;PF11492.5|Dicistro_VP4|Cricket paralysis virus, VP4|m.38284:240-291
biological_process	metabolic process	GO:0008152	31	c99864_g1	PREDICTED: acetylcholinesterase [Tribolium castaneum]	RecName: Full=Acetylcholinesterase; Short=AChE; Flags: Precursor [Culex pipiens]	acetylcholinesterase 1	ACHE	PF00135.25|COesterase|Carboxylesterase family|m.22760:74-596;PF07859.10|Abhydrolase_3|alpha/beta hydrolase fold|m.22760:182-272
biological_process	metabolic process	GO:0008152	31	c94287_g1	PREDICTED: protein kinase DC2 [Tribolium castaneum]	RecName: Full=Protein kinase DC2 [Drosophila melanogaster]	similar to CG6117-PA, isoform A	PRKX	PF00069.22|Pkinase|Protein kinase domain|m.4754:38-290;PF07714.14|Pkinase_Tyr|Protein tyrosine kinase|m.4754:39-274;PF14531.3|Kinase-like|Kinase-like|m.4754:148-274
biological_process	metabolic process	GO:0008152	31	c99351_g1	PREDICTED: sarcosine dehydrogenase, mitochondrial [Tribolium castaneum]	RecName: Full=Sarcosine dehydrogenase, mitochondrial; Short=SarDH; Flags: Precursor [Rattus norvegicus]	similar to AGAP007123-PA	SARDH	PF01571.18|GCV_T|Aminomethyltransferase folate-binding domain|m.51826:456-761;PF01266.21|DAO|FAD dependent oxidoreductase|m.51826:37-390;PF16350.2|FAO_M|FAD dependent oxidoreductase central domain|m.51826:398-452;PF08669.8|GCV_T_C|Glycine cleavage T-protein C-terminal barrel domain|m.51826:769-865;PF00890.21|FAD_binding_2|FAD binding domain|m.51826:37-225
biological_process	metabolic process	GO:0008152	31	c74600_g1	RRNA intron-encoded homing endonuclease [Medicago truncatula]	_	_	_	_
biological_process	metabolic process	GO:0008152	31	c89131_g1	hypothetical protein TcasGA2_TC010289 [Tribolium castaneum]	_	_	_	_
biological_process	metabolic process	GO:0008152	31	c85289_g1	PREDICTED: LOW QUALITY PROTEIN: proto-oncogene tyrosine-protein kinase receptor Ret [Tribolium castaneum]	RecName: Full=Proto-oncogene tyrosine-protein kinase receptor Ret; Contains: RecName: Full=Soluble RET kinase fragment; Contains: RecName: Full=Extracellular cell-mem	_	RET	PF07714.14|Pkinase_Tyr|Protein tyrosine kinase|m.39942:9-99;PF00069.22|Pkinase|Protein kinase domain|m.39942:8-97
biological_process	metabolic process	GO:0008152	31	c100898_g1	PREDICTED: probable nuclear hormone receptor HR38 [Tribolium castaneum]	RecName: Full=Probable nuclear hormone receptor HR38; Short=dHR38; AltName: Full=Nuclear receptor subfamily 4 group A member 4 [Drosophila melanogaster]	similar to AGAP008334-PA	NR4A2, NURR1	PF00105.15|zf-C4|Zinc finger, C4 type (two domains)|m.28565:262-331;PF00104.27|Hormone_recep|Ligand-binding domain of nuclear hormone receptor|m.28565:397-578
biological_process	metabolic process	GO:0008152	31	c87795_g3	RNA-dependent RNA polymerase [Oyster mushroom spherical virus]	RecName: Full=RNA replication protein; AltName: Full=152 kDa protein; AltName: Full=ORF1 protein; Includes: RecName: Full=RNA-directed RNA polymerase; Includes: RecNam	_	_	PF01443.15|Viral_helicase1|Viral (Superfamily 1) RNA helicase|m.17991:310-544;PF00978.18|RdRP_2|RNA dependent RNA polymerase|m.17993:6-111
biological_process	metabolic process	GO:0008152	31	c95425_g2	PREDICTED: carboxypeptidase E-like [Tribolium castaneum]	RecName: Full=Carboxypeptidase D; AltName: Full=Metallocarboxypeptidase D; AltName: Full=gp180; Flags: Precursor [Mus musculus]	PREDICTED: similar to Zinc carboxypeptidase family protein [Tribolium castaneum].	CPE	PF00246.21|Peptidase_M14|Zinc carboxypeptidase|m.35717:16-167;PF13620.3|CarboxypepD_reg|Carboxypeptidase regulatory-like domain|m.35717:180-265
biological_process	metabolic process	GO:0008152	31	c93350_g1	hypothetical protein TcasGA2_TC009605 [Tribolium castaneum]	RecName: Full=Tyrosine-protein phosphatase Lar; AltName: Full=Protein-tyrosine-phosphate phosphohydrolase; AltName: Full=dLAR; Flags: Precursor [Drosophila melanogas	similar to brain RPTPmam4	_	PF00102.24|Y_phosphatase|Protein-tyrosine phosphatase|m.21109:115-345;PF00102.24|Y_phosphatase|Protein-tyrosine phosphatase|m.21109:405-638
biological_process	metabolic process	GO:0008152	31	c94954_g1	hypothetical protein YQE_08240, partial [Dendroctonus ponderosae]	RecName: Full=Adenylate kinase isoenzyme 1; Short=AK 1; AltName: Full=ATP-AMP transphosphorylase 1; AltName: Full=ATP:AMP phosphotransferase; AltName: Full=Adenylat	similar to F38B2.4	adk, AK	PF00406.19|ADK|Adenylate kinase|m.2695:209-355;PF00406.19|ADK|Adenylate kinase|m.2695:377-531;PF13207.3|AAA_17|AAA domain|m.2695:210-331;PF13207.3|AAA_17|AAA domain|m.2695:378-511
biological_process	metabolic process	GO:0008152	31	c87575_g2	PREDICTED: threo-3-hydroxyaspartate ammonia-lyase isoform X2 [Tribolium hypothetical protein TcasGA2_TC008704 [Tribolium castaneum	RecName: Full=Putative threonine dehydratase; AltName: Full=Threonine deaminase [Sinorhizobium fredii NGR234]	similar to CG8129-PB, isoform B	E4.3.1.19, ilvA, tdcB	PF00291.22|PALP|Pyridoxal-phosphate dependent enzyme|m.18230:33-319
biological_process	metabolic process	GO:0008152	31	c28854_g1	formate acetyltransferase [Bacillus coagulans]	RecName: Full=Formate acetyltransferase; AltName: Full=Pyruvate formate-lyase [Staphylococcus epidermidis RP62A]	formate acetyltransferase	E2.3.1.54, pflD	PF02901.12|PFL-like|Pyruvate formate lyase-like|m.27409:26-613;PF01228.18|Gly_radical|Glycine radical|m.27409:629-735;PF04055.18|Radical_SAM|Radical SAM superfamily|m.27410:24-191;PF13353.3|Fer4_12|4Fe-4S single cluster domain|m.27410:16-141;PF13394.3|Fer4_14|4Fe-4S single cluster domain|m.27410:23-106
biological_process	metabolic process	GO:0008152	31	c129871_g1	NADH dehydrogenase subunit 3 (mitochondrion) [Coccinella septempunctata]	RecName: Full=NADH-ubiquinone oxidoreductase chain 3; AltName: Full=NADH dehydrogenase subunit 3 (mitochondrion) [Anopheles gambiae]	mitochondrial NADH-ubiquinone oxidoreductase chain 3; Core subunit of the mitochondrial memb [...]	ND3	_
biological_process	metabolic process	GO:0008152	31	c100324_g2	hypothetical protein TcasGA2_TC006868 [Tribolium castaneum]	RecName: Full=Probable serine/threonine-protein kinase tsuA; AltName: Full=Tsunami [Dictyostelium discoideum]	_	CPK	PF00069.22|Pkinase|Protein kinase domain|m.24262:50-190;PF07714.14|Pkinase_Tyr|Protein tyrosine kinase|m.24262:51-197
biological_process	metabolic process	GO:0008152	31	c91343_g1	beta-1,3-glucanase, partial [Tenebrio molitor]	RecName: Full=Beta-1,3-glucan-binding protein; Short=GBP; Flags: Precursor	Gram-negative bacteria binding protein 1	_	PF00722.18|Glyco_hydro_16|Glycosyl hydrolases family 16|m.54723:146-281
biological_process	metabolic process	GO:0008152	31	c100113_g1	PREDICTED: toll-like receptor 2 [Tribolium castaneum]	RecName: Full=Protein toll; Flags: Precursor [Drosophila melanogaster]	_	TLR13	PF13855.3|LRR_8|Leucine rich repeat|m.24500:85-145;PF13855.3|LRR_8|Leucine rich repeat|m.24500:293-349;PF13855.3|LRR_8|Leucine rich repeat|m.24500:368-427;PF13855.3|LRR_8|Leucine rich repeat|m.24500:469-509;PF01582.17|TIR|TIR domain|m.24500:676-818;PF13306.3|LRR_5|Leucine rich repeats (6 copies)|m.24500:72-143;PF13306.3|LRR_5|Leucine rich repeats (6 copies)|m.24500:362-425;PF13306.3|LRR_5|Leucine…
biological_process	metabolic process	GO:0008152	31	c87795_g1	RNA-dependent RNA polymerase [Oyster mushroom spherical virus]	_	_	_	PF01660.14|Vmethyltransf|Viral methyltransferase|m.17985:146-411
biological_process	metabolic process	GO:0008152	31	c93093_g1	PREDICTED: guanine nucleotide exchange factor DBS-like [Tribolium castaneum]	RecName: Full=Proto-oncogene DBL; AltName: Full=Proto-oncogene MCF-2; Contains: RecName: Full=MCF2-transforming protein; Contains: RecName: Full=DBL-transforming pr	_	_	PF00621.17|RhoGEF|RhoGEF domain|m.21339:24-199;PF00018.25|SH3_1|SH3 domain|m.21339:407-454;PF00169.26|PH|PH domain|m.21339:220-322
biological_process	metabolic process	GO:0008152	31	c93830_g1	cuticular protein analogous to peritrophins 3-A2 precursor [Tribolium castaneum]	_	cuticular protein analogous to peritrophins 3-A2	_	PF01607.21|CBM_14|Chitin binding Peritrophin-A domain|m.4586:23-76;PF01607.21|CBM_14|Chitin binding Peritrophin-A domain|m.4586:91-146;PF01607.21|CBM_14|Chitin binding Peritrophin-A domain|m.4586:177-219
biological_process	metabolic process	GO:0008152	31	c95289_g2	hypothetical protein YQE_11797, partial [Dendroctonus ponderosae]	RecName: Full=Tubulin beta-1 chain; AltName: Full=Beta-1-tubulin	_	TUBB	_
biological_process	metabolic process	GO:0008152	31	c100282_g1	hypothetical protein TcasGA2_TC002231 [Tribolium castaneum]	RecName: Full=Probable RNA-directed DNA polymerase from transposon X-element; AltName: Full=Reverse transcriptase [Drosophila melanogaster]	_	AK9	PF00078.24|RVT_1|Reverse transcriptase (RNA-dependent DNA polymerase)|m.27145:21-231;PF14529.3|Exo_endo_phos_2|Endonuclease-reverse transcriptase|m.27147:2-104
biological_process	metabolic process	GO:0008152	31	c92189_g1	cuticular protein analogous to peritrophins 3-A1 precursor [Tribolium castaneum]	_	Cuticular protein analogous to peritrophins 3-A1	_	PF01607.21|CBM_14|Chitin binding Peritrophin-A domain|m.42411:21-74;PF01607.21|CBM_14|Chitin binding Peritrophin-A domain|m.42411:89-138;PF01607.21|CBM_14|Chitin binding Peritrophin-A domain|m.42411:175-220
biological_process	metabolic process	GO:0008152	31	c100440_g1	PREDICTED: carboxypeptidase M isoform X2 [Tribolium castaneum]	RecName: Full=Carboxypeptidase M; Short=CPM; Flags: Precursor [Pongo abelii]	carboxypeptidase D	_	PF00246.21|Peptidase_M14|Zinc carboxypeptidase|m.29547:99-376;PF13620.3|CarboxypepD_reg|Carboxypeptidase regulatory-like domain|m.29547:389-462;PF00071.19|Ras|Ras family|m.29548:16-173;PF08477.10|Roc|Ras of Complex, Roc, domain of DAPkinase|m.29548:16-131;PF00025.18|Arf|ADP-ribosylation factor family|m.29548:11-167;PF01926.20|MMR_HSR1|50S ribosome-binding GTPase|m.29548:16-121
biological_process	metabolic process	GO:0008152	31	c44992_g1	cytochrome c oxidase subunit II (mitochondrion) [Coccinella septempunctata]	RecName: Full=Cytochrome c oxidase subunit 2; AltName: Full=Cytochrome c oxidase polypeptide II	Cytochrome c oxidase subunit 2; Cytochrome c oxidase is the component of the respiratory cha [...]	COX2	_
biological_process	metabolic process	GO:0008152	31	c94675_g1	PREDICTED: serine protease 42 [Tribolium castaneum]	RecName: Full=Serine protease 44; AltName: Full=Testis serine protease 4; Short=TESSP-4; AltName: Full=Testis-specific serine protease 4; Flags: Precursor [Mus mu	serine protease H2	_	PF00089.23|Trypsin|Trypsin|m.1936:157-399
biological_process	metabolic process	GO:0008152	31	c91043_g1	microtubule-associated protein 1 light chain 3 [Bombyx mori]	RecName: Full=Microtubule-associated proteins 1A/1B light chain 3C; AltName: Full=Autophagy-related protein LC3 C; AltName: Full=Autophagy-related ubiquitin-like m	Putative uncharacterized protein GLEAN_15312	MAP1LC	PF02991.13|Atg8|Autophagy protein Atg8 ubiquitin like|m.55109:51-153;PF04110.10|APG12|Ubiquitin-like autophagy protein Apg12|m.55109:76-153
biological_process	biological regulation	GO:0065007	6	c85289_g1	PREDICTED: LOW QUALITY PROTEIN: proto-oncogene tyrosine-protein kinase receptor Ret [Tribolium castaneum]	RecName: Full=Proto-oncogene tyrosine-protein kinase receptor Ret; Contains: RecName: Full=Soluble RET kinase fragment; Contains: RecName: Full=Extracellular cell-mem	_	RET	PF07714.14|Pkinase_Tyr|Protein tyrosine kinase|m.39942:9-99;PF00069.22|Pkinase|Protein kinase domain|m.39942:8-97
biological_process	biological regulation	GO:0065007	6	c100574_g1	Muscle M-line assembly protein unc-89 [Cerapachys biroi]	RecName: Full=Myosin light chain kinase, smooth muscle; Short=MLCK; Short=smMLCK; AltName: Full=Kinase-related protein; Short=KRP; AltName: Full=Telokin; Contains:	Unc-89 protein	_	PF00069.22|Pkinase|Protein kinase domain|m.28984:639-893;PF00069.22|Pkinase|Protein kinase domain|m.28984:1354-1607;PF07679.13|I-set|Immunoglobulin I-set domain|m.28984:1-55;PF07679.13|I-set|Immunoglobulin I-set domain|m.28984:67-156;PF07679.13|I-set|Immunoglobulin I-set domain|m.28984:169-258;PF07679.13|I-set|Immunoglobulin I-set domain|m.28984:440-516;PF07679.13|I-set|Immunoglobulin I-set domai…
biological_process	biological regulation	GO:0065007	6	c86470_g1	PREDICTED: soma ferritin [Tribolium hypothetical protein TcasGA2_TC007233 [Tribolium castaneum]	RecName: Full=Soma ferritin	Ferritin	FTH1	PF00210.21|Ferritin|Ferritin-like domain|m.44883:17-157
biological_process	biological regulation	GO:0065007	6	c100898_g1	PREDICTED: probable nuclear hormone receptor HR38 [Tribolium castaneum]	RecName: Full=Probable nuclear hormone receptor HR38; Short=dHR38; AltName: Full=Nuclear receptor subfamily 4 group A member 4 [Drosophila melanogaster]	similar to AGAP008334-PA	NR4A2, NURR1	PF00105.15|zf-C4|Zinc finger, C4 type (two domains)|m.28565:262-331;PF00104.27|Hormone_recep|Ligand-binding domain of nuclear hormone receptor|m.28565:397-578
biological_process	biological regulation	GO:0065007	6	c93093_g1	PREDICTED: guanine nucleotide exchange factor DBS-like [Tribolium castaneum]	RecName: Full=Proto-oncogene DBL; AltName: Full=Proto-oncogene MCF-2; Contains: RecName: Full=MCF2-transforming protein; Contains: RecName: Full=DBL-transforming pr	_	_	PF00621.17|RhoGEF|RhoGEF domain|m.21339:24-199;PF00018.25|SH3_1|SH3 domain|m.21339:407-454;PF00169.26|PH|PH domain|m.21339:220-322
biological_process	biological regulation	GO:0065007	6	c93160_g1	dopamine D2-like receptor [Tribolium castaneum]	RecName: Full=Dopamine D2-like receptor; Short=DD2R [Drosophila melanogaster]	GF20567	DRD2N	PF00001.18|7tm_1|7 transmembrane receptor (rhodopsin family)|m.18398:1-140;PF10323.6|7TM_GPCR_Srv|Serpentine type 7TM GPCR chemoreceptor Srv|m.18398:14-113;PF10320.6|7TM_GPCR_Srsx|Serpentine type 7TM GPCR chemoreceptor Srsx|m.18398:13-113;PF00001.18|7tm_1|7 transmembrane receptor (rhodopsin family)|m.18399:8-113;PF10320.6|7TM_GPCR_Srsx|Serpentine type 7TM GPCR chemoreceptor Srsx|m.18399:31-127
