# Supplementary material for: Transcriptome sequencing of Coccinella septempunctata adults (Coleoptera: Coccinellidae) feeding on artificial diet and Aphis craccivora
Source: PLoS One. 2020 Aug 17;15(8):e0236249. doi: 10.1371/journal.pone.0236249 (PMC7430724; doi:10.1371/journal.pone.0236249)
Supplement: S8 File — (XLS) [file pone.0236249.s008.xls]

CKF_vs_ADF.diff.exp.xls.up.list GO.list level 2.annot.xls
Term_type	Term	GO_id	num_of_gene	seq_id	NR_Description	Swissprot_Description	String_description	KEGG_GENE	Pfam
molecular_function	protein binding transcription factor activity	GO:0000988	1	c90790_g1	hypothetical protein TcasGA2_TC013723 [Tribolium castaneum]	RecName: Full=Protein big brother [Drosophila melanogaster]	similar to CG7959-PA	_	PF02312.14|CBF_beta|Core binding factor beta subunit|m.55271:34-171
molecular_function	binding	GO:0005488	30	c93369_g1	hypothetical protein TcasGA2_TC006978 [Tribolium castaneum]	RecName: Full=Mannose-binding protein C; Short=MBP-C; AltName: Full=MBP1; AltName: Full=Mannan-binding protein; AltName: Full=Mannose-binding lectin; Flags: Precurs	similar to CG9134-PB, isoform B	_	PF00059.18|Lectin_C|Lectin C-type domain|m.19154:128-242
molecular_function	binding	GO:0005488	30	c90892_g2	Casein kinase II subunit alpha [Camponotus floridanus]	RecName: Full=Casein kinase II subunit alpha; Short=CK II subunit alpha	casein kinase II alpha subunit	CSNK2A	PF00069.22|Pkinase|Protein kinase domain|m.55201:37-322;PF07714.14|Pkinase_Tyr|Protein tyrosine kinase|m.55201:38-233;PF01636.20|APH|Phosphotransferase enzyme family|m.55201:146-190
molecular_function	binding	GO:0005488	30	c99379_g2	hypothetical protein TcasGA2_TC005776 [Tribolium castaneum]	RecName: Full=Meiosis arrest female protein 1 homolog; AltName: Full=Limkain-b1 [Xenopus (Silurana) tropicalis]	similar to limkain b1	LKAP, MARF1	PF12872.4|OST-HTH|OST-HTH/LOTUS domain|m.49679:476-541;PF12872.4|OST-HTH|OST-HTH/LOTUS domain|m.49679:551-608;PF12872.4|OST-HTH|OST-HTH/LOTUS domain|m.49679:634-699;PF12872.4|OST-HTH|OST-HTH/LOTUS domain|m.49679:710-778
molecular_function	binding	GO:0005488	30	c100070_g1	ecdysone-induced protein 78c [Haliotis diversicolor]	RecName: Full=Ecdysone-induced protein 78C; Short=DR-78; AltName: Full=Nuclear receptor subfamily 1 group E member 1 [Drosophila melanogaster]	similar to GA14768-PA	NR1D3	PF00105.15|zf-C4|Zinc finger, C4 type (two domains)|m.24925:64-132;PF00104.27|Hormone_recep|Ligand-binding domain of nuclear hormone receptor|m.24925:230-394
molecular_function	binding	GO:0005488	30	c92734_g2	aminopeptidase-like protein [Tribolium castaneum]	RecName: Full=Glutamyl aminopeptidase; Short=EAP; AltName: Full=Aminopeptidase A; Short=AP-A; AltName: Full=Differentiation antigen gp160; AltName: CD_antigen=CD24	_	ENPEP	PF01433.17|Peptidase_M1|Peptidase family M1|m.19218:1-257
molecular_function	binding	GO:0005488	30	c100485_g1	hypothetical protein TcasGA2_TC009401 [Tribolium castaneum]	_	_	_	PF00078.24|RVT_1|Reverse transcriptase (RNA-dependent DNA polymerase)|m.29451:291-451;PF00665.23|rve|Integrase core domain|m.29451:807-916;PF03732.14|Retrotrans_gag|Retrotransposon gag protein|m.29452:69-150
molecular_function	binding	GO:0005488	30	c91024_g2	PREDICTED: guanine nucleotide-binding protein G(s) subunit alpha [Tribolium hypothetical protein TcasGA2_TC009299 [Tribolium casta	RecName: Full=Guanine nucleotide-binding protein G(s) subunit alpha; AltName: Full=Adenylate cyclase-stimulating G alpha protein [Anopheles gambiae]	similar to AGAP012095-PA	GNAS	PF00503.17|G-alpha|G-protein alpha subunit|m.54787:1-313;PF00025.18|Arf|ADP-ribosylation factor family|m.54787:135-228
molecular_function	binding	GO:0005488	30	c99801_g1	PREDICTED: uncharacterized protein LOC662708 [Tribolium castaneum]	RecName: Full=Centromere protein J; Short=CENP-J	Odorant binding protein 11	CENPJ	PF07202.10|Tcp10_C|T-complex protein 10 C-terminus|m.26340:917-1073;PF01395.19|PBP_GOBP|PBP/GOBP family|m.26341:67-140
molecular_function	binding	GO:0005488	30	c87056_g1	PREDICTED: probable ATP-dependent RNA helicase pitchoune [Tribolium castaneum]	RecName: Full=ATP-dependent RNA helicase DDX18; AltName: Full=DEAD box protein 18; AltName: Full=Myc-regulated DEAD box protein; Short=MrDb [Homo sapiens]	similar to CG6375-PB, isoform B	DDX18, HAS1	PF00270.26|DEAD|DEAD/DEAH box helicase|m.45364:122-291;PF00271.28|Helicase_C|Helicase conserved C-terminal domain|m.45364:330-434;PF13959.3|DUF4217|Domain of unknown function (DUF4217)|m.45364:477-537
molecular_function	binding	GO:0005488	30	c95077_g1	PREDICTED: RNA-binding protein fusilli isoform X2 [Tribolium castaneum]	RecName: Full=Epithelial splicing regulatory protein 2; AltName: Full=RNA-binding motif protein 35B; AltName: Full=RNA-binding protein 35B	similar to CG8205-PD, isoform D	ESRP1_2	PF00076.19|RRM_1|RNA recognition motif. (a.k.a. RRM, RBD, or RNP domain)|m.335:337-410
molecular_function	binding	GO:0005488	30	c93252_g1	PREDICTED: synaptic vesicle membrane protein VAT-1 homolog-like isoform X1 [Tribolium castaneum]	RecName: Full=Synaptic vesicle membrane protein VAT-1 homolog-like [Homo sapiens]	similar to Synaptic vesicle membrane protein VAT-1 homolog	_	PF13602.3|ADH_zinc_N_2|Zinc-binding dehydrogenase|m.19639:244-384;PF08240.9|ADH_N|Alcohol dehydrogenase GroES-like domain|m.19639:72-133;PF00107.23|ADH_zinc_N|Zinc-binding dehydrogenase|m.19639:195-326
molecular_function	binding	GO:0005488	30	c90602_g1	PREDICTED: nuclear receptor subfamily 2 group E member 1 [Tribolium castaneum]	RecName: Full=Nuclear receptor subfamily 2 group E member 1; AltName: Full=Nuclear receptor TLX; AltName: Full=Protein tailless homolog; Short=Tll [Oryzias latipes]	retinoic acid receptor gamma, putative	K08709	PF00105.15|zf-C4|Zinc finger, C4 type (two domains)|m.56120:10-78;PF00104.27|Hormone_recep|Ligand-binding domain of nuclear hormone receptor|m.56120:119-257
molecular_function	binding	GO:0005488	30	c86966_g1	cytochrome P450 307A1 [Tribolium castaneum]	RecName: Full=Cytochrome P450 307a1; AltName: Full=CYPCCCVIIA1; AltName: Full=Protein spook [Drosophila melanogaster]	cytochrome P450 307A1	spo, spok, CYP307A	PF00067.19|p450|Cytochrome P450|m.45365:27-462
molecular_function	binding	GO:0005488	30	c91514_g1	hypothetical protein TcasGA2_TC007721 [Tribolium castaneum]	RecName: Full=Signal-induced proliferation-associated 1-like protein 1; Short=SIPA1-like protein 1 [Mus musculus]	similar to CG18646-PA	_	PF02145.12|Rap_GAP|Rap/ran-GAP|m.41937:97-279;PF00651.28|BTB|BTB/POZ domain|m.41937:525-584
molecular_function	binding	GO:0005488	30	c91870_g1	PREDICTED: acidic phospholipase A2 PA4 isoform X2 [Tribolium castaneum]	RecName: Full=Acidic phospholipase A2 PA4; Short=PLA2; AltName: Full=Phosphatidylcholine 2-acylhydrolase; Contains: RecName: Full=Acidic phospholipase A2 PA2	phospholipase A2E	PLA2G, SPLA2	PF05826.9|Phospholip_A2_2|Phospholipase A2|m.41285:94-189
molecular_function	binding	GO:0005488	30	c95004_g1	hypothetical protein TcasGA2_TC011636 [Tribolium castaneum]	RecName: Full=Speract receptor; AltName: Full=Guanylate cyclase; Flags: Precursor	similar to guanylyl cyclase receptor	ANPRA, NPR1	PF07714.14|Pkinase_Tyr|Protein tyrosine kinase|m.1631:52-299;PF00211.17|Guanylate_cyc|Adenylate and Guanylate cyclase catalytic domain|m.1631:366-479;PF00069.22|Pkinase|Protein kinase domain|m.1631:36-295;PF07701.11|HNOBA|Heme NO binding associated|m.1631:317-359;PF00211.17|Guanylate_cyc|Adenylate and Guanylate cyclase catalytic domain|m.1632:13-89
molecular_function	binding	GO:0005488	30	c87226_g1	unknown [Dendroctonus ponderosae]	_	similar to CG4159-PA	truA, PUS1	PF00076.19|RRM_1|RNA recognition motif. (a.k.a. RRM, RBD, or RNP domain)|m.44769:42-111
molecular_function	binding	GO:0005488	30	c92539_g1	PREDICTED: protein bicaudal C [Tribolium castaneum]	RecName: Full=Protein bicaudal C [Drosophila melanogaster]	similar to CG4824-PA, isoform A	BICC1, BICC	PF00013.26|KH_1|KH domain|m.19684:146-211;PF00013.26|KH_1|KH domain|m.19684:296-361;PF00536.27|SAM_1|SAM domain (Sterile alpha motif)|m.19684:708-766;PF07647.14|SAM_2|SAM domain (Sterile alpha motif)|m.19684:708-766
molecular_function	binding	GO:0005488	30	c100804_g1	PREDICTED: unconventional myosin-Va isoform X2 [Tribolium castaneum]	RecName: Full=Unconventional myosin-Va; AltName: Full=Dilute myosin heavy chain, non-muscle; AltName: Full=Myosin heavy chain p190; AltName: Full=Myosin-V [Gallus ga	myosin 5	MYO5	PF00063.18|Myosin_head|Myosin head (motor domain)|m.30544:71-745;PF01843.16|DIL|DIL domain|m.30544:1651-1751;PF00612.24|IQ|IQ calmodulin-binding motif|m.30544:785-801;PF00612.24|IQ|IQ calmodulin-binding motif|m.30544:809-829;PF00612.24|IQ|IQ calmodulin-binding motif|m.30544:832-851;PF00612.24|IQ|IQ calmodulin-binding motif|m.30544:859-875;PF00612.24|IQ|IQ calmodulin-binding motif|m.30544:883-900
molecular_function	binding	GO:0005488	30	c100986_g1	hypothetical protein YQE_08755, partial [Dendroctonus ponderosae]	RecName: Full=DNA polymerase zeta catalytic subunit; AltName: Full=Protein reversionless 3-like; Short=REV3-like; AltName: Full=Seizure-related protein 4 [Mus mus	similar to CG1925-PA	POLZ1, rev3	PF00136.18|DNA_pol_B|DNA polymerase family B|m.30026:1679-2137;PF03104.16|DNA_pol_B_exo1|DNA polymerase family B, exonuclease domain|m.30026:46-192;PF03104.16|DNA_pol_B_exo1|DNA polymerase family B, exonuclease domain|m.30026:1424-1615;PF14260.3|zf-C4pol|C4-type zinc-finger of DNA polymerase delta|m.30026:2178-2244;PF00233.16|PDEase_I|3'5'-cyclic nucleotide phosphodiesterase|m.30027:483-713;PF015…
molecular_function	binding	GO:0005488	30	c100510_g1	thr4 [Tenebrio molitor]	RecName: Full=Hormone receptor 4; Short=dHR4; AltName: Full=Nuclear receptor subfamily 6 group A member 2 [Drosophila melanogaster]	similar to Hormone receptor 4 (dHR4)	NR6AN	PF00105.15|zf-C4|Zinc finger, C4 type (two domains)|m.30841:390-457
molecular_function	binding	GO:0005488	30	c89051_g1	cytochrome P450 345D2 [Tribolium castaneum]	RecName: Full=Probable cytochrome P450 6a23; AltName: Full=CYPVIA23 [Drosophila melanogaster]	_	CYP6	PF00067.19|p450|Cytochrome P450|m.12139:33-487
molecular_function	binding	GO:0005488	30	c94285_g1	hypothetical protein TcasGA2_TC007938 [Tribolium castaneum]	RecName: Full=Putative ATP-dependent RNA helicase me31b; AltName: Full=Maternal expression at 31B [Drosophila melanogaster]	similar to CG4916-PA, isoform A	DDX6, RCK, DHH1	PF00270.26|DEAD|DEAD/DEAH box helicase|m.5553:86-250;PF00271.28|Helicase_C|Helicase conserved C-terminal domain|m.5553:287-393;PF04851.12|ResIII|Type III restriction enzyme, res subunit|m.5553:100-245
molecular_function	binding	GO:0005488	30	c100722_g1	PREDICTED: cadherin-23 [Tribolium castaneum]	RecName: Full=Protocadherin Fat 2; AltName: Full=Multiple epidermal growth factor-like domains protein 1; Short=Multiple EGF-like domains protein 1; Flags: Precursor	similar to CG3389-PA	_	PF00028.14|Cadherin|Cadherin domain|m.28468:185-277;PF00028.14|Cadherin|Cadherin domain|m.28468:294-393;PF00028.14|Cadherin|Cadherin domain|m.28468:525-621;PF00028.14|Cadherin|Cadherin domain|m.28468:636-736;PF00028.14|Cadherin|Cadherin domain|m.28468:751-848;PF00028.14|Cadherin|Cadherin domain|m.28468:865-958;PF00028.14|Cadherin|Cadherin domain|m.28468:985-1075;PF00028.14|Cadherin|Cadherin domai…
molecular_function	binding	GO:0005488	30	c95231_g1	PREDICTED: aromatic amino acid aminotransferase DDB_G0287711 [Tribolium castaneum]	RecName: Full=Kynurenine/alpha-aminoadipate aminotransferase, mitochondrial; Short=KAT/AadAT; AltName: Full=2-aminoadipate aminotransferase; AltName: Full=2-aminoadi	similar to Kynurenine/alpha-aminoadipate aminotransferase mitochondrial precursor	AADAT, KAT2	PF00155.18|Aminotran_1_2|Aminotransferase class I and II|m.2989:80-422;PF12897.4|Aminotran_MocR|Alanine-glyoxylate amino-transferase|m.2989:202-430
molecular_function	binding	GO:0005488	30	c89338_g1	PREDICTED: transcription factor MafA [Tribolium castaneum]	RecName: Full=Transcription factor MafB; Short=Maf-B	similar to traffic jam CG10034-PA	_	PF03131.14|bZIP_Maf|bZIP Maf transcription factor|m.11988:183-269
molecular_function	binding	GO:0005488	30	c94356_g1	cytochrome P450 315a1 [Leptinotarsa decemlineata]	RecName: Full=Cytochrome P450 315a1, mitochondrial; AltName: Full=CYPCCCXVA1; AltName: Full=Protein shadow; Flags: Precursor [Drosophila melanogaster]	_	SAD, CYP315A1	PF00067.19|p450|Cytochrome P450|m.3872:33-465
molecular_function	binding	GO:0005488	30	c89017_g1	PREDICTED: dipeptidase 1 [Tribolium castaneum]	RecName: Full=Dipeptidase 1; AltName: Full=Microsomal dipeptidase; Flags: Precursor [Ovis aries]	similar to CG6154-PA, isoform A	DPEP	PF01244.18|Peptidase_M19|Membrane dipeptidase (Peptidase family M19)|m.12226:144-479
molecular_function	binding	GO:0005488	30	c88107_g1	cytochrome P450 [Tribolium castaneum]	RecName: Full=Cytochrome P450 6j1; AltName: Full=CYPVIJ1	_	CYP6	PF00067.19|p450|Cytochrome P450|m.18032:33-485
molecular_function	binding	GO:0005488	30	c99417_g1	hypothetical protein YQE_10475, partial [Dendroctonus ponderosae]	RecName: Full=Werner syndrome ATP-dependent helicase; AltName: Full=DNA helicase, RecQ-like type 3; Short=RecQ3; AltName: Full=Exonuclease WRN; AltName: Full=RecQ p	_	WRN, RECQL2	PF14493.3|HTH_40|Helix-turn-helix domain|m.52126:734-822;PF09382.7|RQC|RQC domain|m.52126:469-571;PF00271.28|Helicase_C|Helicase conserved C-terminal domain|m.52126:281-377;PF00270.26|DEAD|DEAD/DEAH box helicase|m.52126:64-228;PF16124.2|RecQ_Zn_bind|RecQ zinc-binding|m.52126:390-450;PF00570.20|HRDC|HRDC domain|m.52126:631-698
molecular_function	transporter activity	GO:0005215	4	c93525_g1	PREDICTED: facilitated trehalose transporter Tret1 [Tribolium castaneum]	RecName: Full=Facilitated trehalose transporter Tret1-2 homolog [Drosophila sechellia]	_	_	PF00083.21|Sugar_tr|Sugar (and other) transporter|m.4458:55-454;PF07690.13|MFS_1|Major Facilitator Superfamily|m.4458:37-217;PF07690.13|MFS_1|Major Facilitator Superfamily|m.4458:262-450
molecular_function	transporter activity	GO:0005215	4	c86679_g1	PREDICTED: b(0,+)-type amino acid transporter 1-like [Tribolium castaneum]	RecName: Full=b(0,+)-type amino acid transporter 1; Short=b(0,+)AT1; AltName: Full=Glycoprotein-associated amino acid transporter b0,+AT1; AltName: Full=Solute carr	similar to CG9413-PA, isoform A	SLC7A9, BAT1	PF13520.3|AA_permease_2|Amino acid permease|m.45490:44-456;PF00324.18|AA_permease|Amino acid permease|m.45490:51-448
molecular_function	transporter activity	GO:0005215	4	c94881_g1	PREDICTED: microsomal triglyceride transfer protein large subunit [Tribolium castaneum]	_	_	MTTP, MTP	_
molecular_function	transporter activity	GO:0005215	4	c95125_g1	PREDICTED: facilitated trehalose transporter Tret1 [Tribolium castaneum]	RecName: Full=Sugar transporter ERD6-like 1; AltName: Full=Sugar transporter-like protein 4 [Arabidopsis thaliana]	_	_	PF00083.21|Sugar_tr|Sugar (and other) transporter|m.723:59-457;PF07690.13|MFS_1|Major Facilitator Superfamily|m.723:31-376
molecular_function	catalytic activity	GO:0003824	30	c90892_g2	Casein kinase II subunit alpha [Camponotus floridanus]	RecName: Full=Casein kinase II subunit alpha; Short=CK II subunit alpha	casein kinase II alpha subunit	CSNK2A	PF00069.22|Pkinase|Protein kinase domain|m.55201:37-322;PF07714.14|Pkinase_Tyr|Protein tyrosine kinase|m.55201:38-233;PF01636.20|APH|Phosphotransferase enzyme family|m.55201:146-190
molecular_function	catalytic activity	GO:0003824	30	c84560_g1	PREDICTED: phospholipase A1 [Tribolium castaneum]	RecName: Full=Lipoprotein lipase; Short=LPL; Flags: Precursor [Cavia porcellus]	_	LIPH_I	PF00151.16|Lipase|Lipase|m.39850:53-335;PF05990.9|DUF900|Alpha/beta hydrolase of unknown function (DUF900)|m.39850:91-188
molecular_function	catalytic activity	GO:0003824	30	c88880_g1	PREDICTED: phospholipase A1 2 [Tribolium castaneum]	RecName: Full=Lipase member H; Flags: Precursor [Danio rerio]	_	LIPH_I	PF00151.16|Lipase|Lipase|m.11764:24-274
molecular_function	catalytic activity	GO:0003824	30	c71899_g1	PREDICTED: cathepsin L1 [Tribolium castaneum]	RecName: Full=Cathepsin K; Flags: Precursor [Rattus norvegicus]	cathepsin K precursor	CTSL	PF00112.20|Peptidase_C1|Papain family cysteine protease|m.46581:118-327;PF08246.9|Inhibitor_I29|Cathepsin propeptide inhibitor domain (I29)|m.46581:28-84
molecular_function	catalytic activity	GO:0003824	30	c100070_g1	ecdysone-induced protein 78c [Haliotis diversicolor]	RecName: Full=Ecdysone-induced protein 78C; Short=DR-78; AltName: Full=Nuclear receptor subfamily 1 group E member 1 [Drosophila melanogaster]	similar to GA14768-PA	NR1D3	PF00105.15|zf-C4|Zinc finger, C4 type (two domains)|m.24925:64-132;PF00104.27|Hormone_recep|Ligand-binding domain of nuclear hormone receptor|m.24925:230-394
molecular_function	catalytic activity	GO:0003824	30	c82697_g1	AGAP008296-PA [Anopheles gambiae str. PEST]	RecName: Full=Trypsin-1; AltName: Full=Antryp1; Flags: Precursor [Anopheles gambiae]	_	PRSS	PF00089.23|Trypsin|Trypsin|m.45813:20-243
molecular_function	catalytic activity	GO:0003824	30	c92734_g2	aminopeptidase-like protein [Tribolium castaneum]	RecName: Full=Glutamyl aminopeptidase; Short=EAP; AltName: Full=Aminopeptidase A; Short=AP-A; AltName: Full=Differentiation antigen gp160; AltName: CD_antigen=CD24	_	ENPEP	PF01433.17|Peptidase_M1|Peptidase family M1|m.19218:1-257
molecular_function	catalytic activity	GO:0003824	30	c100351_g1	serine protease P19 [Tribolium castaneum]	RecName: Full=Serine protease nudel; Flags: Precursor [Drosophila melanogaster]	similar to CG10129-PA	_	PF00089.23|Trypsin|Trypsin|m.22372:1136-1367;PF00089.23|Trypsin|Trypsin|m.22372:1735-1891;PF00057.15|Ldl_recept_a|Low-density lipoprotein receptor domain class A|m.22372:865-901;PF00057.15|Ldl_recept_a|Low-density lipoprotein receptor domain class A|m.22372:1572-1608;PF00057.15|Ldl_recept_a|Low-density lipoprotein receptor domain class A|m.22372:1994-2029;PF00057.15|Ldl_recept_a|Low-density lipop…
molecular_function	catalytic activity	GO:0003824	30	c91024_g2	PREDICTED: guanine nucleotide-binding protein G(s) subunit alpha [Tribolium hypothetical protein TcasGA2_TC009299 [Tribolium casta	RecName: Full=Guanine nucleotide-binding protein G(s) subunit alpha; AltName: Full=Adenylate cyclase-stimulating G alpha protein [Anopheles gambiae]	similar to AGAP012095-PA	GNAS	PF00503.17|G-alpha|G-protein alpha subunit|m.54787:1-313;PF00025.18|Arf|ADP-ribosylation factor family|m.54787:135-228
molecular_function	catalytic activity	GO:0003824	30	c87056_g1	PREDICTED: probable ATP-dependent RNA helicase pitchoune [Tribolium castaneum]	RecName: Full=ATP-dependent RNA helicase DDX18; AltName: Full=DEAD box protein 18; AltName: Full=Myc-regulated DEAD box protein; Short=MrDb [Homo sapiens]	similar to CG6375-PB, isoform B	DDX18, HAS1	PF00270.26|DEAD|DEAD/DEAH box helicase|m.45364:122-291;PF00271.28|Helicase_C|Helicase conserved C-terminal domain|m.45364:330-434;PF13959.3|DUF4217|Domain of unknown function (DUF4217)|m.45364:477-537
molecular_function	catalytic activity	GO:0003824	30	c93252_g1	PREDICTED: synaptic vesicle membrane protein VAT-1 homolog-like isoform X1 [Tribolium castaneum]	RecName: Full=Synaptic vesicle membrane protein VAT-1 homolog-like [Homo sapiens]	similar to Synaptic vesicle membrane protein VAT-1 homolog	_	PF13602.3|ADH_zinc_N_2|Zinc-binding dehydrogenase|m.19639:244-384;PF08240.9|ADH_N|Alcohol dehydrogenase GroES-like domain|m.19639:72-133;PF00107.23|ADH_zinc_N|Zinc-binding dehydrogenase|m.19639:195-326
molecular_function	catalytic activity	GO:0003824	30	c90602_g1	PREDICTED: nuclear receptor subfamily 2 group E member 1 [Tribolium castaneum]	RecName: Full=Nuclear receptor subfamily 2 group E member 1; AltName: Full=Nuclear receptor TLX; AltName: Full=Protein tailless homolog; Short=Tll [Oryzias latipes]	retinoic acid receptor gamma, putative	K08709	PF00105.15|zf-C4|Zinc finger, C4 type (two domains)|m.56120:10-78;PF00104.27|Hormone_recep|Ligand-binding domain of nuclear hormone receptor|m.56120:119-257
molecular_function	catalytic activity	GO:0003824	30	c86966_g1	cytochrome P450 307A1 [Tribolium castaneum]	RecName: Full=Cytochrome P450 307a1; AltName: Full=CYPCCCVIIA1; AltName: Full=Protein spook [Drosophila melanogaster]	cytochrome P450 307A1	spo, spok, CYP307A	PF00067.19|p450|Cytochrome P450|m.45365:27-462
molecular_function	catalytic activity	GO:0003824	30	c91870_g1	PREDICTED: acidic phospholipase A2 PA4 isoform X2 [Tribolium castaneum]	RecName: Full=Acidic phospholipase A2 PA4; Short=PLA2; AltName: Full=Phosphatidylcholine 2-acylhydrolase; Contains: RecName: Full=Acidic phospholipase A2 PA2	phospholipase A2E	PLA2G, SPLA2	PF05826.9|Phospholip_A2_2|Phospholipase A2|m.41285:94-189
molecular_function	catalytic activity	GO:0003824	30	c95004_g1	hypothetical protein TcasGA2_TC011636 [Tribolium castaneum]	RecName: Full=Speract receptor; AltName: Full=Guanylate cyclase; Flags: Precursor	similar to guanylyl cyclase receptor	ANPRA, NPR1	PF07714.14|Pkinase_Tyr|Protein tyrosine kinase|m.1631:52-299;PF00211.17|Guanylate_cyc|Adenylate and Guanylate cyclase catalytic domain|m.1631:366-479;PF00069.22|Pkinase|Protein kinase domain|m.1631:36-295;PF07701.11|HNOBA|Heme NO binding associated|m.1631:317-359;PF00211.17|Guanylate_cyc|Adenylate and Guanylate cyclase catalytic domain|m.1632:13-89
molecular_function	catalytic activity	GO:0003824	30	c100804_g1	PREDICTED: unconventional myosin-Va isoform X2 [Tribolium castaneum]	RecName: Full=Unconventional myosin-Va; AltName: Full=Dilute myosin heavy chain, non-muscle; AltName: Full=Myosin heavy chain p190; AltName: Full=Myosin-V [Gallus ga	myosin 5	MYO5	PF00063.18|Myosin_head|Myosin head (motor domain)|m.30544:71-745;PF01843.16|DIL|DIL domain|m.30544:1651-1751;PF00612.24|IQ|IQ calmodulin-binding motif|m.30544:785-801;PF00612.24|IQ|IQ calmodulin-binding motif|m.30544:809-829;PF00612.24|IQ|IQ calmodulin-binding motif|m.30544:832-851;PF00612.24|IQ|IQ calmodulin-binding motif|m.30544:859-875;PF00612.24|IQ|IQ calmodulin-binding motif|m.30544:883-900
molecular_function	catalytic activity	GO:0003824	30	c86781_g1	PREDICTED: pancreatic lipase-related protein 2-like [Tribolium castaneum]	RecName: Full=Hepatic triacylglycerol lipase; Short=HL; Short=Hepatic lipase; AltName: Full=Lipase member C; Flags: Precursor [Bos taurus]	_	_	PF00151.16|Lipase|Lipase|m.45433:30-284
molecular_function	catalytic activity	GO:0003824	30	c100986_g1	hypothetical protein YQE_08755, partial [Dendroctonus ponderosae]	RecName: Full=DNA polymerase zeta catalytic subunit; AltName: Full=Protein reversionless 3-like; Short=REV3-like; AltName: Full=Seizure-related protein 4 [Mus mus	similar to CG1925-PA	POLZ1, rev3	PF00136.18|DNA_pol_B|DNA polymerase family B|m.30026:1679-2137;PF03104.16|DNA_pol_B_exo1|DNA polymerase family B, exonuclease domain|m.30026:46-192;PF03104.16|DNA_pol_B_exo1|DNA polymerase family B, exonuclease domain|m.30026:1424-1615;PF14260.3|zf-C4pol|C4-type zinc-finger of DNA polymerase delta|m.30026:2178-2244;PF00233.16|PDEase_I|3'5'-cyclic nucleotide phosphodiesterase|m.30027:483-713;PF015…
molecular_function	catalytic activity	GO:0003824	30	c89051_g1	cytochrome P450 345D2 [Tribolium castaneum]	RecName: Full=Probable cytochrome P450 6a23; AltName: Full=CYPVIA23 [Drosophila melanogaster]	_	CYP6	PF00067.19|p450|Cytochrome P450|m.12139:33-487
molecular_function	catalytic activity	GO:0003824	30	c84017_g1	GI24325 [Drosophila mojavensis]	RecName: Full=Acyl-CoA Delta(11) desaturase; AltName: Full=Acyl-CoA Delta-11 desaturase; Short=Delta(11)-desaturase [Trichoplusia ni]	GA22005	SCD, desC	_
molecular_function	catalytic activity	GO:0003824	30	c91049_g1	PREDICTED: GTP cyclohydrolase 1 isoform X1 [Tribolium castaneum]	RecName: Full=GTP cyclohydrolase 1; AltName: Full=GTP cyclohydrolase I; Short=GTP-CH-I; AltName: Full=Protein punch [Drosophila melanogaster]	similar to CG9441-PA, isoform A	GCH1, folE	PF01227.19|GTP_cyclohydroI|GTP cyclohydrolase I|m.54633:89-264
molecular_function	catalytic activity	GO:0003824	30	c94285_g1	hypothetical protein TcasGA2_TC007938 [Tribolium castaneum]	RecName: Full=Putative ATP-dependent RNA helicase me31b; AltName: Full=Maternal expression at 31B [Drosophila melanogaster]	similar to CG4916-PA, isoform A	DDX6, RCK, DHH1	PF00270.26|DEAD|DEAD/DEAH box helicase|m.5553:86-250;PF00271.28|Helicase_C|Helicase conserved C-terminal domain|m.5553:287-393;PF04851.12|ResIII|Type III restriction enzyme, res subunit|m.5553:100-245
molecular_function	catalytic activity	GO:0003824	30	c95231_g1	PREDICTED: aromatic amino acid aminotransferase DDB_G0287711 [Tribolium castaneum]	RecName: Full=Kynurenine/alpha-aminoadipate aminotransferase, mitochondrial; Short=KAT/AadAT; AltName: Full=2-aminoadipate aminotransferase; AltName: Full=2-aminoadi	similar to Kynurenine/alpha-aminoadipate aminotransferase mitochondrial precursor	AADAT, KAT2	PF00155.18|Aminotran_1_2|Aminotransferase class I and II|m.2989:80-422;PF12897.4|Aminotran_MocR|Alanine-glyoxylate amino-transferase|m.2989:202-430
molecular_function	catalytic activity	GO:0003824	30	c94356_g1	cytochrome P450 315a1 [Leptinotarsa decemlineata]	RecName: Full=Cytochrome P450 315a1, mitochondrial; AltName: Full=CYPCCCXVA1; AltName: Full=Protein shadow; Flags: Precursor [Drosophila melanogaster]	_	SAD, CYP315A1	PF00067.19|p450|Cytochrome P450|m.3872:33-465
molecular_function	catalytic activity	GO:0003824	30	c89017_g1	PREDICTED: dipeptidase 1 [Tribolium castaneum]	RecName: Full=Dipeptidase 1; AltName: Full=Microsomal dipeptidase; Flags: Precursor [Ovis aries]	similar to CG6154-PA, isoform A	DPEP	PF01244.18|Peptidase_M19|Membrane dipeptidase (Peptidase family M19)|m.12226:144-479
molecular_function	catalytic activity	GO:0003824	30	c88107_g1	cytochrome P450 [Tribolium castaneum]	RecName: Full=Cytochrome P450 6j1; AltName: Full=CYPVIJ1	_	CYP6	PF00067.19|p450|Cytochrome P450|m.18032:33-485
molecular_function	catalytic activity	GO:0003824	30	c92270_g1	PREDICTED: myotubularin-related protein 14-like [Apis dorsata]	RecName: Full=Myotubularin-related protein 14; AltName: Full=mJumpy [Mus musculus]	_	MTMR14	PF06602.11|Myotub-related|Myotubularin-like phosphatase domain|m.42961:103-375;PF13350.3|Y_phosphatase3|Tyrosine phosphatase family|m.42961:182-332
molecular_function	catalytic activity	GO:0003824	30	c93855_g1	PREDICTED: glucose dehydrogenase [FAD, quinone]	RecName: Full=Glucose dehydrogenase [FAD, quinone]	_	_	PF00732.16|GMC_oxred_N|GMC oxidoreductase|m.4723:55-349;PF05199.10|GMC_oxred_C|GMC oxidoreductase|m.4723:460-607
molecular_function	catalytic activity	GO:0003824	30	c92645_g2	PREDICTED: 1-acyl-sn-glycerol-3-phosphate acyltransferase alpha [Tribolium hypothetical protein TcasGA2_TC016200 [Tribolium castane	RecName: Full=1-acyl-sn-glycerol-3-phosphate acyltransferase alpha; AltName: Full=1-acylglycerol-3-phosphate O-acyltransferase 1; Short=1-AGP acyltransferase 1; Shor	similar to CG3812-PA, isoform A	AGPAT1_2	PF01553.18|Acyltransferase|Acyltransferase|m.19565:81-207
molecular_function	catalytic activity	GO:0003824	30	c99417_g1	hypothetical protein YQE_10475, partial [Dendroctonus ponderosae]	RecName: Full=Werner syndrome ATP-dependent helicase; AltName: Full=DNA helicase, RecQ-like type 3; Short=RecQ3; AltName: Full=Exonuclease WRN; AltName: Full=RecQ p	_	WRN, RECQL2	PF14493.3|HTH_40|Helix-turn-helix domain|m.52126:734-822;PF09382.7|RQC|RQC domain|m.52126:469-571;PF00271.28|Helicase_C|Helicase conserved C-terminal domain|m.52126:281-377;PF00270.26|DEAD|DEAD/DEAH box helicase|m.52126:64-228;PF16124.2|RecQ_Zn_bind|RecQ zinc-binding|m.52126:390-450;PF00570.20|HRDC|HRDC domain|m.52126:631-698
molecular_function	guanyl-nucleotide exchange factor activity	GO:0005085	1	c99980_g1	PREDICTED: uncharacterized protein LOC659080 [Tribolium castaneum]	RecName: Full=Intersectin-2; AltName: Full=SH3 domain-containing protein 1B; AltName: Full=SH3P18; AltName: Full=SH3P18-like WASP-associated protein [Homo sapiens	PREDICTED: similar to conserved hypothetical protein [Tribolium castaneum].	_	PF00621.17|RhoGEF|RhoGEF domain|m.26825:1217-1402
molecular_function	enzyme regulator activity	GO:0030234	1	c91514_g1	hypothetical protein TcasGA2_TC007721 [Tribolium castaneum]	RecName: Full=Signal-induced proliferation-associated 1-like protein 1; Short=SIPA1-like protein 1 [Mus musculus]	similar to CG18646-PA	_	PF02145.12|Rap_GAP|Rap/ran-GAP|m.41937:97-279;PF00651.28|BTB|BTB/POZ domain|m.41937:525-584
molecular_function	molecular transducer activity	GO:0060089	2	c90602_g1	PREDICTED: nuclear receptor subfamily 2 group E member 1 [Tribolium castaneum]	RecName: Full=Nuclear receptor subfamily 2 group E member 1; AltName: Full=Nuclear receptor TLX; AltName: Full=Protein tailless homolog; Short=Tll [Oryzias latipes]	retinoic acid receptor gamma, putative	K08709	PF00105.15|zf-C4|Zinc finger, C4 type (two domains)|m.56120:10-78;PF00104.27|Hormone_recep|Ligand-binding domain of nuclear hormone receptor|m.56120:119-257
molecular_function	molecular transducer activity	GO:0060089	2	c91024_g2	PREDICTED: guanine nucleotide-binding protein G(s) subunit alpha [Tribolium hypothetical protein TcasGA2_TC009299 [Tribolium casta	RecName: Full=Guanine nucleotide-binding protein G(s) subunit alpha; AltName: Full=Adenylate cyclase-stimulating G alpha protein [Anopheles gambiae]	similar to AGAP012095-PA	GNAS	PF00503.17|G-alpha|G-protein alpha subunit|m.54787:1-313;PF00025.18|Arf|ADP-ribosylation factor family|m.54787:135-228
molecular_function	structural molecule activity	GO:0005198	1	c84915_g2	hypothetical protein D910_01603 [Dendroctonus ponderosae]	RecName: Full=Cuticle protein 19; AltName: Full=LM-ACP 19; Short=LM-19	similar to CG1919-PA	_	PF00379.20|Chitin_bind_4|Insect cuticle protein|m.39540:109-161;PF00379.20|Chitin_bind_4|Insect cuticle protein|m.39541:61-113
molecular_function	receptor activity	GO:0004872	1	c90602_g1	PREDICTED: nuclear receptor subfamily 2 group E member 1 [Tribolium castaneum]	RecName: Full=Nuclear receptor subfamily 2 group E member 1; AltName: Full=Nuclear receptor TLX; AltName: Full=Protein tailless homolog; Short=Tll [Oryzias latipes]	retinoic acid receptor gamma, putative	K08709	PF00105.15|zf-C4|Zinc finger, C4 type (two domains)|m.56120:10-78;PF00104.27|Hormone_recep|Ligand-binding domain of nuclear hormone receptor|m.56120:119-257
molecular_function	nucleic acid binding transcription factor activity	GO:0001071	1	c90602_g1	PREDICTED: nuclear receptor subfamily 2 group E member 1 [Tribolium castaneum]	RecName: Full=Nuclear receptor subfamily 2 group E member 1; AltName: Full=Nuclear receptor TLX; AltName: Full=Protein tailless homolog; Short=Tll [Oryzias latipes]	retinoic acid receptor gamma, putative	K08709	PF00105.15|zf-C4|Zinc finger, C4 type (two domains)|m.56120:10-78;PF00104.27|Hormone_recep|Ligand-binding domain of nuclear hormone receptor|m.56120:119-257
cellular_component	organelle	GO:0043226	4	c100101_g1	hypothetical protein TcasGA2_TC001124 [Tribolium castaneum]	RecName: Full=Tyrosine-protein phosphatase non-receptor type 13; AltName: Full=Fas-associated protein-tyrosine phosphatase 1; Short=FAP-1; AltName: Full=PTP-BAS; A	similar to tyrosine-protein phosphatase	_	PF00373.15|FERM_M|FERM central domain|m.26071:487-600;PF00595.21|PDZ|PDZ domain (Also known as DHR or GLGF)|m.26071:925-998;PF09380.7|FERM_C|FERM C-terminal PH-like domain|m.26071:608-702;PF09379.7|FERM_N|FERM N-terminal domain|m.26071:397-458
cellular_component	organelle	GO:0043226	4	c100804_g1	PREDICTED: unconventional myosin-Va isoform X2 [Tribolium castaneum]	RecName: Full=Unconventional myosin-Va; AltName: Full=Dilute myosin heavy chain, non-muscle; AltName: Full=Myosin heavy chain p190; AltName: Full=Myosin-V [Gallus ga	myosin 5	MYO5	PF00063.18|Myosin_head|Myosin head (motor domain)|m.30544:71-745;PF01843.16|DIL|DIL domain|m.30544:1651-1751;PF00612.24|IQ|IQ calmodulin-binding motif|m.30544:785-801;PF00612.24|IQ|IQ calmodulin-binding motif|m.30544:809-829;PF00612.24|IQ|IQ calmodulin-binding motif|m.30544:832-851;PF00612.24|IQ|IQ calmodulin-binding motif|m.30544:859-875;PF00612.24|IQ|IQ calmodulin-binding motif|m.30544:883-900
cellular_component	organelle	GO:0043226	4	c90602_g1	PREDICTED: nuclear receptor subfamily 2 group E member 1 [Tribolium castaneum]	RecName: Full=Nuclear receptor subfamily 2 group E member 1; AltName: Full=Nuclear receptor TLX; AltName: Full=Protein tailless homolog; Short=Tll [Oryzias latipes]	retinoic acid receptor gamma, putative	K08709	PF00105.15|zf-C4|Zinc finger, C4 type (two domains)|m.56120:10-78;PF00104.27|Hormone_recep|Ligand-binding domain of nuclear hormone receptor|m.56120:119-257
cellular_component	organelle	GO:0043226	4	c90790_g1	hypothetical protein TcasGA2_TC013723 [Tribolium castaneum]	RecName: Full=Protein big brother [Drosophila melanogaster]	similar to CG7959-PA	_	PF02312.14|CBF_beta|Core binding factor beta subunit|m.55271:34-171
cellular_component	cell part	GO:0044464	8	c100101_g1	hypothetical protein TcasGA2_TC001124 [Tribolium castaneum]	RecName: Full=Tyrosine-protein phosphatase non-receptor type 13; AltName: Full=Fas-associated protein-tyrosine phosphatase 1; Short=FAP-1; AltName: Full=PTP-BAS; A	similar to tyrosine-protein phosphatase	_	PF00373.15|FERM_M|FERM central domain|m.26071:487-600;PF00595.21|PDZ|PDZ domain (Also known as DHR or GLGF)|m.26071:925-998;PF09380.7|FERM_C|FERM C-terminal PH-like domain|m.26071:608-702;PF09379.7|FERM_N|FERM N-terminal domain|m.26071:397-458
cellular_component	cell part	GO:0044464	8	c100804_g1	PREDICTED: unconventional myosin-Va isoform X2 [Tribolium castaneum]	RecName: Full=Unconventional myosin-Va; AltName: Full=Dilute myosin heavy chain, non-muscle; AltName: Full=Myosin heavy chain p190; AltName: Full=Myosin-V [Gallus ga	myosin 5	MYO5	PF00063.18|Myosin_head|Myosin head (motor domain)|m.30544:71-745;PF01843.16|DIL|DIL domain|m.30544:1651-1751;PF00612.24|IQ|IQ calmodulin-binding motif|m.30544:785-801;PF00612.24|IQ|IQ calmodulin-binding motif|m.30544:809-829;PF00612.24|IQ|IQ calmodulin-binding motif|m.30544:832-851;PF00612.24|IQ|IQ calmodulin-binding motif|m.30544:859-875;PF00612.24|IQ|IQ calmodulin-binding motif|m.30544:883-900
cellular_component	cell part	GO:0044464	8	c100986_g1	hypothetical protein YQE_08755, partial [Dendroctonus ponderosae]	RecName: Full=DNA polymerase zeta catalytic subunit; AltName: Full=Protein reversionless 3-like; Short=REV3-like; AltName: Full=Seizure-related protein 4 [Mus mus	similar to CG1925-PA	POLZ1, rev3	PF00136.18|DNA_pol_B|DNA polymerase family B|m.30026:1679-2137;PF03104.16|DNA_pol_B_exo1|DNA polymerase family B, exonuclease domain|m.30026:46-192;PF03104.16|DNA_pol_B_exo1|DNA polymerase family B, exonuclease domain|m.30026:1424-1615;PF14260.3|zf-C4pol|C4-type zinc-finger of DNA polymerase delta|m.30026:2178-2244;PF00233.16|PDEase_I|3'5'-cyclic nucleotide phosphodiesterase|m.30027:483-713;PF015…
cellular_component	cell part	GO:0044464	8	c90602_g1	PREDICTED: nuclear receptor subfamily 2 group E member 1 [Tribolium castaneum]	RecName: Full=Nuclear receptor subfamily 2 group E member 1; AltName: Full=Nuclear receptor TLX; AltName: Full=Protein tailless homolog; Short=Tll [Oryzias latipes]	retinoic acid receptor gamma, putative	K08709	PF00105.15|zf-C4|Zinc finger, C4 type (two domains)|m.56120:10-78;PF00104.27|Hormone_recep|Ligand-binding domain of nuclear hormone receptor|m.56120:119-257
cellular_component	cell part	GO:0044464	8	c91049_g1	PREDICTED: GTP cyclohydrolase 1 isoform X1 [Tribolium castaneum]	RecName: Full=GTP cyclohydrolase 1; AltName: Full=GTP cyclohydrolase I; Short=GTP-CH-I; AltName: Full=Protein punch [Drosophila melanogaster]	similar to CG9441-PA, isoform A	GCH1, folE	PF01227.19|GTP_cyclohydroI|GTP cyclohydrolase I|m.54633:89-264
cellular_component	cell part	GO:0044464	8	c90790_g1	hypothetical protein TcasGA2_TC013723 [Tribolium castaneum]	RecName: Full=Protein big brother [Drosophila melanogaster]	similar to CG7959-PA	_	PF02312.14|CBF_beta|Core binding factor beta subunit|m.55271:34-171
cellular_component	cell part	GO:0044464	8	c100722_g1	PREDICTED: cadherin-23 [Tribolium castaneum]	RecName: Full=Protocadherin Fat 2; AltName: Full=Multiple epidermal growth factor-like domains protein 1; Short=Multiple EGF-like domains protein 1; Flags: Precursor	similar to CG3389-PA	_	PF00028.14|Cadherin|Cadherin domain|m.28468:185-277;PF00028.14|Cadherin|Cadherin domain|m.28468:294-393;PF00028.14|Cadherin|Cadherin domain|m.28468:525-621;PF00028.14|Cadherin|Cadherin domain|m.28468:636-736;PF00028.14|Cadherin|Cadherin domain|m.28468:751-848;PF00028.14|Cadherin|Cadherin domain|m.28468:865-958;PF00028.14|Cadherin|Cadherin domain|m.28468:985-1075;PF00028.14|Cadherin|Cadherin domai…
cellular_component	cell part	GO:0044464	8	c91024_g2	PREDICTED: guanine nucleotide-binding protein G(s) subunit alpha [Tribolium hypothetical protein TcasGA2_TC009299 [Tribolium casta	RecName: Full=Guanine nucleotide-binding protein G(s) subunit alpha; AltName: Full=Adenylate cyclase-stimulating G alpha protein [Anopheles gambiae]	similar to AGAP012095-PA	GNAS	PF00503.17|G-alpha|G-protein alpha subunit|m.54787:1-313;PF00025.18|Arf|ADP-ribosylation factor family|m.54787:135-228
cellular_component	membrane part	GO:0044425	6	c89017_g1	PREDICTED: dipeptidase 1 [Tribolium castaneum]	RecName: Full=Dipeptidase 1; AltName: Full=Microsomal dipeptidase; Flags: Precursor [Ovis aries]	similar to CG6154-PA, isoform A	DPEP	PF01244.18|Peptidase_M19|Membrane dipeptidase (Peptidase family M19)|m.12226:144-479
cellular_component	membrane part	GO:0044425	6	c86679_g1	PREDICTED: b(0,+)-type amino acid transporter 1-like [Tribolium castaneum]	RecName: Full=b(0,+)-type amino acid transporter 1; Short=b(0,+)AT1; AltName: Full=Glycoprotein-associated amino acid transporter b0,+AT1; AltName: Full=Solute carr	similar to CG9413-PA, isoform A	SLC7A9, BAT1	PF13520.3|AA_permease_2|Amino acid permease|m.45490:44-456;PF00324.18|AA_permease|Amino acid permease|m.45490:51-448
cellular_component	membrane part	GO:0044425	6	c84017_g1	GI24325 [Drosophila mojavensis]	RecName: Full=Acyl-CoA Delta(11) desaturase; AltName: Full=Acyl-CoA Delta-11 desaturase; Short=Delta(11)-desaturase [Trichoplusia ni]	GA22005	SCD, desC	_
cellular_component	membrane part	GO:0044425	6	c90602_g1	PREDICTED: nuclear receptor subfamily 2 group E member 1 [Tribolium castaneum]	RecName: Full=Nuclear receptor subfamily 2 group E member 1; AltName: Full=Nuclear receptor TLX; AltName: Full=Protein tailless homolog; Short=Tll [Oryzias latipes]	retinoic acid receptor gamma, putative	K08709	PF00105.15|zf-C4|Zinc finger, C4 type (two domains)|m.56120:10-78;PF00104.27|Hormone_recep|Ligand-binding domain of nuclear hormone receptor|m.56120:119-257
cellular_component	membrane part	GO:0044425	6	c91024_g2	PREDICTED: guanine nucleotide-binding protein G(s) subunit alpha [Tribolium hypothetical protein TcasGA2_TC009299 [Tribolium casta	RecName: Full=Guanine nucleotide-binding protein G(s) subunit alpha; AltName: Full=Adenylate cyclase-stimulating G alpha protein [Anopheles gambiae]	similar to AGAP012095-PA	GNAS	PF00503.17|G-alpha|G-protein alpha subunit|m.54787:1-313;PF00025.18|Arf|ADP-ribosylation factor family|m.54787:135-228
cellular_component	membrane part	GO:0044425	6	c95004_g1	hypothetical protein TcasGA2_TC011636 [Tribolium castaneum]	RecName: Full=Speract receptor; AltName: Full=Guanylate cyclase; Flags: Precursor	similar to guanylyl cyclase receptor	ANPRA, NPR1	PF07714.14|Pkinase_Tyr|Protein tyrosine kinase|m.1631:52-299;PF00211.17|Guanylate_cyc|Adenylate and Guanylate cyclase catalytic domain|m.1631:366-479;PF00069.22|Pkinase|Protein kinase domain|m.1631:36-295;PF07701.11|HNOBA|Heme NO binding associated|m.1631:317-359;PF00211.17|Guanylate_cyc|Adenylate and Guanylate cyclase catalytic domain|m.1632:13-89
cellular_component	extracellular region	GO:0005576	1	c91870_g1	PREDICTED: acidic phospholipase A2 PA4 isoform X2 [Tribolium castaneum]	RecName: Full=Acidic phospholipase A2 PA4; Short=PLA2; AltName: Full=Phosphatidylcholine 2-acylhydrolase; Contains: RecName: Full=Acidic phospholipase A2 PA2	phospholipase A2E	PLA2G, SPLA2	PF05826.9|Phospholip_A2_2|Phospholipase A2|m.41285:94-189
cellular_component	cell junction	GO:0030054	1	c91748_g1	PREDICTED: innexin inx2 [Tribolium hypothetical protein TcasGA2_TC005460 [Tribolium castaneum]	RecName: Full=Innexin inx2; Short=Innexin-2; AltName: Full=Gap junction protein prp33; AltName: Full=Pas-related protein 33 [Drosophila melanogaster]	_	_	PF00876.15|Innexin|Innexin|m.41880:20-361
cellular_component	membrane	GO:0016020	11	c86679_g1	PREDICTED: b(0,+)-type amino acid transporter 1-like [Tribolium castaneum]	RecName: Full=b(0,+)-type amino acid transporter 1; Short=b(0,+)AT1; AltName: Full=Glycoprotein-associated amino acid transporter b0,+AT1; AltName: Full=Solute carr	similar to CG9413-PA, isoform A	SLC7A9, BAT1	PF13520.3|AA_permease_2|Amino acid permease|m.45490:44-456;PF00324.18|AA_permease|Amino acid permease|m.45490:51-448
cellular_component	membrane	GO:0016020	11	c84017_g1	GI24325 [Drosophila mojavensis]	RecName: Full=Acyl-CoA Delta(11) desaturase; AltName: Full=Acyl-CoA Delta-11 desaturase; Short=Delta(11)-desaturase [Trichoplusia ni]	GA22005	SCD, desC	_
cellular_component	membrane	GO:0016020	11	c100722_g1	PREDICTED: cadherin-23 [Tribolium castaneum]	RecName: Full=Protocadherin Fat 2; AltName: Full=Multiple epidermal growth factor-like domains protein 1; Short=Multiple EGF-like domains protein 1; Flags: Precursor	similar to CG3389-PA	_	PF00028.14|Cadherin|Cadherin domain|m.28468:185-277;PF00028.14|Cadherin|Cadherin domain|m.28468:294-393;PF00028.14|Cadherin|Cadherin domain|m.28468:525-621;PF00028.14|Cadherin|Cadherin domain|m.28468:636-736;PF00028.14|Cadherin|Cadherin domain|m.28468:751-848;PF00028.14|Cadherin|Cadherin domain|m.28468:865-958;PF00028.14|Cadherin|Cadherin domain|m.28468:985-1075;PF00028.14|Cadherin|Cadherin domai…
cellular_component	membrane	GO:0016020	11	c91024_g2	PREDICTED: guanine nucleotide-binding protein G(s) subunit alpha [Tribolium hypothetical protein TcasGA2_TC009299 [Tribolium casta	RecName: Full=Guanine nucleotide-binding protein G(s) subunit alpha; AltName: Full=Adenylate cyclase-stimulating G alpha protein [Anopheles gambiae]	similar to AGAP012095-PA	GNAS	PF00503.17|G-alpha|G-protein alpha subunit|m.54787:1-313;PF00025.18|Arf|ADP-ribosylation factor family|m.54787:135-228
cellular_component	membrane	GO:0016020	11	c93525_g1	PREDICTED: facilitated trehalose transporter Tret1 [Tribolium castaneum]	RecName: Full=Facilitated trehalose transporter Tret1-2 homolog [Drosophila sechellia]	_	_	PF00083.21|Sugar_tr|Sugar (and other) transporter|m.4458:55-454;PF07690.13|MFS_1|Major Facilitator Superfamily|m.4458:37-217;PF07690.13|MFS_1|Major Facilitator Superfamily|m.4458:262-450
cellular_component	membrane	GO:0016020	11	c89017_g1	PREDICTED: dipeptidase 1 [Tribolium castaneum]	RecName: Full=Dipeptidase 1; AltName: Full=Microsomal dipeptidase; Flags: Precursor [Ovis aries]	similar to CG6154-PA, isoform A	DPEP	PF01244.18|Peptidase_M19|Membrane dipeptidase (Peptidase family M19)|m.12226:144-479
cellular_component	membrane	GO:0016020	11	c90602_g1	PREDICTED: nuclear receptor subfamily 2 group E member 1 [Tribolium castaneum]	RecName: Full=Nuclear receptor subfamily 2 group E member 1; AltName: Full=Nuclear receptor TLX; AltName: Full=Protein tailless homolog; Short=Tll [Oryzias latipes]	retinoic acid receptor gamma, putative	K08709	PF00105.15|zf-C4|Zinc finger, C4 type (two domains)|m.56120:10-78;PF00104.27|Hormone_recep|Ligand-binding domain of nuclear hormone receptor|m.56120:119-257
cellular_component	membrane	GO:0016020	11	c95125_g1	PREDICTED: facilitated trehalose transporter Tret1 [Tribolium castaneum]	RecName: Full=Sugar transporter ERD6-like 1; AltName: Full=Sugar transporter-like protein 4 [Arabidopsis thaliana]	_	_	PF00083.21|Sugar_tr|Sugar (and other) transporter|m.723:59-457;PF07690.13|MFS_1|Major Facilitator Superfamily|m.723:31-376
cellular_component	membrane	GO:0016020	11	c91748_g1	PREDICTED: innexin inx2 [Tribolium hypothetical protein TcasGA2_TC005460 [Tribolium castaneum]	RecName: Full=Innexin inx2; Short=Innexin-2; AltName: Full=Gap junction protein prp33; AltName: Full=Pas-related protein 33 [Drosophila melanogaster]	_	_	PF00876.15|Innexin|Innexin|m.41880:20-361
cellular_component	membrane	GO:0016020	11	c93941_g1	PREDICTED: proton-coupled amino acid transporter 1 isoform X1 [Tribolium castaneum]	RecName: Full=Proton-coupled amino acid transporter 1; Short=Proton/amino acid transporter 1; Short=hPAT1; AltName: Full=Solute carrier family 36 member 1 [Homo sa	similar to CG16700-PA	SLC36A, PAT	PF01490.15|Aa_trans|Transmembrane amino acid transporter protein|m.5316:70-467
cellular_component	membrane	GO:0016020	11	c95004_g1	hypothetical protein TcasGA2_TC011636 [Tribolium castaneum]	RecName: Full=Speract receptor; AltName: Full=Guanylate cyclase; Flags: Precursor	similar to guanylyl cyclase receptor	ANPRA, NPR1	PF07714.14|Pkinase_Tyr|Protein tyrosine kinase|m.1631:52-299;PF00211.17|Guanylate_cyc|Adenylate and Guanylate cyclase catalytic domain|m.1631:366-479;PF00069.22|Pkinase|Protein kinase domain|m.1631:36-295;PF07701.11|HNOBA|Heme NO binding associated|m.1631:317-359;PF00211.17|Guanylate_cyc|Adenylate and Guanylate cyclase catalytic domain|m.1632:13-89
cellular_component	macromolecular complex	GO:0032991	5	c100804_g1	PREDICTED: unconventional myosin-Va isoform X2 [Tribolium castaneum]	RecName: Full=Unconventional myosin-Va; AltName: Full=Dilute myosin heavy chain, non-muscle; AltName: Full=Myosin heavy chain p190; AltName: Full=Myosin-V [Gallus ga	myosin 5	MYO5	PF00063.18|Myosin_head|Myosin head (motor domain)|m.30544:71-745;PF01843.16|DIL|DIL domain|m.30544:1651-1751;PF00612.24|IQ|IQ calmodulin-binding motif|m.30544:785-801;PF00612.24|IQ|IQ calmodulin-binding motif|m.30544:809-829;PF00612.24|IQ|IQ calmodulin-binding motif|m.30544:832-851;PF00612.24|IQ|IQ calmodulin-binding motif|m.30544:859-875;PF00612.24|IQ|IQ calmodulin-binding motif|m.30544:883-900
cellular_component	macromolecular complex	GO:0032991	5	c100986_g1	hypothetical protein YQE_08755, partial [Dendroctonus ponderosae]	RecName: Full=DNA polymerase zeta catalytic subunit; AltName: Full=Protein reversionless 3-like; Short=REV3-like; AltName: Full=Seizure-related protein 4 [Mus mus	similar to CG1925-PA	POLZ1, rev3	PF00136.18|DNA_pol_B|DNA polymerase family B|m.30026:1679-2137;PF03104.16|DNA_pol_B_exo1|DNA polymerase family B, exonuclease domain|m.30026:46-192;PF03104.16|DNA_pol_B_exo1|DNA polymerase family B, exonuclease domain|m.30026:1424-1615;PF14260.3|zf-C4pol|C4-type zinc-finger of DNA polymerase delta|m.30026:2178-2244;PF00233.16|PDEase_I|3'5'-cyclic nucleotide phosphodiesterase|m.30027:483-713;PF015…
cellular_component	macromolecular complex	GO:0032991	5	c90602_g1	PREDICTED: nuclear receptor subfamily 2 group E member 1 [Tribolium castaneum]	RecName: Full=Nuclear receptor subfamily 2 group E member 1; AltName: Full=Nuclear receptor TLX; AltName: Full=Protein tailless homolog; Short=Tll [Oryzias latipes]	retinoic acid receptor gamma, putative	K08709	PF00105.15|zf-C4|Zinc finger, C4 type (two domains)|m.56120:10-78;PF00104.27|Hormone_recep|Ligand-binding domain of nuclear hormone receptor|m.56120:119-257
cellular_component	macromolecular complex	GO:0032991	5	c90790_g1	hypothetical protein TcasGA2_TC013723 [Tribolium castaneum]	RecName: Full=Protein big brother [Drosophila melanogaster]	similar to CG7959-PA	_	PF02312.14|CBF_beta|Core binding factor beta subunit|m.55271:34-171
cellular_component	macromolecular complex	GO:0032991	5	c91024_g2	PREDICTED: guanine nucleotide-binding protein G(s) subunit alpha [Tribolium hypothetical protein TcasGA2_TC009299 [Tribolium casta	RecName: Full=Guanine nucleotide-binding protein G(s) subunit alpha; AltName: Full=Adenylate cyclase-stimulating G alpha protein [Anopheles gambiae]	similar to AGAP012095-PA	GNAS	PF00503.17|G-alpha|G-protein alpha subunit|m.54787:1-313;PF00025.18|Arf|ADP-ribosylation factor family|m.54787:135-228
cellular_component	cell	GO:0005623	8	c100101_g1	hypothetical protein TcasGA2_TC001124 [Tribolium castaneum]	RecName: Full=Tyrosine-protein phosphatase non-receptor type 13; AltName: Full=Fas-associated protein-tyrosine phosphatase 1; Short=FAP-1; AltName: Full=PTP-BAS; A	similar to tyrosine-protein phosphatase	_	PF00373.15|FERM_M|FERM central domain|m.26071:487-600;PF00595.21|PDZ|PDZ domain (Also known as DHR or GLGF)|m.26071:925-998;PF09380.7|FERM_C|FERM C-terminal PH-like domain|m.26071:608-702;PF09379.7|FERM_N|FERM N-terminal domain|m.26071:397-458
cellular_component	cell	GO:0005623	8	c100804_g1	PREDICTED: unconventional myosin-Va isoform X2 [Tribolium castaneum]	RecName: Full=Unconventional myosin-Va; AltName: Full=Dilute myosin heavy chain, non-muscle; AltName: Full=Myosin heavy chain p190; AltName: Full=Myosin-V [Gallus ga	myosin 5	MYO5	PF00063.18|Myosin_head|Myosin head (motor domain)|m.30544:71-745;PF01843.16|DIL|DIL domain|m.30544:1651-1751;PF00612.24|IQ|IQ calmodulin-binding motif|m.30544:785-801;PF00612.24|IQ|IQ calmodulin-binding motif|m.30544:809-829;PF00612.24|IQ|IQ calmodulin-binding motif|m.30544:832-851;PF00612.24|IQ|IQ calmodulin-binding motif|m.30544:859-875;PF00612.24|IQ|IQ calmodulin-binding motif|m.30544:883-900
cellular_component	cell	GO:0005623	8	c100986_g1	hypothetical protein YQE_08755, partial [Dendroctonus ponderosae]	RecName: Full=DNA polymerase zeta catalytic subunit; AltName: Full=Protein reversionless 3-like; Short=REV3-like; AltName: Full=Seizure-related protein 4 [Mus mus	similar to CG1925-PA	POLZ1, rev3	PF00136.18|DNA_pol_B|DNA polymerase family B|m.30026:1679-2137;PF03104.16|DNA_pol_B_exo1|DNA polymerase family B, exonuclease domain|m.30026:46-192;PF03104.16|DNA_pol_B_exo1|DNA polymerase family B, exonuclease domain|m.30026:1424-1615;PF14260.3|zf-C4pol|C4-type zinc-finger of DNA polymerase delta|m.30026:2178-2244;PF00233.16|PDEase_I|3'5'-cyclic nucleotide phosphodiesterase|m.30027:483-713;PF015…
cellular_component	cell	GO:0005623	8	c90602_g1	PREDICTED: nuclear receptor subfamily 2 group E member 1 [Tribolium castaneum]	RecName: Full=Nuclear receptor subfamily 2 group E member 1; AltName: Full=Nuclear receptor TLX; AltName: Full=Protein tailless homolog; Short=Tll [Oryzias latipes]	retinoic acid receptor gamma, putative	K08709	PF00105.15|zf-C4|Zinc finger, C4 type (two domains)|m.56120:10-78;PF00104.27|Hormone_recep|Ligand-binding domain of nuclear hormone receptor|m.56120:119-257
cellular_component	cell	GO:0005623	8	c91049_g1	PREDICTED: GTP cyclohydrolase 1 isoform X1 [Tribolium castaneum]	RecName: Full=GTP cyclohydrolase 1; AltName: Full=GTP cyclohydrolase I; Short=GTP-CH-I; AltName: Full=Protein punch [Drosophila melanogaster]	similar to CG9441-PA, isoform A	GCH1, folE	PF01227.19|GTP_cyclohydroI|GTP cyclohydrolase I|m.54633:89-264
cellular_component	cell	GO:0005623	8	c90790_g1	hypothetical protein TcasGA2_TC013723 [Tribolium castaneum]	RecName: Full=Protein big brother [Drosophila melanogaster]	similar to CG7959-PA	_	PF02312.14|CBF_beta|Core binding factor beta subunit|m.55271:34-171
cellular_component	cell	GO:0005623	8	c100722_g1	PREDICTED: cadherin-23 [Tribolium castaneum]	RecName: Full=Protocadherin Fat 2; AltName: Full=Multiple epidermal growth factor-like domains protein 1; Short=Multiple EGF-like domains protein 1; Flags: Precursor	similar to CG3389-PA	_	PF00028.14|Cadherin|Cadherin domain|m.28468:185-277;PF00028.14|Cadherin|Cadherin domain|m.28468:294-393;PF00028.14|Cadherin|Cadherin domain|m.28468:525-621;PF00028.14|Cadherin|Cadherin domain|m.28468:636-736;PF00028.14|Cadherin|Cadherin domain|m.28468:751-848;PF00028.14|Cadherin|Cadherin domain|m.28468:865-958;PF00028.14|Cadherin|Cadherin domain|m.28468:985-1075;PF00028.14|Cadherin|Cadherin domai…
cellular_component	cell	GO:0005623	8	c91024_g2	PREDICTED: guanine nucleotide-binding protein G(s) subunit alpha [Tribolium hypothetical protein TcasGA2_TC009299 [Tribolium casta	RecName: Full=Guanine nucleotide-binding protein G(s) subunit alpha; AltName: Full=Adenylate cyclase-stimulating G alpha protein [Anopheles gambiae]	similar to AGAP012095-PA	GNAS	PF00503.17|G-alpha|G-protein alpha subunit|m.54787:1-313;PF00025.18|Arf|ADP-ribosylation factor family|m.54787:135-228
cellular_component	organelle part	GO:0044422	1	c100804_g1	PREDICTED: unconventional myosin-Va isoform X2 [Tribolium castaneum]	RecName: Full=Unconventional myosin-Va; AltName: Full=Dilute myosin heavy chain, non-muscle; AltName: Full=Myosin heavy chain p190; AltName: Full=Myosin-V [Gallus ga	myosin 5	MYO5	PF00063.18|Myosin_head|Myosin head (motor domain)|m.30544:71-745;PF01843.16|DIL|DIL domain|m.30544:1651-1751;PF00612.24|IQ|IQ calmodulin-binding motif|m.30544:785-801;PF00612.24|IQ|IQ calmodulin-binding motif|m.30544:809-829;PF00612.24|IQ|IQ calmodulin-binding motif|m.30544:832-851;PF00612.24|IQ|IQ calmodulin-binding motif|m.30544:859-875;PF00612.24|IQ|IQ calmodulin-binding motif|m.30544:883-900
biological_process	regulation of biological process	GO:0050789	9	c99980_g1	PREDICTED: uncharacterized protein LOC659080 [Tribolium castaneum]	RecName: Full=Intersectin-2; AltName: Full=SH3 domain-containing protein 1B; AltName: Full=SH3P18; AltName: Full=SH3P18-like WASP-associated protein [Homo sapiens	PREDICTED: similar to conserved hypothetical protein [Tribolium castaneum].	_	PF00621.17|RhoGEF|RhoGEF domain|m.26825:1217-1402
biological_process	regulation of biological process	GO:0050789	9	c100510_g1	thr4 [Tenebrio molitor]	RecName: Full=Hormone receptor 4; Short=dHR4; AltName: Full=Nuclear receptor subfamily 6 group A member 2 [Drosophila melanogaster]	similar to Hormone receptor 4 (dHR4)	NR6AN	PF00105.15|zf-C4|Zinc finger, C4 type (two domains)|m.30841:390-457
biological_process	regulation of biological process	GO:0050789	9	c100070_g1	ecdysone-induced protein 78c [Haliotis diversicolor]	RecName: Full=Ecdysone-induced protein 78C; Short=DR-78; AltName: Full=Nuclear receptor subfamily 1 group E member 1 [Drosophila melanogaster]	similar to GA14768-PA	NR1D3	PF00105.15|zf-C4|Zinc finger, C4 type (two domains)|m.24925:64-132;PF00104.27|Hormone_recep|Ligand-binding domain of nuclear hormone receptor|m.24925:230-394
biological_process	regulation of biological process	GO:0050789	9	c90790_g1	hypothetical protein TcasGA2_TC013723 [Tribolium castaneum]	RecName: Full=Protein big brother [Drosophila melanogaster]	similar to CG7959-PA	_	PF02312.14|CBF_beta|Core binding factor beta subunit|m.55271:34-171
biological_process	regulation of biological process	GO:0050789	9	c91024_g2	PREDICTED: guanine nucleotide-binding protein G(s) subunit alpha [Tribolium hypothetical protein TcasGA2_TC009299 [Tribolium casta	RecName: Full=Guanine nucleotide-binding protein G(s) subunit alpha; AltName: Full=Adenylate cyclase-stimulating G alpha protein [Anopheles gambiae]	similar to AGAP012095-PA	GNAS	PF00503.17|G-alpha|G-protein alpha subunit|m.54787:1-313;PF00025.18|Arf|ADP-ribosylation factor family|m.54787:135-228
biological_process	regulation of biological process	GO:0050789	9	c99642_g2	PREDICTED: SHC-transforming protein 1 [Tribolium castaneum]	RecName: Full=SHC-transforming protein 1; AltName: Full=Src homology 2 domain-containing-transforming protein C1; Short=SH2 domain protein C1; AltName: Full=p60Shc	similar to CG3715-PA	SHC1	PF00640.20|PID|Phosphotyrosine interaction domain (PTB/PID)|m.23779:27-180;PF00017.21|SH2|SH2 domain|m.23779:307-378
biological_process	regulation of biological process	GO:0050789	9	c90602_g1	PREDICTED: nuclear receptor subfamily 2 group E member 1 [Tribolium castaneum]	RecName: Full=Nuclear receptor subfamily 2 group E member 1; AltName: Full=Nuclear receptor TLX; AltName: Full=Protein tailless homolog; Short=Tll [Oryzias latipes]	retinoic acid receptor gamma, putative	K08709	PF00105.15|zf-C4|Zinc finger, C4 type (two domains)|m.56120:10-78;PF00104.27|Hormone_recep|Ligand-binding domain of nuclear hormone receptor|m.56120:119-257
biological_process	regulation of biological process	GO:0050789	9	c91514_g1	hypothetical protein TcasGA2_TC007721 [Tribolium castaneum]	RecName: Full=Signal-induced proliferation-associated 1-like protein 1; Short=SIPA1-like protein 1 [Mus musculus]	similar to CG18646-PA	_	PF02145.12|Rap_GAP|Rap/ran-GAP|m.41937:97-279;PF00651.28|BTB|BTB/POZ domain|m.41937:525-584
biological_process	regulation of biological process	GO:0050789	9	c95004_g1	hypothetical protein TcasGA2_TC011636 [Tribolium castaneum]	RecName: Full=Speract receptor; AltName: Full=Guanylate cyclase; Flags: Precursor	similar to guanylyl cyclase receptor	ANPRA, NPR1	PF07714.14|Pkinase_Tyr|Protein tyrosine kinase|m.1631:52-299;PF00211.17|Guanylate_cyc|Adenylate and Guanylate cyclase catalytic domain|m.1631:366-479;PF00069.22|Pkinase|Protein kinase domain|m.1631:36-295;PF07701.11|HNOBA|Heme NO binding associated|m.1631:317-359;PF00211.17|Guanylate_cyc|Adenylate and Guanylate cyclase catalytic domain|m.1632:13-89
biological_process	establishment of localization	GO:0051234	5	c93525_g1	PREDICTED: facilitated trehalose transporter Tret1 [Tribolium castaneum]	RecName: Full=Facilitated trehalose transporter Tret1-2 homolog [Drosophila sechellia]	_	_	PF00083.21|Sugar_tr|Sugar (and other) transporter|m.4458:55-454;PF07690.13|MFS_1|Major Facilitator Superfamily|m.4458:37-217;PF07690.13|MFS_1|Major Facilitator Superfamily|m.4458:262-450
biological_process	establishment of localization	GO:0051234	5	c86679_g1	PREDICTED: b(0,+)-type amino acid transporter 1-like [Tribolium castaneum]	RecName: Full=b(0,+)-type amino acid transporter 1; Short=b(0,+)AT1; AltName: Full=Glycoprotein-associated amino acid transporter b0,+AT1; AltName: Full=Solute carr	similar to CG9413-PA, isoform A	SLC7A9, BAT1	PF13520.3|AA_permease_2|Amino acid permease|m.45490:44-456;PF00324.18|AA_permease|Amino acid permease|m.45490:51-448
biological_process	establishment of localization	GO:0051234	5	c91748_g1	PREDICTED: innexin inx2 [Tribolium hypothetical protein TcasGA2_TC005460 [Tribolium castaneum]	RecName: Full=Innexin inx2; Short=Innexin-2; AltName: Full=Gap junction protein prp33; AltName: Full=Pas-related protein 33 [Drosophila melanogaster]	_	_	PF00876.15|Innexin|Innexin|m.41880:20-361
biological_process	establishment of localization	GO:0051234	5	c94881_g1	PREDICTED: microsomal triglyceride transfer protein large subunit [Tribolium castaneum]	_	_	MTTP, MTP	_
biological_process	establishment of localization	GO:0051234	5	c95125_g1	PREDICTED: facilitated trehalose transporter Tret1 [Tribolium castaneum]	RecName: Full=Sugar transporter ERD6-like 1; AltName: Full=Sugar transporter-like protein 4 [Arabidopsis thaliana]	_	_	PF00083.21|Sugar_tr|Sugar (and other) transporter|m.723:59-457;PF07690.13|MFS_1|Major Facilitator Superfamily|m.723:31-376
biological_process	multicellular organismal process	GO:0032501	1	c91024_g2	PREDICTED: guanine nucleotide-binding protein G(s) subunit alpha [Tribolium hypothetical protein TcasGA2_TC009299 [Tribolium casta	RecName: Full=Guanine nucleotide-binding protein G(s) subunit alpha; AltName: Full=Adenylate cyclase-stimulating G alpha protein [Anopheles gambiae]	similar to AGAP012095-PA	GNAS	PF00503.17|G-alpha|G-protein alpha subunit|m.54787:1-313;PF00025.18|Arf|ADP-ribosylation factor family|m.54787:135-228
biological_process	cellular process	GO:0009987	21	c90892_g2	Casein kinase II subunit alpha [Camponotus floridanus]	RecName: Full=Casein kinase II subunit alpha; Short=CK II subunit alpha	casein kinase II alpha subunit	CSNK2A	PF00069.22|Pkinase|Protein kinase domain|m.55201:37-322;PF07714.14|Pkinase_Tyr|Protein tyrosine kinase|m.55201:38-233;PF01636.20|APH|Phosphotransferase enzyme family|m.55201:146-190
biological_process	cellular process	GO:0009987	21	c99980_g1	PREDICTED: uncharacterized protein LOC659080 [Tribolium castaneum]	RecName: Full=Intersectin-2; AltName: Full=SH3 domain-containing protein 1B; AltName: Full=SH3P18; AltName: Full=SH3P18-like WASP-associated protein [Homo sapiens	PREDICTED: similar to conserved hypothetical protein [Tribolium castaneum].	_	PF00621.17|RhoGEF|RhoGEF domain|m.26825:1217-1402
biological_process	cellular process	GO:0009987	21	c100070_g1	ecdysone-induced protein 78c [Haliotis diversicolor]	RecName: Full=Ecdysone-induced protein 78C; Short=DR-78; AltName: Full=Nuclear receptor subfamily 1 group E member 1 [Drosophila melanogaster]	similar to GA14768-PA	NR1D3	PF00105.15|zf-C4|Zinc finger, C4 type (two domains)|m.24925:64-132;PF00104.27|Hormone_recep|Ligand-binding domain of nuclear hormone receptor|m.24925:230-394
biological_process	cellular process	GO:0009987	21	c90790_g1	hypothetical protein TcasGA2_TC013723 [Tribolium castaneum]	RecName: Full=Protein big brother [Drosophila melanogaster]	similar to CG7959-PA	_	PF02312.14|CBF_beta|Core binding factor beta subunit|m.55271:34-171
biological_process	cellular process	GO:0009987	21	c100485_g1	hypothetical protein TcasGA2_TC009401 [Tribolium castaneum]	_	_	_	PF00078.24|RVT_1|Reverse transcriptase (RNA-dependent DNA polymerase)|m.29451:291-451;PF00665.23|rve|Integrase core domain|m.29451:807-916;PF03732.14|Retrotrans_gag|Retrotransposon gag protein|m.29452:69-150
biological_process	cellular process	GO:0009987	21	c91024_g2	PREDICTED: guanine nucleotide-binding protein G(s) subunit alpha [Tribolium hypothetical protein TcasGA2_TC009299 [Tribolium casta	RecName: Full=Guanine nucleotide-binding protein G(s) subunit alpha; AltName: Full=Adenylate cyclase-stimulating G alpha protein [Anopheles gambiae]	similar to AGAP012095-PA	GNAS	PF00503.17|G-alpha|G-protein alpha subunit|m.54787:1-313;PF00025.18|Arf|ADP-ribosylation factor family|m.54787:135-228
biological_process	cellular process	GO:0009987	21	c99642_g2	PREDICTED: SHC-transforming protein 1 [Tribolium castaneum]	RecName: Full=SHC-transforming protein 1; AltName: Full=Src homology 2 domain-containing-transforming protein C1; Short=SH2 domain protein C1; AltName: Full=p60Shc	similar to CG3715-PA	SHC1	PF00640.20|PID|Phosphotyrosine interaction domain (PTB/PID)|m.23779:27-180;PF00017.21|SH2|SH2 domain|m.23779:307-378
biological_process	cellular process	GO:0009987	21	c90904_g1	PREDICTED: G2/mitotic-specific cyclin-A [Tribolium castaneum]	RecName: Full=Cyclin-A1 [Homo sapiens]	_	CCNA	PF00134.20|Cyclin_N|Cyclin, N-terminal domain|m.55624:118-243;PF02984.16|Cyclin_C|Cyclin, C-terminal domain|m.55624:246-362
biological_process	cellular process	GO:0009987	21	c90602_g1	PREDICTED: nuclear receptor subfamily 2 group E member 1 [Tribolium castaneum]	RecName: Full=Nuclear receptor subfamily 2 group E member 1; AltName: Full=Nuclear receptor TLX; AltName: Full=Protein tailless homolog; Short=Tll [Oryzias latipes]	retinoic acid receptor gamma, putative	K08709	PF00105.15|zf-C4|Zinc finger, C4 type (two domains)|m.56120:10-78;PF00104.27|Hormone_recep|Ligand-binding domain of nuclear hormone receptor|m.56120:119-257
biological_process	cellular process	GO:0009987	21	c91514_g1	hypothetical protein TcasGA2_TC007721 [Tribolium castaneum]	RecName: Full=Signal-induced proliferation-associated 1-like protein 1; Short=SIPA1-like protein 1 [Mus musculus]	similar to CG18646-PA	_	PF02145.12|Rap_GAP|Rap/ran-GAP|m.41937:97-279;PF00651.28|BTB|BTB/POZ domain|m.41937:525-584
biological_process	cellular process	GO:0009987	21	c91870_g1	PREDICTED: acidic phospholipase A2 PA4 isoform X2 [Tribolium castaneum]	RecName: Full=Acidic phospholipase A2 PA4; Short=PLA2; AltName: Full=Phosphatidylcholine 2-acylhydrolase; Contains: RecName: Full=Acidic phospholipase A2 PA2	phospholipase A2E	PLA2G, SPLA2	PF05826.9|Phospholip_A2_2|Phospholipase A2|m.41285:94-189
biological_process	cellular process	GO:0009987	21	c95004_g1	hypothetical protein TcasGA2_TC011636 [Tribolium castaneum]	RecName: Full=Speract receptor; AltName: Full=Guanylate cyclase; Flags: Precursor	similar to guanylyl cyclase receptor	ANPRA, NPR1	PF07714.14|Pkinase_Tyr|Protein tyrosine kinase|m.1631:52-299;PF00211.17|Guanylate_cyc|Adenylate and Guanylate cyclase catalytic domain|m.1631:366-479;PF00069.22|Pkinase|Protein kinase domain|m.1631:36-295;PF07701.11|HNOBA|Heme NO binding associated|m.1631:317-359;PF00211.17|Guanylate_cyc|Adenylate and Guanylate cyclase catalytic domain|m.1632:13-89
biological_process	cellular process	GO:0009987	21	c91942_g1	uncharacterized protein LOC100903664 [Haemonchus contortus]	_	_	_	PF14214.3|Helitron_like_N|Helitron helicase-like domain at N-terminus|m.42412:568-752;PF04843.9|Herpes_teg_N|Herpesvirus tegument protein, N-terminal conserved region|m.42412:64-217
biological_process	cellular process	GO:0009987	21	c100986_g1	hypothetical protein YQE_08755, partial [Dendroctonus ponderosae]	RecName: Full=DNA polymerase zeta catalytic subunit; AltName: Full=Protein reversionless 3-like; Short=REV3-like; AltName: Full=Seizure-related protein 4 [Mus mus	similar to CG1925-PA	POLZ1, rev3	PF00136.18|DNA_pol_B|DNA polymerase family B|m.30026:1679-2137;PF03104.16|DNA_pol_B_exo1|DNA polymerase family B, exonuclease domain|m.30026:46-192;PF03104.16|DNA_pol_B_exo1|DNA polymerase family B, exonuclease domain|m.30026:1424-1615;PF14260.3|zf-C4pol|C4-type zinc-finger of DNA polymerase delta|m.30026:2178-2244;PF00233.16|PDEase_I|3'5'-cyclic nucleotide phosphodiesterase|m.30027:483-713;PF015…
biological_process	cellular process	GO:0009987	21	c100510_g1	thr4 [Tenebrio molitor]	RecName: Full=Hormone receptor 4; Short=dHR4; AltName: Full=Nuclear receptor subfamily 6 group A member 2 [Drosophila melanogaster]	similar to Hormone receptor 4 (dHR4)	NR6AN	PF00105.15|zf-C4|Zinc finger, C4 type (two domains)|m.30841:390-457
biological_process	cellular process	GO:0009987	21	c86679_g1	PREDICTED: b(0,+)-type amino acid transporter 1-like [Tribolium castaneum]	RecName: Full=b(0,+)-type amino acid transporter 1; Short=b(0,+)AT1; AltName: Full=Glycoprotein-associated amino acid transporter b0,+AT1; AltName: Full=Solute carr	similar to CG9413-PA, isoform A	SLC7A9, BAT1	PF13520.3|AA_permease_2|Amino acid permease|m.45490:44-456;PF00324.18|AA_permease|Amino acid permease|m.45490:51-448
biological_process	cellular process	GO:0009987	21	c84017_g1	GI24325 [Drosophila mojavensis]	RecName: Full=Acyl-CoA Delta(11) desaturase; AltName: Full=Acyl-CoA Delta-11 desaturase; Short=Delta(11)-desaturase [Trichoplusia ni]	GA22005	SCD, desC	_
biological_process	cellular process	GO:0009987	21	c91049_g1	PREDICTED: GTP cyclohydrolase 1 isoform X1 [Tribolium castaneum]	RecName: Full=GTP cyclohydrolase 1; AltName: Full=GTP cyclohydrolase I; Short=GTP-CH-I; AltName: Full=Protein punch [Drosophila melanogaster]	similar to CG9441-PA, isoform A	GCH1, folE	PF01227.19|GTP_cyclohydroI|GTP cyclohydrolase I|m.54633:89-264
biological_process	cellular process	GO:0009987	21	c94285_g1	hypothetical protein TcasGA2_TC007938 [Tribolium castaneum]	RecName: Full=Putative ATP-dependent RNA helicase me31b; AltName: Full=Maternal expression at 31B [Drosophila melanogaster]	similar to CG4916-PA, isoform A	DDX6, RCK, DHH1	PF00270.26|DEAD|DEAD/DEAH box helicase|m.5553:86-250;PF00271.28|Helicase_C|Helicase conserved C-terminal domain|m.5553:287-393;PF04851.12|ResIII|Type III restriction enzyme, res subunit|m.5553:100-245
biological_process	cellular process	GO:0009987	21	c79938_g1	PREDICTED: uncharacterized protein LOC103307960 [Acyrthosiphon pisum]	_	_	_	_
biological_process	cellular process	GO:0009987	21	c99417_g1	hypothetical protein YQE_10475, partial [Dendroctonus ponderosae]	RecName: Full=Werner syndrome ATP-dependent helicase; AltName: Full=DNA helicase, RecQ-like type 3; Short=RecQ3; AltName: Full=Exonuclease WRN; AltName: Full=RecQ p	_	WRN, RECQL2	PF14493.3|HTH_40|Helix-turn-helix domain|m.52126:734-822;PF09382.7|RQC|RQC domain|m.52126:469-571;PF00271.28|Helicase_C|Helicase conserved C-terminal domain|m.52126:281-377;PF00270.26|DEAD|DEAD/DEAH box helicase|m.52126:64-228;PF16124.2|RecQ_Zn_bind|RecQ zinc-binding|m.52126:390-450;PF00570.20|HRDC|HRDC domain|m.52126:631-698
biological_process	response to stimulus	GO:0050896	5	c90602_g1	PREDICTED: nuclear receptor subfamily 2 group E member 1 [Tribolium castaneum]	RecName: Full=Nuclear receptor subfamily 2 group E member 1; AltName: Full=Nuclear receptor TLX; AltName: Full=Protein tailless homolog; Short=Tll [Oryzias latipes]	retinoic acid receptor gamma, putative	K08709	PF00105.15|zf-C4|Zinc finger, C4 type (two domains)|m.56120:10-78;PF00104.27|Hormone_recep|Ligand-binding domain of nuclear hormone receptor|m.56120:119-257
biological_process	response to stimulus	GO:0050896	5	c91514_g1	hypothetical protein TcasGA2_TC007721 [Tribolium castaneum]	RecName: Full=Signal-induced proliferation-associated 1-like protein 1; Short=SIPA1-like protein 1 [Mus musculus]	similar to CG18646-PA	_	PF02145.12|Rap_GAP|Rap/ran-GAP|m.41937:97-279;PF00651.28|BTB|BTB/POZ domain|m.41937:525-584
biological_process	response to stimulus	GO:0050896	5	c91024_g2	PREDICTED: guanine nucleotide-binding protein G(s) subunit alpha [Tribolium hypothetical protein TcasGA2_TC009299 [Tribolium casta	RecName: Full=Guanine nucleotide-binding protein G(s) subunit alpha; AltName: Full=Adenylate cyclase-stimulating G alpha protein [Anopheles gambiae]	similar to AGAP012095-PA	GNAS	PF00503.17|G-alpha|G-protein alpha subunit|m.54787:1-313;PF00025.18|Arf|ADP-ribosylation factor family|m.54787:135-228
biological_process	response to stimulus	GO:0050896	5	c99642_g2	PREDICTED: SHC-transforming protein 1 [Tribolium castaneum]	RecName: Full=SHC-transforming protein 1; AltName: Full=Src homology 2 domain-containing-transforming protein C1; Short=SH2 domain protein C1; AltName: Full=p60Shc	similar to CG3715-PA	SHC1	PF00640.20|PID|Phosphotyrosine interaction domain (PTB/PID)|m.23779:27-180;PF00017.21|SH2|SH2 domain|m.23779:307-378
biological_process	response to stimulus	GO:0050896	5	c95004_g1	hypothetical protein TcasGA2_TC011636 [Tribolium castaneum]	RecName: Full=Speract receptor; AltName: Full=Guanylate cyclase; Flags: Precursor	similar to guanylyl cyclase receptor	ANPRA, NPR1	PF07714.14|Pkinase_Tyr|Protein tyrosine kinase|m.1631:52-299;PF00211.17|Guanylate_cyc|Adenylate and Guanylate cyclase catalytic domain|m.1631:366-479;PF00069.22|Pkinase|Protein kinase domain|m.1631:36-295;PF07701.11|HNOBA|Heme NO binding associated|m.1631:317-359;PF00211.17|Guanylate_cyc|Adenylate and Guanylate cyclase catalytic domain|m.1632:13-89
biological_process	biological adhesion	GO:0022610	1	c100722_g1	PREDICTED: cadherin-23 [Tribolium castaneum]	RecName: Full=Protocadherin Fat 2; AltName: Full=Multiple epidermal growth factor-like domains protein 1; Short=Multiple EGF-like domains protein 1; Flags: Precursor	similar to CG3389-PA	_	PF00028.14|Cadherin|Cadherin domain|m.28468:185-277;PF00028.14|Cadherin|Cadherin domain|m.28468:294-393;PF00028.14|Cadherin|Cadherin domain|m.28468:525-621;PF00028.14|Cadherin|Cadherin domain|m.28468:636-736;PF00028.14|Cadherin|Cadherin domain|m.28468:751-848;PF00028.14|Cadherin|Cadherin domain|m.28468:865-958;PF00028.14|Cadherin|Cadherin domain|m.28468:985-1075;PF00028.14|Cadherin|Cadherin domai…
biological_process	single-organism process	GO:0044699	20	c90892_g2	Casein kinase II subunit alpha [Camponotus floridanus]	RecName: Full=Casein kinase II subunit alpha; Short=CK II subunit alpha	casein kinase II alpha subunit	CSNK2A	PF00069.22|Pkinase|Protein kinase domain|m.55201:37-322;PF07714.14|Pkinase_Tyr|Protein tyrosine kinase|m.55201:38-233;PF01636.20|APH|Phosphotransferase enzyme family|m.55201:146-190
biological_process	single-organism process	GO:0044699	20	c99980_g1	PREDICTED: uncharacterized protein LOC659080 [Tribolium castaneum]	RecName: Full=Intersectin-2; AltName: Full=SH3 domain-containing protein 1B; AltName: Full=SH3P18; AltName: Full=SH3P18-like WASP-associated protein [Homo sapiens	PREDICTED: similar to conserved hypothetical protein [Tribolium castaneum].	_	PF00621.17|RhoGEF|RhoGEF domain|m.26825:1217-1402
biological_process	single-organism process	GO:0044699	20	c100070_g1	ecdysone-induced protein 78c [Haliotis diversicolor]	RecName: Full=Ecdysone-induced protein 78C; Short=DR-78; AltName: Full=Nuclear receptor subfamily 1 group E member 1 [Drosophila melanogaster]	similar to GA14768-PA	NR1D3	PF00105.15|zf-C4|Zinc finger, C4 type (two domains)|m.24925:64-132;PF00104.27|Hormone_recep|Ligand-binding domain of nuclear hormone receptor|m.24925:230-394
biological_process	single-organism process	GO:0044699	20	c91024_g2	PREDICTED: guanine nucleotide-binding protein G(s) subunit alpha [Tribolium hypothetical protein TcasGA2_TC009299 [Tribolium casta	RecName: Full=Guanine nucleotide-binding protein G(s) subunit alpha; AltName: Full=Adenylate cyclase-stimulating G alpha protein [Anopheles gambiae]	similar to AGAP012095-PA	GNAS	PF00503.17|G-alpha|G-protein alpha subunit|m.54787:1-313;PF00025.18|Arf|ADP-ribosylation factor family|m.54787:135-228
biological_process	single-organism process	GO:0044699	20	c99642_g2	PREDICTED: SHC-transforming protein 1 [Tribolium castaneum]	RecName: Full=SHC-transforming protein 1; AltName: Full=Src homology 2 domain-containing-transforming protein C1; Short=SH2 domain protein C1; AltName: Full=p60Shc	similar to CG3715-PA	SHC1	PF00640.20|PID|Phosphotyrosine interaction domain (PTB/PID)|m.23779:27-180;PF00017.21|SH2|SH2 domain|m.23779:307-378
biological_process	single-organism process	GO:0044699	20	c90904_g1	PREDICTED: G2/mitotic-specific cyclin-A [Tribolium castaneum]	RecName: Full=Cyclin-A1 [Homo sapiens]	_	CCNA	PF00134.20|Cyclin_N|Cyclin, N-terminal domain|m.55624:118-243;PF02984.16|Cyclin_C|Cyclin, C-terminal domain|m.55624:246-362
biological_process	single-organism process	GO:0044699	20	c93252_g1	PREDICTED: synaptic vesicle membrane protein VAT-1 homolog-like isoform X1 [Tribolium castaneum]	RecName: Full=Synaptic vesicle membrane protein VAT-1 homolog-like [Homo sapiens]	similar to Synaptic vesicle membrane protein VAT-1 homolog	_	PF13602.3|ADH_zinc_N_2|Zinc-binding dehydrogenase|m.19639:244-384;PF08240.9|ADH_N|Alcohol dehydrogenase GroES-like domain|m.19639:72-133;PF00107.23|ADH_zinc_N|Zinc-binding dehydrogenase|m.19639:195-326
biological_process	single-organism process	GO:0044699	20	c90602_g1	PREDICTED: nuclear receptor subfamily 2 group E member 1 [Tribolium castaneum]	RecName: Full=Nuclear receptor subfamily 2 group E member 1; AltName: Full=Nuclear receptor TLX; AltName: Full=Protein tailless homolog; Short=Tll [Oryzias latipes]	retinoic acid receptor gamma, putative	K08709	PF00105.15|zf-C4|Zinc finger, C4 type (two domains)|m.56120:10-78;PF00104.27|Hormone_recep|Ligand-binding domain of nuclear hormone receptor|m.56120:119-257
biological_process	single-organism process	GO:0044699	20	c86966_g1	cytochrome P450 307A1 [Tribolium castaneum]	RecName: Full=Cytochrome P450 307a1; AltName: Full=CYPCCCVIIA1; AltName: Full=Protein spook [Drosophila melanogaster]	cytochrome P450 307A1	spo, spok, CYP307A	PF00067.19|p450|Cytochrome P450|m.45365:27-462
biological_process	single-organism process	GO:0044699	20	c91514_g1	hypothetical protein TcasGA2_TC007721 [Tribolium castaneum]	RecName: Full=Signal-induced proliferation-associated 1-like protein 1; Short=SIPA1-like protein 1 [Mus musculus]	similar to CG18646-PA	_	PF02145.12|Rap_GAP|Rap/ran-GAP|m.41937:97-279;PF00651.28|BTB|BTB/POZ domain|m.41937:525-584
biological_process	single-organism process	GO:0044699	20	c91870_g1	PREDICTED: acidic phospholipase A2 PA4 isoform X2 [Tribolium castaneum]	RecName: Full=Acidic phospholipase A2 PA4; Short=PLA2; AltName: Full=Phosphatidylcholine 2-acylhydrolase; Contains: RecName: Full=Acidic phospholipase A2 PA2	phospholipase A2E	PLA2G, SPLA2	PF05826.9|Phospholip_A2_2|Phospholipase A2|m.41285:94-189
biological_process	single-organism process	GO:0044699	20	c95004_g1	hypothetical protein TcasGA2_TC011636 [Tribolium castaneum]	RecName: Full=Speract receptor; AltName: Full=Guanylate cyclase; Flags: Precursor	similar to guanylyl cyclase receptor	ANPRA, NPR1	PF07714.14|Pkinase_Tyr|Protein tyrosine kinase|m.1631:52-299;PF00211.17|Guanylate_cyc|Adenylate and Guanylate cyclase catalytic domain|m.1631:366-479;PF00069.22|Pkinase|Protein kinase domain|m.1631:36-295;PF07701.11|HNOBA|Heme NO binding associated|m.1631:317-359;PF00211.17|Guanylate_cyc|Adenylate and Guanylate cyclase catalytic domain|m.1632:13-89
biological_process	single-organism process	GO:0044699	20	c84017_g1	GI24325 [Drosophila mojavensis]	RecName: Full=Acyl-CoA Delta(11) desaturase; AltName: Full=Acyl-CoA Delta-11 desaturase; Short=Delta(11)-desaturase [Trichoplusia ni]	GA22005	SCD, desC	_
biological_process	single-organism process	GO:0044699	20	c86679_g1	PREDICTED: b(0,+)-type amino acid transporter 1-like [Tribolium castaneum]	RecName: Full=b(0,+)-type amino acid transporter 1; Short=b(0,+)AT1; AltName: Full=Glycoprotein-associated amino acid transporter b0,+AT1; AltName: Full=Solute carr	similar to CG9413-PA, isoform A	SLC7A9, BAT1	PF13520.3|AA_permease_2|Amino acid permease|m.45490:44-456;PF00324.18|AA_permease|Amino acid permease|m.45490:51-448
biological_process	single-organism process	GO:0044699	20	c91049_g1	PREDICTED: GTP cyclohydrolase 1 isoform X1 [Tribolium castaneum]	RecName: Full=GTP cyclohydrolase 1; AltName: Full=GTP cyclohydrolase I; Short=GTP-CH-I; AltName: Full=Protein punch [Drosophila melanogaster]	similar to CG9441-PA, isoform A	GCH1, folE	PF01227.19|GTP_cyclohydroI|GTP cyclohydrolase I|m.54633:89-264
biological_process	single-organism process	GO:0044699	20	c94285_g1	hypothetical protein TcasGA2_TC007938 [Tribolium castaneum]	RecName: Full=Putative ATP-dependent RNA helicase me31b; AltName: Full=Maternal expression at 31B [Drosophila melanogaster]	similar to CG4916-PA, isoform A	DDX6, RCK, DHH1	PF00270.26|DEAD|DEAD/DEAH box helicase|m.5553:86-250;PF00271.28|Helicase_C|Helicase conserved C-terminal domain|m.5553:287-393;PF04851.12|ResIII|Type III restriction enzyme, res subunit|m.5553:100-245
biological_process	single-organism process	GO:0044699	20	c79938_g1	PREDICTED: uncharacterized protein LOC103307960 [Acyrthosiphon pisum]	_	_	_	_
biological_process	single-organism process	GO:0044699	20	c93525_g1	PREDICTED: facilitated trehalose transporter Tret1 [Tribolium castaneum]	RecName: Full=Facilitated trehalose transporter Tret1-2 homolog [Drosophila sechellia]	_	_	PF00083.21|Sugar_tr|Sugar (and other) transporter|m.4458:55-454;PF07690.13|MFS_1|Major Facilitator Superfamily|m.4458:37-217;PF07690.13|MFS_1|Major Facilitator Superfamily|m.4458:262-450
biological_process	single-organism process	GO:0044699	20	c93855_g1	PREDICTED: glucose dehydrogenase [FAD, quinone]	RecName: Full=Glucose dehydrogenase [FAD, quinone]	_	_	PF00732.16|GMC_oxred_N|GMC oxidoreductase|m.4723:55-349;PF05199.10|GMC_oxred_C|GMC oxidoreductase|m.4723:460-607
biological_process	single-organism process	GO:0044699	20	c94881_g1	PREDICTED: microsomal triglyceride transfer protein large subunit [Tribolium castaneum]	_	_	MTTP, MTP	_
biological_process	signaling	GO:0023052	5	c90602_g1	PREDICTED: nuclear receptor subfamily 2 group E member 1 [Tribolium castaneum]	RecName: Full=Nuclear receptor subfamily 2 group E member 1; AltName: Full=Nuclear receptor TLX; AltName: Full=Protein tailless homolog; Short=Tll [Oryzias latipes]	retinoic acid receptor gamma, putative	K08709	PF00105.15|zf-C4|Zinc finger, C4 type (two domains)|m.56120:10-78;PF00104.27|Hormone_recep|Ligand-binding domain of nuclear hormone receptor|m.56120:119-257
biological_process	signaling	GO:0023052	5	c91514_g1	hypothetical protein TcasGA2_TC007721 [Tribolium castaneum]	RecName: Full=Signal-induced proliferation-associated 1-like protein 1; Short=SIPA1-like protein 1 [Mus musculus]	similar to CG18646-PA	_	PF02145.12|Rap_GAP|Rap/ran-GAP|m.41937:97-279;PF00651.28|BTB|BTB/POZ domain|m.41937:525-584
biological_process	signaling	GO:0023052	5	c91024_g2	PREDICTED: guanine nucleotide-binding protein G(s) subunit alpha [Tribolium hypothetical protein TcasGA2_TC009299 [Tribolium casta	RecName: Full=Guanine nucleotide-binding protein G(s) subunit alpha; AltName: Full=Adenylate cyclase-stimulating G alpha protein [Anopheles gambiae]	similar to AGAP012095-PA	GNAS	PF00503.17|G-alpha|G-protein alpha subunit|m.54787:1-313;PF00025.18|Arf|ADP-ribosylation factor family|m.54787:135-228
biological_process	signaling	GO:0023052	5	c99642_g2	PREDICTED: SHC-transforming protein 1 [Tribolium castaneum]	RecName: Full=SHC-transforming protein 1; AltName: Full=Src homology 2 domain-containing-transforming protein C1; Short=SH2 domain protein C1; AltName: Full=p60Shc	similar to CG3715-PA	SHC1	PF00640.20|PID|Phosphotyrosine interaction domain (PTB/PID)|m.23779:27-180;PF00017.21|SH2|SH2 domain|m.23779:307-378
biological_process	signaling	GO:0023052	5	c95004_g1	hypothetical protein TcasGA2_TC011636 [Tribolium castaneum]	RecName: Full=Speract receptor; AltName: Full=Guanylate cyclase; Flags: Precursor	similar to guanylyl cyclase receptor	ANPRA, NPR1	PF07714.14|Pkinase_Tyr|Protein tyrosine kinase|m.1631:52-299;PF00211.17|Guanylate_cyc|Adenylate and Guanylate cyclase catalytic domain|m.1631:366-479;PF00069.22|Pkinase|Protein kinase domain|m.1631:36-295;PF07701.11|HNOBA|Heme NO binding associated|m.1631:317-359;PF00211.17|Guanylate_cyc|Adenylate and Guanylate cyclase catalytic domain|m.1632:13-89
biological_process	localization	GO:0051179	5	c93525_g1	PREDICTED: facilitated trehalose transporter Tret1 [Tribolium castaneum]	RecName: Full=Facilitated trehalose transporter Tret1-2 homolog [Drosophila sechellia]	_	_	PF00083.21|Sugar_tr|Sugar (and other) transporter|m.4458:55-454;PF07690.13|MFS_1|Major Facilitator Superfamily|m.4458:37-217;PF07690.13|MFS_1|Major Facilitator Superfamily|m.4458:262-450
biological_process	localization	GO:0051179	5	c86679_g1	PREDICTED: b(0,+)-type amino acid transporter 1-like [Tribolium castaneum]	RecName: Full=b(0,+)-type amino acid transporter 1; Short=b(0,+)AT1; AltName: Full=Glycoprotein-associated amino acid transporter b0,+AT1; AltName: Full=Solute carr	similar to CG9413-PA, isoform A	SLC7A9, BAT1	PF13520.3|AA_permease_2|Amino acid permease|m.45490:44-456;PF00324.18|AA_permease|Amino acid permease|m.45490:51-448
biological_process	localization	GO:0051179	5	c91748_g1	PREDICTED: innexin inx2 [Tribolium hypothetical protein TcasGA2_TC005460 [Tribolium castaneum]	RecName: Full=Innexin inx2; Short=Innexin-2; AltName: Full=Gap junction protein prp33; AltName: Full=Pas-related protein 33 [Drosophila melanogaster]	_	_	PF00876.15|Innexin|Innexin|m.41880:20-361
biological_process	localization	GO:0051179	5	c94881_g1	PREDICTED: microsomal triglyceride transfer protein large subunit [Tribolium castaneum]	_	_	MTTP, MTP	_
biological_process	localization	GO:0051179	5	c95125_g1	PREDICTED: facilitated trehalose transporter Tret1 [Tribolium castaneum]	RecName: Full=Sugar transporter ERD6-like 1; AltName: Full=Sugar transporter-like protein 4 [Arabidopsis thaliana]	_	_	PF00083.21|Sugar_tr|Sugar (and other) transporter|m.723:59-457;PF07690.13|MFS_1|Major Facilitator Superfamily|m.723:31-376
biological_process	metabolic process	GO:0008152	29	c90892_g2	Casein kinase II subunit alpha [Camponotus floridanus]	RecName: Full=Casein kinase II subunit alpha; Short=CK II subunit alpha	casein kinase II alpha subunit	CSNK2A	PF00069.22|Pkinase|Protein kinase domain|m.55201:37-322;PF07714.14|Pkinase_Tyr|Protein tyrosine kinase|m.55201:38-233;PF01636.20|APH|Phosphotransferase enzyme family|m.55201:146-190
biological_process	metabolic process	GO:0008152	29	c99980_g1	PREDICTED: uncharacterized protein LOC659080 [Tribolium castaneum]	RecName: Full=Intersectin-2; AltName: Full=SH3 domain-containing protein 1B; AltName: Full=SH3P18; AltName: Full=SH3P18-like WASP-associated protein [Homo sapiens	PREDICTED: similar to conserved hypothetical protein [Tribolium castaneum].	_	PF00621.17|RhoGEF|RhoGEF domain|m.26825:1217-1402
biological_process	metabolic process	GO:0008152	29	c71899_g1	PREDICTED: cathepsin L1 [Tribolium castaneum]	RecName: Full=Cathepsin K; Flags: Precursor [Rattus norvegicus]	cathepsin K precursor	CTSL	PF00112.20|Peptidase_C1|Papain family cysteine protease|m.46581:118-327;PF08246.9|Inhibitor_I29|Cathepsin propeptide inhibitor domain (I29)|m.46581:28-84
biological_process	metabolic process	GO:0008152	29	c100070_g1	ecdysone-induced protein 78c [Haliotis diversicolor]	RecName: Full=Ecdysone-induced protein 78C; Short=DR-78; AltName: Full=Nuclear receptor subfamily 1 group E member 1 [Drosophila melanogaster]	similar to GA14768-PA	NR1D3	PF00105.15|zf-C4|Zinc finger, C4 type (two domains)|m.24925:64-132;PF00104.27|Hormone_recep|Ligand-binding domain of nuclear hormone receptor|m.24925:230-394
biological_process	metabolic process	GO:0008152	29	c92734_g2	aminopeptidase-like protein [Tribolium castaneum]	RecName: Full=Glutamyl aminopeptidase; Short=EAP; AltName: Full=Aminopeptidase A; Short=AP-A; AltName: Full=Differentiation antigen gp160; AltName: CD_antigen=CD24	_	ENPEP	PF01433.17|Peptidase_M1|Peptidase family M1|m.19218:1-257
biological_process	metabolic process	GO:0008152	29	c90790_g1	hypothetical protein TcasGA2_TC013723 [Tribolium castaneum]	RecName: Full=Protein big brother [Drosophila melanogaster]	similar to CG7959-PA	_	PF02312.14|CBF_beta|Core binding factor beta subunit|m.55271:34-171
biological_process	metabolic process	GO:0008152	29	c100485_g1	hypothetical protein TcasGA2_TC009401 [Tribolium castaneum]	_	_	_	PF00078.24|RVT_1|Reverse transcriptase (RNA-dependent DNA polymerase)|m.29451:291-451;PF00665.23|rve|Integrase core domain|m.29451:807-916;PF03732.14|Retrotrans_gag|Retrotransposon gag protein|m.29452:69-150
biological_process	metabolic process	GO:0008152	29	c91024_g2	PREDICTED: guanine nucleotide-binding protein G(s) subunit alpha [Tribolium hypothetical protein TcasGA2_TC009299 [Tribolium casta	RecName: Full=Guanine nucleotide-binding protein G(s) subunit alpha; AltName: Full=Adenylate cyclase-stimulating G alpha protein [Anopheles gambiae]	similar to AGAP012095-PA	GNAS	PF00503.17|G-alpha|G-protein alpha subunit|m.54787:1-313;PF00025.18|Arf|ADP-ribosylation factor family|m.54787:135-228
biological_process	metabolic process	GO:0008152	29	c87056_g1	PREDICTED: probable ATP-dependent RNA helicase pitchoune [Tribolium castaneum]	RecName: Full=ATP-dependent RNA helicase DDX18; AltName: Full=DEAD box protein 18; AltName: Full=Myc-regulated DEAD box protein; Short=MrDb [Homo sapiens]	similar to CG6375-PB, isoform B	DDX18, HAS1	PF00270.26|DEAD|DEAD/DEAH box helicase|m.45364:122-291;PF00271.28|Helicase_C|Helicase conserved C-terminal domain|m.45364:330-434;PF13959.3|DUF4217|Domain of unknown function (DUF4217)|m.45364:477-537
biological_process	metabolic process	GO:0008152	29	c93252_g1	PREDICTED: synaptic vesicle membrane protein VAT-1 homolog-like isoform X1 [Tribolium castaneum]	RecName: Full=Synaptic vesicle membrane protein VAT-1 homolog-like [Homo sapiens]	similar to Synaptic vesicle membrane protein VAT-1 homolog	_	PF13602.3|ADH_zinc_N_2|Zinc-binding dehydrogenase|m.19639:244-384;PF08240.9|ADH_N|Alcohol dehydrogenase GroES-like domain|m.19639:72-133;PF00107.23|ADH_zinc_N|Zinc-binding dehydrogenase|m.19639:195-326
biological_process	metabolic process	GO:0008152	29	c90602_g1	PREDICTED: nuclear receptor subfamily 2 group E member 1 [Tribolium castaneum]	RecName: Full=Nuclear receptor subfamily 2 group E member 1; AltName: Full=Nuclear receptor TLX; AltName: Full=Protein tailless homolog; Short=Tll [Oryzias latipes]	retinoic acid receptor gamma, putative	K08709	PF00105.15|zf-C4|Zinc finger, C4 type (two domains)|m.56120:10-78;PF00104.27|Hormone_recep|Ligand-binding domain of nuclear hormone receptor|m.56120:119-257
biological_process	metabolic process	GO:0008152	29	c86966_g1	cytochrome P450 307A1 [Tribolium castaneum]	RecName: Full=Cytochrome P450 307a1; AltName: Full=CYPCCCVIIA1; AltName: Full=Protein spook [Drosophila melanogaster]	cytochrome P450 307A1	spo, spok, CYP307A	PF00067.19|p450|Cytochrome P450|m.45365:27-462
biological_process	metabolic process	GO:0008152	29	c91514_g1	hypothetical protein TcasGA2_TC007721 [Tribolium castaneum]	RecName: Full=Signal-induced proliferation-associated 1-like protein 1; Short=SIPA1-like protein 1 [Mus musculus]	similar to CG18646-PA	_	PF02145.12|Rap_GAP|Rap/ran-GAP|m.41937:97-279;PF00651.28|BTB|BTB/POZ domain|m.41937:525-584
biological_process	metabolic process	GO:0008152	29	c91870_g1	PREDICTED: acidic phospholipase A2 PA4 isoform X2 [Tribolium castaneum]	RecName: Full=Acidic phospholipase A2 PA4; Short=PLA2; AltName: Full=Phosphatidylcholine 2-acylhydrolase; Contains: RecName: Full=Acidic phospholipase A2 PA2	phospholipase A2E	PLA2G, SPLA2	PF05826.9|Phospholip_A2_2|Phospholipase A2|m.41285:94-189
biological_process	metabolic process	GO:0008152	29	c95004_g1	hypothetical protein TcasGA2_TC011636 [Tribolium castaneum]	RecName: Full=Speract receptor; AltName: Full=Guanylate cyclase; Flags: Precursor	similar to guanylyl cyclase receptor	ANPRA, NPR1	PF07714.14|Pkinase_Tyr|Protein tyrosine kinase|m.1631:52-299;PF00211.17|Guanylate_cyc|Adenylate and Guanylate cyclase catalytic domain|m.1631:366-479;PF00069.22|Pkinase|Protein kinase domain|m.1631:36-295;PF07701.11|HNOBA|Heme NO binding associated|m.1631:317-359;PF00211.17|Guanylate_cyc|Adenylate and Guanylate cyclase catalytic domain|m.1632:13-89
biological_process	metabolic process	GO:0008152	29	c100804_g1	PREDICTED: unconventional myosin-Va isoform X2 [Tribolium castaneum]	RecName: Full=Unconventional myosin-Va; AltName: Full=Dilute myosin heavy chain, non-muscle; AltName: Full=Myosin heavy chain p190; AltName: Full=Myosin-V [Gallus ga	myosin 5	MYO5	PF00063.18|Myosin_head|Myosin head (motor domain)|m.30544:71-745;PF01843.16|DIL|DIL domain|m.30544:1651-1751;PF00612.24|IQ|IQ calmodulin-binding motif|m.30544:785-801;PF00612.24|IQ|IQ calmodulin-binding motif|m.30544:809-829;PF00612.24|IQ|IQ calmodulin-binding motif|m.30544:832-851;PF00612.24|IQ|IQ calmodulin-binding motif|m.30544:859-875;PF00612.24|IQ|IQ calmodulin-binding motif|m.30544:883-900
biological_process	metabolic process	GO:0008152	29	c91942_g1	uncharacterized protein LOC100903664 [Haemonchus contortus]	_	_	_	PF14214.3|Helitron_like_N|Helitron helicase-like domain at N-terminus|m.42412:568-752;PF04843.9|Herpes_teg_N|Herpesvirus tegument protein, N-terminal conserved region|m.42412:64-217
biological_process	metabolic process	GO:0008152	29	c100986_g1	hypothetical protein YQE_08755, partial [Dendroctonus ponderosae]	RecName: Full=DNA polymerase zeta catalytic subunit; AltName: Full=Protein reversionless 3-like; Short=REV3-like; AltName: Full=Seizure-related protein 4 [Mus mus	similar to CG1925-PA	POLZ1, rev3	PF00136.18|DNA_pol_B|DNA polymerase family B|m.30026:1679-2137;PF03104.16|DNA_pol_B_exo1|DNA polymerase family B, exonuclease domain|m.30026:46-192;PF03104.16|DNA_pol_B_exo1|DNA polymerase family B, exonuclease domain|m.30026:1424-1615;PF14260.3|zf-C4pol|C4-type zinc-finger of DNA polymerase delta|m.30026:2178-2244;PF00233.16|PDEase_I|3'5'-cyclic nucleotide phosphodiesterase|m.30027:483-713;PF015…
biological_process	metabolic process	GO:0008152	29	c100510_g1	thr4 [Tenebrio molitor]	RecName: Full=Hormone receptor 4; Short=dHR4; AltName: Full=Nuclear receptor subfamily 6 group A member 2 [Drosophila melanogaster]	similar to Hormone receptor 4 (dHR4)	NR6AN	PF00105.15|zf-C4|Zinc finger, C4 type (two domains)|m.30841:390-457
biological_process	metabolic process	GO:0008152	29	c84017_g1	GI24325 [Drosophila mojavensis]	RecName: Full=Acyl-CoA Delta(11) desaturase; AltName: Full=Acyl-CoA Delta-11 desaturase; Short=Delta(11)-desaturase [Trichoplusia ni]	GA22005	SCD, desC	_
biological_process	metabolic process	GO:0008152	29	c91049_g1	PREDICTED: GTP cyclohydrolase 1 isoform X1 [Tribolium castaneum]	RecName: Full=GTP cyclohydrolase 1; AltName: Full=GTP cyclohydrolase I; Short=GTP-CH-I; AltName: Full=Protein punch [Drosophila melanogaster]	similar to CG9441-PA, isoform A	GCH1, folE	PF01227.19|GTP_cyclohydroI|GTP cyclohydrolase I|m.54633:89-264
biological_process	metabolic process	GO:0008152	29	c92583_g1	hypothetical protein TcasGA2_TC012952 [Tribolium castaneum]	_	_	_	PF00078.24|RVT_1|Reverse transcriptase (RNA-dependent DNA polymerase)|m.20220:1-109
biological_process	metabolic process	GO:0008152	29	c94285_g1	hypothetical protein TcasGA2_TC007938 [Tribolium castaneum]	RecName: Full=Putative ATP-dependent RNA helicase me31b; AltName: Full=Maternal expression at 31B [Drosophila melanogaster]	similar to CG4916-PA, isoform A	DDX6, RCK, DHH1	PF00270.26|DEAD|DEAD/DEAH box helicase|m.5553:86-250;PF00271.28|Helicase_C|Helicase conserved C-terminal domain|m.5553:287-393;PF04851.12|ResIII|Type III restriction enzyme, res subunit|m.5553:100-245
biological_process	metabolic process	GO:0008152	29	c79938_g1	PREDICTED: uncharacterized protein LOC103307960 [Acyrthosiphon pisum]	_	_	_	_
biological_process	metabolic process	GO:0008152	29	c95231_g1	PREDICTED: aromatic amino acid aminotransferase DDB_G0287711 [Tribolium castaneum]	RecName: Full=Kynurenine/alpha-aminoadipate aminotransferase, mitochondrial; Short=KAT/AadAT; AltName: Full=2-aminoadipate aminotransferase; AltName: Full=2-aminoadi	similar to Kynurenine/alpha-aminoadipate aminotransferase mitochondrial precursor	AADAT, KAT2	PF00155.18|Aminotran_1_2|Aminotransferase class I and II|m.2989:80-422;PF12897.4|Aminotran_MocR|Alanine-glyoxylate amino-transferase|m.2989:202-430
biological_process	metabolic process	GO:0008152	29	c89017_g1	PREDICTED: dipeptidase 1 [Tribolium castaneum]	RecName: Full=Dipeptidase 1; AltName: Full=Microsomal dipeptidase; Flags: Precursor [Ovis aries]	similar to CG6154-PA, isoform A	DPEP	PF01244.18|Peptidase_M19|Membrane dipeptidase (Peptidase family M19)|m.12226:144-479
biological_process	metabolic process	GO:0008152	29	c93855_g1	PREDICTED: glucose dehydrogenase [FAD, quinone]	RecName: Full=Glucose dehydrogenase [FAD, quinone]	_	_	PF00732.16|GMC_oxred_N|GMC oxidoreductase|m.4723:55-349;PF05199.10|GMC_oxred_C|GMC oxidoreductase|m.4723:460-607
biological_process	metabolic process	GO:0008152	29	c92645_g2	PREDICTED: 1-acyl-sn-glycerol-3-phosphate acyltransferase alpha [Tribolium hypothetical protein TcasGA2_TC016200 [Tribolium castane	RecName: Full=1-acyl-sn-glycerol-3-phosphate acyltransferase alpha; AltName: Full=1-acylglycerol-3-phosphate O-acyltransferase 1; Short=1-AGP acyltransferase 1; Shor	similar to CG3812-PA, isoform A	AGPAT1_2	PF01553.18|Acyltransferase|Acyltransferase|m.19565:81-207
biological_process	metabolic process	GO:0008152	29	c99417_g1	hypothetical protein YQE_10475, partial [Dendroctonus ponderosae]	RecName: Full=Werner syndrome ATP-dependent helicase; AltName: Full=DNA helicase, RecQ-like type 3; Short=RecQ3; AltName: Full=Exonuclease WRN; AltName: Full=RecQ p	_	WRN, RECQL2	PF14493.3|HTH_40|Helix-turn-helix domain|m.52126:734-822;PF09382.7|RQC|RQC domain|m.52126:469-571;PF00271.28|Helicase_C|Helicase conserved C-terminal domain|m.52126:281-377;PF00270.26|DEAD|DEAD/DEAH box helicase|m.52126:64-228;PF16124.2|RecQ_Zn_bind|RecQ zinc-binding|m.52126:390-450;PF00570.20|HRDC|HRDC domain|m.52126:631-698
biological_process	biological regulation	GO:0065007	9	c99980_g1	PREDICTED: uncharacterized protein LOC659080 [Tribolium castaneum]	RecName: Full=Intersectin-2; AltName: Full=SH3 domain-containing protein 1B; AltName: Full=SH3P18; AltName: Full=SH3P18-like WASP-associated protein [Homo sapiens	PREDICTED: similar to conserved hypothetical protein [Tribolium castaneum].	_	PF00621.17|RhoGEF|RhoGEF domain|m.26825:1217-1402
biological_process	biological regulation	GO:0065007	9	c100510_g1	thr4 [Tenebrio molitor]	RecName: Full=Hormone receptor 4; Short=dHR4; AltName: Full=Nuclear receptor subfamily 6 group A member 2 [Drosophila melanogaster]	similar to Hormone receptor 4 (dHR4)	NR6AN	PF00105.15|zf-C4|Zinc finger, C4 type (two domains)|m.30841:390-457
biological_process	biological regulation	GO:0065007	9	c100070_g1	ecdysone-induced protein 78c [Haliotis diversicolor]	RecName: Full=Ecdysone-induced protein 78C; Short=DR-78; AltName: Full=Nuclear receptor subfamily 1 group E member 1 [Drosophila melanogaster]	similar to GA14768-PA	NR1D3	PF00105.15|zf-C4|Zinc finger, C4 type (two domains)|m.24925:64-132;PF00104.27|Hormone_recep|Ligand-binding domain of nuclear hormone receptor|m.24925:230-394
biological_process	biological regulation	GO:0065007	9	c90790_g1	hypothetical protein TcasGA2_TC013723 [Tribolium castaneum]	RecName: Full=Protein big brother [Drosophila melanogaster]	similar to CG7959-PA	_	PF02312.14|CBF_beta|Core binding factor beta subunit|m.55271:34-171
biological_process	biological regulation	GO:0065007	9	c91024_g2	PREDICTED: guanine nucleotide-binding protein G(s) subunit alpha [Tribolium hypothetical protein TcasGA2_TC009299 [Tribolium casta	RecName: Full=Guanine nucleotide-binding protein G(s) subunit alpha; AltName: Full=Adenylate cyclase-stimulating G alpha protein [Anopheles gambiae]	similar to AGAP012095-PA	GNAS	PF00503.17|G-alpha|G-protein alpha subunit|m.54787:1-313;PF00025.18|Arf|ADP-ribosylation factor family|m.54787:135-228
biological_process	biological regulation	GO:0065007	9	c99642_g2	PREDICTED: SHC-transforming protein 1 [Tribolium castaneum]	RecName: Full=SHC-transforming protein 1; AltName: Full=Src homology 2 domain-containing-transforming protein C1; Short=SH2 domain protein C1; AltName: Full=p60Shc	similar to CG3715-PA	SHC1	PF00640.20|PID|Phosphotyrosine interaction domain (PTB/PID)|m.23779:27-180;PF00017.21|SH2|SH2 domain|m.23779:307-378
biological_process	biological regulation	GO:0065007	9	c90602_g1	PREDICTED: nuclear receptor subfamily 2 group E member 1 [Tribolium castaneum]	RecName: Full=Nuclear receptor subfamily 2 group E member 1; AltName: Full=Nuclear receptor TLX; AltName: Full=Protein tailless homolog; Short=Tll [Oryzias latipes]	retinoic acid receptor gamma, putative	K08709	PF00105.15|zf-C4|Zinc finger, C4 type (two domains)|m.56120:10-78;PF00104.27|Hormone_recep|Ligand-binding domain of nuclear hormone receptor|m.56120:119-257
biological_process	biological regulation	GO:0065007	9	c91514_g1	hypothetical protein TcasGA2_TC007721 [Tribolium castaneum]	RecName: Full=Signal-induced proliferation-associated 1-like protein 1; Short=SIPA1-like protein 1 [Mus musculus]	similar to CG18646-PA	_	PF02145.12|Rap_GAP|Rap/ran-GAP|m.41937:97-279;PF00651.28|BTB|BTB/POZ domain|m.41937:525-584
biological_process	biological regulation	GO:0065007	9	c95004_g1	hypothetical protein TcasGA2_TC011636 [Tribolium castaneum]	RecName: Full=Speract receptor; AltName: Full=Guanylate cyclase; Flags: Precursor	similar to guanylyl cyclase receptor	ANPRA, NPR1	PF07714.14|Pkinase_Tyr|Protein tyrosine kinase|m.1631:52-299;PF00211.17|Guanylate_cyc|Adenylate and Guanylate cyclase catalytic domain|m.1631:366-479;PF00069.22|Pkinase|Protein kinase domain|m.1631:36-295;PF07701.11|HNOBA|Heme NO binding associated|m.1631:317-359;PF00211.17|Guanylate_cyc|Adenylate and Guanylate cyclase catalytic domain|m.1632:13-89
