# Supplementary material for: Transcriptome sequencing of Coccinella septempunctata adults (Coleoptera: Coccinellidae) feeding on artificial diet and Aphis craccivora
Source: PLoS One. 2020 Aug 17;15(8):e0236249. doi: 10.1371/journal.pone.0236249 (PMC7430724; doi:10.1371/journal.pone.0236249)
Supplement: S9 File — (XLS) [file pone.0236249.s009.xls]

CKM_vs_ADM.diff.exp.xls.down.list GO.list level 2.annot.xls
Term_type	Term	GO_id	num_of_gene	seq_id	NR_Description	Swissprot_Description	String_description	KEGG_GENE	Pfam
molecular_function	molecular transducer activity	GO:0060089	1	c85289_g1	PREDICTED: LOW QUALITY PROTEIN: proto-oncogene tyrosine-protein kinase receptor Ret [Tribolium castaneum]	RecName: Full=Proto-oncogene tyrosine-protein kinase receptor Ret; Contains: RecName: Full=Soluble RET kinase fragment; Contains: RecName: Full=Extracellular cell-mem	_	RET	PF07714.14|Pkinase_Tyr|Protein tyrosine kinase|m.39942:9-99;PF00069.22|Pkinase|Protein kinase domain|m.39942:8-97
molecular_function	structural molecule activity	GO:0005198	2	c66110_g1	PREDICTED: uncharacterized protein LOC103314422 [Tribolium castaneum]	RecName: Full=Cuticle protein 19; AltName: Full=LM-ACP 19; Short=LM-19	GF23679	_	PF00379.20|Chitin_bind_4|Insect cuticle protein|m.44672:46-98
molecular_function	structural molecule activity	GO:0005198	2	c95289_g2	hypothetical protein YQE_11797, partial [Dendroctonus ponderosae]	RecName: Full=Tubulin beta-1 chain; AltName: Full=Beta-1-tubulin	_	TUBB	_
molecular_function	binding	GO:0005488	10	c100324_g2	hypothetical protein TcasGA2_TC006868 [Tribolium castaneum]	RecName: Full=Probable serine/threonine-protein kinase tsuA; AltName: Full=Tsunami [Dictyostelium discoideum]	_	CPK	PF00069.22|Pkinase|Protein kinase domain|m.24262:50-190;PF07714.14|Pkinase_Tyr|Protein tyrosine kinase|m.24262:51-197
molecular_function	binding	GO:0005488	10	c89981_g1	ORF1 [Aphid lethal paralysis virus]	RecName: Full=Replicase polyprotein; Contains: RecName: Full=Protein 1A; Contains: RecName: Full=Protein 2A; Contains: RecName: Full=Protein 2B; Contains: RecName:	_	_	PF00680.17|RdRP_1|RNA dependent RNA polymerase|m.38283:1580-1965;PF00910.19|RNA_helicase|RNA helicase|m.38283:567-679;PF08762.7|CRPV_capsid|CRPV capsid protein like|m.38284:591-797;PF00073.17|Rhv|picornavirus capsid protein|m.38284:51-174;PF00073.17|Rhv|picornavirus capsid protein|m.38284:403-480;PF11492.5|Dicistro_VP4|Cricket paralysis virus, VP4|m.38284:240-291
molecular_function	binding	GO:0005488	10	c87844_g1	PREDICTED: glucose dehydrogenase [FAD, quinone]	RecName: Full=Glucose dehydrogenase [FAD, quinone]	similar to Glucose dehydrogenase	betA, CHDH	PF00732.16|GMC_oxred_N|GMC oxidoreductase|m.18146:57-355;PF05199.10|GMC_oxred_C|GMC oxidoreductase|m.18146:455-600
molecular_function	binding	GO:0005488	10	c87342_g3	hypothetical protein YQE_06899, partial [Dendroctonus ponderosae]	_	Pb	HOX_2	_
molecular_function	binding	GO:0005488	10	c83715_g1	hypothetical protein TcasGA2_TC001688 [Tribolium castaneum]	_	_	_	_
molecular_function	binding	GO:0005488	10	c95289_g2	hypothetical protein YQE_11797, partial [Dendroctonus ponderosae]	RecName: Full=Tubulin beta-1 chain; AltName: Full=Beta-1-tubulin	_	TUBB	_
molecular_function	binding	GO:0005488	10	c85289_g1	PREDICTED: LOW QUALITY PROTEIN: proto-oncogene tyrosine-protein kinase receptor Ret [Tribolium castaneum]	RecName: Full=Proto-oncogene tyrosine-protein kinase receptor Ret; Contains: RecName: Full=Soluble RET kinase fragment; Contains: RecName: Full=Extracellular cell-mem	_	RET	PF07714.14|Pkinase_Tyr|Protein tyrosine kinase|m.39942:9-99;PF00069.22|Pkinase|Protein kinase domain|m.39942:8-97
molecular_function	binding	GO:0005488	10	c91374_g2	hypothetical protein TcasGA2_TC009401 [Tribolium castaneum]	RecName: Full=Retrovirus-related Pol polyprotein from transposon opus; Includes: RecName: Full=Protease; Includes: RecName: Full=Reverse transcriptase; Includes: Re	_	_	PF00078.24|RVT_1|Reverse transcriptase (RNA-dependent DNA polymerase)|m.56326:321-480;PF00665.23|rve|Integrase core domain|m.56326:837-948;PF13975.3|gag-asp_proteas|gag-polyprotein putative aspartyl protease|m.56326:112-203;PF13650.3|Asp_protease_2|Aspartyl protease|m.56326:112-201;PF03732.14|Retrotrans_gag|Retrotransposon gag protein|m.56327:215-292
molecular_function	binding	GO:0005488	10	c60853_g1	hypothetical protein TcasGA2_TC010983 [Tribolium castaneum]	RecName: Full=Matrix metalloproteinase-25; Short=MMP-25; Flags: Precursor [Mus musculus]	_	MMP12	PF00413.21|Peptidase_M10|Matrixin|m.40515:8-61
molecular_function	binding	GO:0005488	10	c93877_g1	PREDICTED: probable RNA-directed DNA polymerase from transposon X-element [Tribolium castaneum]	_	_	_	PF00078.24|RVT_1|Reverse transcriptase (RNA-dependent DNA polymerase)|m.4759:73-130
molecular_function	transporter activity	GO:0005215	3	c92842_g1	PREDICTED: glucose transporter type 1 isoform X2 [Tribolium castaneum]	RecName: Full=Glucose transporter type 1; Flags: Precursor [Drosophila melanogaster]	similar to CG1086-PB, isoform B	SLC2A1, GLUT1	PF00083.21|Sugar_tr|Sugar (and other) transporter|m.19905:12-472;PF07690.13|MFS_1|Major Facilitator Superfamily|m.19905:37-422
molecular_function	transporter activity	GO:0005215	3	c87959_g1	hypothetical protein TcasGA2_TC015500 [Tribolium castaneum]	RecName: Full=Facilitated trehalose transporter Tret1; Short=BmTRET1	_	TRET1	PF00083.21|Sugar_tr|Sugar (and other) transporter|m.17401:39-453;PF07690.13|MFS_1|Major Facilitator Superfamily|m.17401:30-402
molecular_function	transporter activity	GO:0005215	3	c95125_g1	PREDICTED: facilitated trehalose transporter Tret1 [Tribolium castaneum]	RecName: Full=Sugar transporter ERD6-like 1; AltName: Full=Sugar transporter-like protein 4 [Arabidopsis thaliana]	_	_	PF00083.21|Sugar_tr|Sugar (and other) transporter|m.723:59-457;PF07690.13|MFS_1|Major Facilitator Superfamily|m.723:31-376
molecular_function	nucleic acid binding transcription factor activity	GO:0001071	1	c87342_g3	hypothetical protein YQE_06899, partial [Dendroctonus ponderosae]	_	Pb	HOX_2	_
molecular_function	receptor activity	GO:0004872	1	c85289_g1	PREDICTED: LOW QUALITY PROTEIN: proto-oncogene tyrosine-protein kinase receptor Ret [Tribolium castaneum]	RecName: Full=Proto-oncogene tyrosine-protein kinase receptor Ret; Contains: RecName: Full=Soluble RET kinase fragment; Contains: RecName: Full=Extracellular cell-mem	_	RET	PF07714.14|Pkinase_Tyr|Protein tyrosine kinase|m.39942:9-99;PF00069.22|Pkinase|Protein kinase domain|m.39942:8-97
molecular_function	catalytic activity	GO:0003824	8	c100324_g2	hypothetical protein TcasGA2_TC006868 [Tribolium castaneum]	RecName: Full=Probable serine/threonine-protein kinase tsuA; AltName: Full=Tsunami [Dictyostelium discoideum]	_	CPK	PF00069.22|Pkinase|Protein kinase domain|m.24262:50-190;PF07714.14|Pkinase_Tyr|Protein tyrosine kinase|m.24262:51-197
molecular_function	catalytic activity	GO:0003824	8	c129871_g1	NADH dehydrogenase subunit 3 (mitochondrion) [Coccinella septempunctata]	RecName: Full=NADH-ubiquinone oxidoreductase chain 3; AltName: Full=NADH dehydrogenase subunit 3 (mitochondrion) [Anopheles gambiae]	mitochondrial NADH-ubiquinone oxidoreductase chain 3; Core subunit of the mitochondrial memb [...]	ND3	_
molecular_function	catalytic activity	GO:0003824	8	c85289_g1	PREDICTED: LOW QUALITY PROTEIN: proto-oncogene tyrosine-protein kinase receptor Ret [Tribolium castaneum]	RecName: Full=Proto-oncogene tyrosine-protein kinase receptor Ret; Contains: RecName: Full=Soluble RET kinase fragment; Contains: RecName: Full=Extracellular cell-mem	_	RET	PF07714.14|Pkinase_Tyr|Protein tyrosine kinase|m.39942:9-99;PF00069.22|Pkinase|Protein kinase domain|m.39942:8-97
molecular_function	catalytic activity	GO:0003824	8	c92184_g2	multidrug resistance-associated protein [Chrysomela lapponica]	RecName: Full=Multidrug resistance-associated protein 4; AltName: Full=ATP-binding cassette sub-family C member 4; AltName: Full=MRP/cMOAT-related ABC transporter;	_	_	PF00664.20|ABC_membrane|ABC transporter transmembrane region|m.42737:105-344;PF00664.20|ABC_membrane|ABC transporter transmembrane region|m.42737:751-979;PF00005.24|ABC_tran|ABC transporter|m.42737:424-556;PF00005.24|ABC_tran|ABC transporter|m.42738:2-141
molecular_function	catalytic activity	GO:0003824	8	c89981_g1	ORF1 [Aphid lethal paralysis virus]	RecName: Full=Replicase polyprotein; Contains: RecName: Full=Protein 1A; Contains: RecName: Full=Protein 2A; Contains: RecName: Full=Protein 2B; Contains: RecName:	_	_	PF00680.17|RdRP_1|RNA dependent RNA polymerase|m.38283:1580-1965;PF00910.19|RNA_helicase|RNA helicase|m.38283:567-679;PF08762.7|CRPV_capsid|CRPV capsid protein like|m.38284:591-797;PF00073.17|Rhv|picornavirus capsid protein|m.38284:51-174;PF00073.17|Rhv|picornavirus capsid protein|m.38284:403-480;PF11492.5|Dicistro_VP4|Cricket paralysis virus, VP4|m.38284:240-291
molecular_function	catalytic activity	GO:0003824	8	c87844_g1	PREDICTED: glucose dehydrogenase [FAD, quinone]	RecName: Full=Glucose dehydrogenase [FAD, quinone]	similar to Glucose dehydrogenase	betA, CHDH	PF00732.16|GMC_oxred_N|GMC oxidoreductase|m.18146:57-355;PF05199.10|GMC_oxred_C|GMC oxidoreductase|m.18146:455-600
molecular_function	catalytic activity	GO:0003824	8	c60853_g1	hypothetical protein TcasGA2_TC010983 [Tribolium castaneum]	RecName: Full=Matrix metalloproteinase-25; Short=MMP-25; Flags: Precursor [Mus musculus]	_	MMP12	PF00413.21|Peptidase_M10|Matrixin|m.40515:8-61
molecular_function	catalytic activity	GO:0003824	8	c95289_g2	hypothetical protein YQE_11797, partial [Dendroctonus ponderosae]	RecName: Full=Tubulin beta-1 chain; AltName: Full=Beta-1-tubulin	_	TUBB	_
cellular_component	organelle	GO:0043226	4	c129871_g1	NADH dehydrogenase subunit 3 (mitochondrion) [Coccinella septempunctata]	RecName: Full=NADH-ubiquinone oxidoreductase chain 3; AltName: Full=NADH dehydrogenase subunit 3 (mitochondrion) [Anopheles gambiae]	mitochondrial NADH-ubiquinone oxidoreductase chain 3; Core subunit of the mitochondrial memb [...]	ND3	_
cellular_component	organelle	GO:0043226	4	c89057_g1	Os05g0227600 [Oryza sativa Japonica Group]	RecName: Full=Keratinocyte proline-rich protein	_	_	PF00078.24|RVT_1|Reverse transcriptase (RNA-dependent DNA polymerase)|m.11755:274-540
cellular_component	organelle	GO:0043226	4	c87342_g3	hypothetical protein YQE_06899, partial [Dendroctonus ponderosae]	_	Pb	HOX_2	_
cellular_component	organelle	GO:0043226	4	c95289_g2	hypothetical protein YQE_11797, partial [Dendroctonus ponderosae]	RecName: Full=Tubulin beta-1 chain; AltName: Full=Beta-1-tubulin	_	TUBB	_
cellular_component	membrane	GO:0016020	3	c129871_g1	NADH dehydrogenase subunit 3 (mitochondrion) [Coccinella septempunctata]	RecName: Full=NADH-ubiquinone oxidoreductase chain 3; AltName: Full=NADH dehydrogenase subunit 3 (mitochondrion) [Anopheles gambiae]	mitochondrial NADH-ubiquinone oxidoreductase chain 3; Core subunit of the mitochondrial memb [...]	ND3	_
cellular_component	membrane	GO:0016020	3	c92842_g1	PREDICTED: glucose transporter type 1 isoform X2 [Tribolium castaneum]	RecName: Full=Glucose transporter type 1; Flags: Precursor [Drosophila melanogaster]	similar to CG1086-PB, isoform B	SLC2A1, GLUT1	PF00083.21|Sugar_tr|Sugar (and other) transporter|m.19905:12-472;PF07690.13|MFS_1|Major Facilitator Superfamily|m.19905:37-422
cellular_component	membrane	GO:0016020	3	c95125_g1	PREDICTED: facilitated trehalose transporter Tret1 [Tribolium castaneum]	RecName: Full=Sugar transporter ERD6-like 1; AltName: Full=Sugar transporter-like protein 4 [Arabidopsis thaliana]	_	_	PF00083.21|Sugar_tr|Sugar (and other) transporter|m.723:59-457;PF07690.13|MFS_1|Major Facilitator Superfamily|m.723:31-376
cellular_component	macromolecular complex	GO:0032991	3	c89981_g1	ORF1 [Aphid lethal paralysis virus]	RecName: Full=Replicase polyprotein; Contains: RecName: Full=Protein 1A; Contains: RecName: Full=Protein 2A; Contains: RecName: Full=Protein 2B; Contains: RecName:	_	_	PF00680.17|RdRP_1|RNA dependent RNA polymerase|m.38283:1580-1965;PF00910.19|RNA_helicase|RNA helicase|m.38283:567-679;PF08762.7|CRPV_capsid|CRPV capsid protein like|m.38284:591-797;PF00073.17|Rhv|picornavirus capsid protein|m.38284:51-174;PF00073.17|Rhv|picornavirus capsid protein|m.38284:403-480;PF11492.5|Dicistro_VP4|Cricket paralysis virus, VP4|m.38284:240-291
cellular_component	macromolecular complex	GO:0032991	3	c87342_g3	hypothetical protein YQE_06899, partial [Dendroctonus ponderosae]	_	Pb	HOX_2	_
cellular_component	macromolecular complex	GO:0032991	3	c95289_g2	hypothetical protein YQE_11797, partial [Dendroctonus ponderosae]	RecName: Full=Tubulin beta-1 chain; AltName: Full=Beta-1-tubulin	_	TUBB	_
cellular_component	cell part	GO:0044464	5	c129871_g1	NADH dehydrogenase subunit 3 (mitochondrion) [Coccinella septempunctata]	RecName: Full=NADH-ubiquinone oxidoreductase chain 3; AltName: Full=NADH dehydrogenase subunit 3 (mitochondrion) [Anopheles gambiae]	mitochondrial NADH-ubiquinone oxidoreductase chain 3; Core subunit of the mitochondrial memb [...]	ND3	_
cellular_component	cell part	GO:0044464	5	c89057_g1	Os05g0227600 [Oryza sativa Japonica Group]	RecName: Full=Keratinocyte proline-rich protein	_	_	PF00078.24|RVT_1|Reverse transcriptase (RNA-dependent DNA polymerase)|m.11755:274-540
cellular_component	cell part	GO:0044464	5	c89981_g1	ORF1 [Aphid lethal paralysis virus]	RecName: Full=Replicase polyprotein; Contains: RecName: Full=Protein 1A; Contains: RecName: Full=Protein 2A; Contains: RecName: Full=Protein 2B; Contains: RecName:	_	_	PF00680.17|RdRP_1|RNA dependent RNA polymerase|m.38283:1580-1965;PF00910.19|RNA_helicase|RNA helicase|m.38283:567-679;PF08762.7|CRPV_capsid|CRPV capsid protein like|m.38284:591-797;PF00073.17|Rhv|picornavirus capsid protein|m.38284:51-174;PF00073.17|Rhv|picornavirus capsid protein|m.38284:403-480;PF11492.5|Dicistro_VP4|Cricket paralysis virus, VP4|m.38284:240-291
cellular_component	cell part	GO:0044464	5	c87342_g3	hypothetical protein YQE_06899, partial [Dendroctonus ponderosae]	_	Pb	HOX_2	_
cellular_component	cell part	GO:0044464	5	c95289_g2	hypothetical protein YQE_11797, partial [Dendroctonus ponderosae]	RecName: Full=Tubulin beta-1 chain; AltName: Full=Beta-1-tubulin	_	TUBB	_
cellular_component	cell	GO:0005623	5	c129871_g1	NADH dehydrogenase subunit 3 (mitochondrion) [Coccinella septempunctata]	RecName: Full=NADH-ubiquinone oxidoreductase chain 3; AltName: Full=NADH dehydrogenase subunit 3 (mitochondrion) [Anopheles gambiae]	mitochondrial NADH-ubiquinone oxidoreductase chain 3; Core subunit of the mitochondrial memb [...]	ND3	_
cellular_component	cell	GO:0005623	5	c89057_g1	Os05g0227600 [Oryza sativa Japonica Group]	RecName: Full=Keratinocyte proline-rich protein	_	_	PF00078.24|RVT_1|Reverse transcriptase (RNA-dependent DNA polymerase)|m.11755:274-540
cellular_component	cell	GO:0005623	5	c89981_g1	ORF1 [Aphid lethal paralysis virus]	RecName: Full=Replicase polyprotein; Contains: RecName: Full=Protein 1A; Contains: RecName: Full=Protein 2A; Contains: RecName: Full=Protein 2B; Contains: RecName:	_	_	PF00680.17|RdRP_1|RNA dependent RNA polymerase|m.38283:1580-1965;PF00910.19|RNA_helicase|RNA helicase|m.38283:567-679;PF08762.7|CRPV_capsid|CRPV capsid protein like|m.38284:591-797;PF00073.17|Rhv|picornavirus capsid protein|m.38284:51-174;PF00073.17|Rhv|picornavirus capsid protein|m.38284:403-480;PF11492.5|Dicistro_VP4|Cricket paralysis virus, VP4|m.38284:240-291
cellular_component	cell	GO:0005623	5	c87342_g3	hypothetical protein YQE_06899, partial [Dendroctonus ponderosae]	_	Pb	HOX_2	_
cellular_component	cell	GO:0005623	5	c95289_g2	hypothetical protein YQE_11797, partial [Dendroctonus ponderosae]	RecName: Full=Tubulin beta-1 chain; AltName: Full=Beta-1-tubulin	_	TUBB	_
cellular_component	organelle part	GO:0044422	1	c95289_g2	hypothetical protein YQE_11797, partial [Dendroctonus ponderosae]	RecName: Full=Tubulin beta-1 chain; AltName: Full=Beta-1-tubulin	_	TUBB	_
cellular_component	membrane part	GO:0044425	2	c129871_g1	NADH dehydrogenase subunit 3 (mitochondrion) [Coccinella septempunctata]	RecName: Full=NADH-ubiquinone oxidoreductase chain 3; AltName: Full=NADH dehydrogenase subunit 3 (mitochondrion) [Anopheles gambiae]	mitochondrial NADH-ubiquinone oxidoreductase chain 3; Core subunit of the mitochondrial memb [...]	ND3	_
cellular_component	membrane part	GO:0044425	2	c92842_g1	PREDICTED: glucose transporter type 1 isoform X2 [Tribolium castaneum]	RecName: Full=Glucose transporter type 1; Flags: Precursor [Drosophila melanogaster]	similar to CG1086-PB, isoform B	SLC2A1, GLUT1	PF00083.21|Sugar_tr|Sugar (and other) transporter|m.19905:12-472;PF07690.13|MFS_1|Major Facilitator Superfamily|m.19905:37-422
biological_process	regulation of biological process	GO:0050789	2	c85289_g1	PREDICTED: LOW QUALITY PROTEIN: proto-oncogene tyrosine-protein kinase receptor Ret [Tribolium castaneum]	RecName: Full=Proto-oncogene tyrosine-protein kinase receptor Ret; Contains: RecName: Full=Soluble RET kinase fragment; Contains: RecName: Full=Extracellular cell-mem	_	RET	PF07714.14|Pkinase_Tyr|Protein tyrosine kinase|m.39942:9-99;PF00069.22|Pkinase|Protein kinase domain|m.39942:8-97
biological_process	regulation of biological process	GO:0050789	2	c87342_g3	hypothetical protein YQE_06899, partial [Dendroctonus ponderosae]	_	Pb	HOX_2	_
biological_process	establishment of localization	GO:0051234	4	c129871_g1	NADH dehydrogenase subunit 3 (mitochondrion) [Coccinella septempunctata]	RecName: Full=NADH-ubiquinone oxidoreductase chain 3; AltName: Full=NADH dehydrogenase subunit 3 (mitochondrion) [Anopheles gambiae]	mitochondrial NADH-ubiquinone oxidoreductase chain 3; Core subunit of the mitochondrial memb [...]	ND3	_
biological_process	establishment of localization	GO:0051234	4	c92842_g1	PREDICTED: glucose transporter type 1 isoform X2 [Tribolium castaneum]	RecName: Full=Glucose transporter type 1; Flags: Precursor [Drosophila melanogaster]	similar to CG1086-PB, isoform B	SLC2A1, GLUT1	PF00083.21|Sugar_tr|Sugar (and other) transporter|m.19905:12-472;PF07690.13|MFS_1|Major Facilitator Superfamily|m.19905:37-422
biological_process	establishment of localization	GO:0051234	4	c87959_g1	hypothetical protein TcasGA2_TC015500 [Tribolium castaneum]	RecName: Full=Facilitated trehalose transporter Tret1; Short=BmTRET1	_	TRET1	PF00083.21|Sugar_tr|Sugar (and other) transporter|m.17401:39-453;PF07690.13|MFS_1|Major Facilitator Superfamily|m.17401:30-402
biological_process	establishment of localization	GO:0051234	4	c95125_g1	PREDICTED: facilitated trehalose transporter Tret1 [Tribolium castaneum]	RecName: Full=Sugar transporter ERD6-like 1; AltName: Full=Sugar transporter-like protein 4 [Arabidopsis thaliana]	_	_	PF00083.21|Sugar_tr|Sugar (and other) transporter|m.723:59-457;PF07690.13|MFS_1|Major Facilitator Superfamily|m.723:31-376
biological_process	cellular component organization or biogenesis	GO:0071840	1	c95289_g2	hypothetical protein YQE_11797, partial [Dendroctonus ponderosae]	RecName: Full=Tubulin beta-1 chain; AltName: Full=Beta-1-tubulin	_	TUBB	_
biological_process	multi-organism process	GO:0051704	1	c89981_g1	ORF1 [Aphid lethal paralysis virus]	RecName: Full=Replicase polyprotein; Contains: RecName: Full=Protein 1A; Contains: RecName: Full=Protein 2A; Contains: RecName: Full=Protein 2B; Contains: RecName:	_	_	PF00680.17|RdRP_1|RNA dependent RNA polymerase|m.38283:1580-1965;PF00910.19|RNA_helicase|RNA helicase|m.38283:567-679;PF08762.7|CRPV_capsid|CRPV capsid protein like|m.38284:591-797;PF00073.17|Rhv|picornavirus capsid protein|m.38284:51-174;PF00073.17|Rhv|picornavirus capsid protein|m.38284:403-480;PF11492.5|Dicistro_VP4|Cricket paralysis virus, VP4|m.38284:240-291
biological_process	developmental process	GO:0032502	1	c87342_g3	hypothetical protein YQE_06899, partial [Dendroctonus ponderosae]	_	Pb	HOX_2	_
biological_process	multicellular organismal process	GO:0032501	1	c87342_g3	hypothetical protein YQE_06899, partial [Dendroctonus ponderosae]	_	Pb	HOX_2	_
biological_process	cellular process	GO:0009987	7	c100324_g2	hypothetical protein TcasGA2_TC006868 [Tribolium castaneum]	RecName: Full=Probable serine/threonine-protein kinase tsuA; AltName: Full=Tsunami [Dictyostelium discoideum]	_	CPK	PF00069.22|Pkinase|Protein kinase domain|m.24262:50-190;PF07714.14|Pkinase_Tyr|Protein tyrosine kinase|m.24262:51-197
biological_process	cellular process	GO:0009987	7	c129871_g1	NADH dehydrogenase subunit 3 (mitochondrion) [Coccinella septempunctata]	RecName: Full=NADH-ubiquinone oxidoreductase chain 3; AltName: Full=NADH dehydrogenase subunit 3 (mitochondrion) [Anopheles gambiae]	mitochondrial NADH-ubiquinone oxidoreductase chain 3; Core subunit of the mitochondrial memb [...]	ND3	_
biological_process	cellular process	GO:0009987	7	c85289_g1	PREDICTED: LOW QUALITY PROTEIN: proto-oncogene tyrosine-protein kinase receptor Ret [Tribolium castaneum]	RecName: Full=Proto-oncogene tyrosine-protein kinase receptor Ret; Contains: RecName: Full=Soluble RET kinase fragment; Contains: RecName: Full=Extracellular cell-mem	_	RET	PF07714.14|Pkinase_Tyr|Protein tyrosine kinase|m.39942:9-99;PF00069.22|Pkinase|Protein kinase domain|m.39942:8-97
biological_process	cellular process	GO:0009987	7	c92842_g1	PREDICTED: glucose transporter type 1 isoform X2 [Tribolium castaneum]	RecName: Full=Glucose transporter type 1; Flags: Precursor [Drosophila melanogaster]	similar to CG1086-PB, isoform B	SLC2A1, GLUT1	PF00083.21|Sugar_tr|Sugar (and other) transporter|m.19905:12-472;PF07690.13|MFS_1|Major Facilitator Superfamily|m.19905:37-422
biological_process	cellular process	GO:0009987	7	c89981_g1	ORF1 [Aphid lethal paralysis virus]	RecName: Full=Replicase polyprotein; Contains: RecName: Full=Protein 1A; Contains: RecName: Full=Protein 2A; Contains: RecName: Full=Protein 2B; Contains: RecName:	_	_	PF00680.17|RdRP_1|RNA dependent RNA polymerase|m.38283:1580-1965;PF00910.19|RNA_helicase|RNA helicase|m.38283:567-679;PF08762.7|CRPV_capsid|CRPV capsid protein like|m.38284:591-797;PF00073.17|Rhv|picornavirus capsid protein|m.38284:51-174;PF00073.17|Rhv|picornavirus capsid protein|m.38284:403-480;PF11492.5|Dicistro_VP4|Cricket paralysis virus, VP4|m.38284:240-291
biological_process	cellular process	GO:0009987	7	c87342_g3	hypothetical protein YQE_06899, partial [Dendroctonus ponderosae]	_	Pb	HOX_2	_
biological_process	cellular process	GO:0009987	7	c95289_g2	hypothetical protein YQE_11797, partial [Dendroctonus ponderosae]	RecName: Full=Tubulin beta-1 chain; AltName: Full=Beta-1-tubulin	_	TUBB	_
biological_process	response to stimulus	GO:0050896	1	c85289_g1	PREDICTED: LOW QUALITY PROTEIN: proto-oncogene tyrosine-protein kinase receptor Ret [Tribolium castaneum]	RecName: Full=Proto-oncogene tyrosine-protein kinase receptor Ret; Contains: RecName: Full=Soluble RET kinase fragment; Contains: RecName: Full=Extracellular cell-mem	_	RET	PF07714.14|Pkinase_Tyr|Protein tyrosine kinase|m.39942:9-99;PF00069.22|Pkinase|Protein kinase domain|m.39942:8-97
biological_process	single-organism process	GO:0044699	7	c129871_g1	NADH dehydrogenase subunit 3 (mitochondrion) [Coccinella septempunctata]	RecName: Full=NADH-ubiquinone oxidoreductase chain 3; AltName: Full=NADH dehydrogenase subunit 3 (mitochondrion) [Anopheles gambiae]	mitochondrial NADH-ubiquinone oxidoreductase chain 3; Core subunit of the mitochondrial memb [...]	ND3	_
biological_process	single-organism process	GO:0044699	7	c85289_g1	PREDICTED: LOW QUALITY PROTEIN: proto-oncogene tyrosine-protein kinase receptor Ret [Tribolium castaneum]	RecName: Full=Proto-oncogene tyrosine-protein kinase receptor Ret; Contains: RecName: Full=Soluble RET kinase fragment; Contains: RecName: Full=Extracellular cell-mem	_	RET	PF07714.14|Pkinase_Tyr|Protein tyrosine kinase|m.39942:9-99;PF00069.22|Pkinase|Protein kinase domain|m.39942:8-97
biological_process	single-organism process	GO:0044699	7	c92842_g1	PREDICTED: glucose transporter type 1 isoform X2 [Tribolium castaneum]	RecName: Full=Glucose transporter type 1; Flags: Precursor [Drosophila melanogaster]	similar to CG1086-PB, isoform B	SLC2A1, GLUT1	PF00083.21|Sugar_tr|Sugar (and other) transporter|m.19905:12-472;PF07690.13|MFS_1|Major Facilitator Superfamily|m.19905:37-422
biological_process	single-organism process	GO:0044699	7	c89981_g1	ORF1 [Aphid lethal paralysis virus]	RecName: Full=Replicase polyprotein; Contains: RecName: Full=Protein 1A; Contains: RecName: Full=Protein 2A; Contains: RecName: Full=Protein 2B; Contains: RecName:	_	_	PF00680.17|RdRP_1|RNA dependent RNA polymerase|m.38283:1580-1965;PF00910.19|RNA_helicase|RNA helicase|m.38283:567-679;PF08762.7|CRPV_capsid|CRPV capsid protein like|m.38284:591-797;PF00073.17|Rhv|picornavirus capsid protein|m.38284:51-174;PF00073.17|Rhv|picornavirus capsid protein|m.38284:403-480;PF11492.5|Dicistro_VP4|Cricket paralysis virus, VP4|m.38284:240-291
biological_process	single-organism process	GO:0044699	7	c87844_g1	PREDICTED: glucose dehydrogenase [FAD, quinone]	RecName: Full=Glucose dehydrogenase [FAD, quinone]	similar to Glucose dehydrogenase	betA, CHDH	PF00732.16|GMC_oxred_N|GMC oxidoreductase|m.18146:57-355;PF05199.10|GMC_oxred_C|GMC oxidoreductase|m.18146:455-600
biological_process	single-organism process	GO:0044699	7	c87342_g3	hypothetical protein YQE_06899, partial [Dendroctonus ponderosae]	_	Pb	HOX_2	_
biological_process	single-organism process	GO:0044699	7	c95289_g2	hypothetical protein YQE_11797, partial [Dendroctonus ponderosae]	RecName: Full=Tubulin beta-1 chain; AltName: Full=Beta-1-tubulin	_	TUBB	_
biological_process	signaling	GO:0023052	1	c85289_g1	PREDICTED: LOW QUALITY PROTEIN: proto-oncogene tyrosine-protein kinase receptor Ret [Tribolium castaneum]	RecName: Full=Proto-oncogene tyrosine-protein kinase receptor Ret; Contains: RecName: Full=Soluble RET kinase fragment; Contains: RecName: Full=Extracellular cell-mem	_	RET	PF07714.14|Pkinase_Tyr|Protein tyrosine kinase|m.39942:9-99;PF00069.22|Pkinase|Protein kinase domain|m.39942:8-97
biological_process	localization	GO:0051179	4	c129871_g1	NADH dehydrogenase subunit 3 (mitochondrion) [Coccinella septempunctata]	RecName: Full=NADH-ubiquinone oxidoreductase chain 3; AltName: Full=NADH dehydrogenase subunit 3 (mitochondrion) [Anopheles gambiae]	mitochondrial NADH-ubiquinone oxidoreductase chain 3; Core subunit of the mitochondrial memb [...]	ND3	_
biological_process	localization	GO:0051179	4	c92842_g1	PREDICTED: glucose transporter type 1 isoform X2 [Tribolium castaneum]	RecName: Full=Glucose transporter type 1; Flags: Precursor [Drosophila melanogaster]	similar to CG1086-PB, isoform B	SLC2A1, GLUT1	PF00083.21|Sugar_tr|Sugar (and other) transporter|m.19905:12-472;PF07690.13|MFS_1|Major Facilitator Superfamily|m.19905:37-422
biological_process	localization	GO:0051179	4	c87959_g1	hypothetical protein TcasGA2_TC015500 [Tribolium castaneum]	RecName: Full=Facilitated trehalose transporter Tret1; Short=BmTRET1	_	TRET1	PF00083.21|Sugar_tr|Sugar (and other) transporter|m.17401:39-453;PF07690.13|MFS_1|Major Facilitator Superfamily|m.17401:30-402
biological_process	localization	GO:0051179	4	c95125_g1	PREDICTED: facilitated trehalose transporter Tret1 [Tribolium castaneum]	RecName: Full=Sugar transporter ERD6-like 1; AltName: Full=Sugar transporter-like protein 4 [Arabidopsis thaliana]	_	_	PF00083.21|Sugar_tr|Sugar (and other) transporter|m.723:59-457;PF07690.13|MFS_1|Major Facilitator Superfamily|m.723:31-376
biological_process	biological regulation	GO:0065007	2	c85289_g1	PREDICTED: LOW QUALITY PROTEIN: proto-oncogene tyrosine-protein kinase receptor Ret [Tribolium castaneum]	RecName: Full=Proto-oncogene tyrosine-protein kinase receptor Ret; Contains: RecName: Full=Soluble RET kinase fragment; Contains: RecName: Full=Extracellular cell-mem	_	RET	PF07714.14|Pkinase_Tyr|Protein tyrosine kinase|m.39942:9-99;PF00069.22|Pkinase|Protein kinase domain|m.39942:8-97
biological_process	biological regulation	GO:0065007	2	c87342_g3	hypothetical protein YQE_06899, partial [Dendroctonus ponderosae]	_	Pb	HOX_2	_
biological_process	metabolic process	GO:0008152	7	c100324_g2	hypothetical protein TcasGA2_TC006868 [Tribolium castaneum]	RecName: Full=Probable serine/threonine-protein kinase tsuA; AltName: Full=Tsunami [Dictyostelium discoideum]	_	CPK	PF00069.22|Pkinase|Protein kinase domain|m.24262:50-190;PF07714.14|Pkinase_Tyr|Protein tyrosine kinase|m.24262:51-197
biological_process	metabolic process	GO:0008152	7	c129871_g1	NADH dehydrogenase subunit 3 (mitochondrion) [Coccinella septempunctata]	RecName: Full=NADH-ubiquinone oxidoreductase chain 3; AltName: Full=NADH dehydrogenase subunit 3 (mitochondrion) [Anopheles gambiae]	mitochondrial NADH-ubiquinone oxidoreductase chain 3; Core subunit of the mitochondrial memb [...]	ND3	_
biological_process	metabolic process	GO:0008152	7	c85289_g1	PREDICTED: LOW QUALITY PROTEIN: proto-oncogene tyrosine-protein kinase receptor Ret [Tribolium castaneum]	RecName: Full=Proto-oncogene tyrosine-protein kinase receptor Ret; Contains: RecName: Full=Soluble RET kinase fragment; Contains: RecName: Full=Extracellular cell-mem	_	RET	PF07714.14|Pkinase_Tyr|Protein tyrosine kinase|m.39942:9-99;PF00069.22|Pkinase|Protein kinase domain|m.39942:8-97
biological_process	metabolic process	GO:0008152	7	c89981_g1	ORF1 [Aphid lethal paralysis virus]	RecName: Full=Replicase polyprotein; Contains: RecName: Full=Protein 1A; Contains: RecName: Full=Protein 2A; Contains: RecName: Full=Protein 2B; Contains: RecName:	_	_	PF00680.17|RdRP_1|RNA dependent RNA polymerase|m.38283:1580-1965;PF00910.19|RNA_helicase|RNA helicase|m.38283:567-679;PF08762.7|CRPV_capsid|CRPV capsid protein like|m.38284:591-797;PF00073.17|Rhv|picornavirus capsid protein|m.38284:51-174;PF00073.17|Rhv|picornavirus capsid protein|m.38284:403-480;PF11492.5|Dicistro_VP4|Cricket paralysis virus, VP4|m.38284:240-291
biological_process	metabolic process	GO:0008152	7	c87844_g1	PREDICTED: glucose dehydrogenase [FAD, quinone]	RecName: Full=Glucose dehydrogenase [FAD, quinone]	similar to Glucose dehydrogenase	betA, CHDH	PF00732.16|GMC_oxred_N|GMC oxidoreductase|m.18146:57-355;PF05199.10|GMC_oxred_C|GMC oxidoreductase|m.18146:455-600
biological_process	metabolic process	GO:0008152	7	c87342_g3	hypothetical protein YQE_06899, partial [Dendroctonus ponderosae]	_	Pb	HOX_2	_
biological_process	metabolic process	GO:0008152	7	c95289_g2	hypothetical protein YQE_11797, partial [Dendroctonus ponderosae]	RecName: Full=Tubulin beta-1 chain; AltName: Full=Beta-1-tubulin	_	TUBB	_
