# Supplementary material for: Transcriptome sequencing of Coccinella septempunctata adults (Coleoptera: Coccinellidae) feeding on artificial diet and Aphis craccivora
Source: PLoS One. 2020 Aug 17;15(8):e0236249. doi: 10.1371/journal.pone.0236249 (PMC7430724; doi:10.1371/journal.pone.0236249)
Supplement: S10 File — (XLS) [file pone.0236249.s010.xls]

CKM_vs_ADM.diff.exp.xls.up.list GO.list level 2.annot.xls
Term_type	Term	GO_id	num_of_gene	seq_id	NR_Description	Swissprot_Description	String_description	KEGG_GENE	Pfam
molecular_function	binding	GO:0005488	10	c86169_g1	PREDICTED: deoxycytidylate deaminase-like [Acyrthosiphon pisum]	RecName: Full=Deoxycytidylate deaminase; AltName: Full=dCMP deaminase DCTD_MOUSE RecName: Full=Deoxycytidylate deaminase; AltName: Full=dCMP d	hypothetical protein	comEB	PF00383.20|dCMP_cyt_deam_1|Cytidine and deoxycytidylate deaminase zinc-binding region|m.37650:12-123;PF14437.3|MafB19-deam|MafB19-like deaminase|m.37650:15-128
molecular_function	binding	GO:0005488	10	c92481_g3	endonuclease-reverse transcriptase [Bombyx mori]	_	_	_	_
molecular_function	binding	GO:0005488	10	c94846_g1	RecName: Full=Alpha-amylase; AltName: Full=1,4-alpha-D-glucan glucanohydrolase [Tenebrio molitor]	RecName: Full=Alpha-amylase; AltName: Full=1,4-alpha-D-glucan glucanohydrolase [Tenebrio molitor]	alpha amylase (EC:3.2.1.1)	E3.2.1.1, amyA, malS	PF00128.21|Alpha-amylase|Alpha amylase, catalytic domain|m.789:88-339;PF02806.15|Alpha-amylase_C|Alpha amylase, C-terminal all-beta domain|m.789:405-483
molecular_function	binding	GO:0005488	10	c99794_g1	CG4839, isoform A [Drosophila CG4839, isoform B [Drosophila melanogaster]	RecName: Full=cGMP-dependent protein kinase, isozyme 1; Short=cGK [Drosophila melanogaster]	_	PRKG1	_
molecular_function	binding	GO:0005488	10	c95231_g1	PREDICTED: aromatic amino acid aminotransferase DDB_G0287711 [Tribolium castaneum]	RecName: Full=Kynurenine/alpha-aminoadipate aminotransferase, mitochondrial; Short=KAT/AadAT; AltName: Full=2-aminoadipate aminotransferase; AltName: Full=2-aminoadi	similar to Kynurenine/alpha-aminoadipate aminotransferase mitochondrial precursor	AADAT, KAT2	PF00155.18|Aminotran_1_2|Aminotransferase class I and II|m.2989:80-422;PF12897.4|Aminotran_MocR|Alanine-glyoxylate amino-transferase|m.2989:202-430
molecular_function	binding	GO:0005488	10	c98505_g2	hypothetical protein TcasGA2_TC010593 [Tribolium castaneum]	RecName: Full=C-1-tetrahydrofolate synthase, cytoplasmic; Short=C1-THF synthase; Includes: RecName: Full=Methylenetetrahydrofolate dehydrogenase; Includes: RecName:	similar to AGAP002830-PA	MTHFD	PF01268.16|FTHFS|Formate--tetrahydrofolate ligase|m.49652:52-468
molecular_function	binding	GO:0005488	10	c93407_g2	hypothetical protein TcasGA2_TC009733 [Tribolium castaneum]	RecName: Full=Putative uncharacterized transposon-derived protein ZK1236.4	_	_	_
molecular_function	binding	GO:0005488	10	c100219_g1	hypothetical protein TcasGA2_TC015481 [Tribolium castaneum]	RecName: Full=Acidic mammalian chitinase; Short=AMCase; AltName: Full=Lung-specific protein TSA1902; Flags: Precursor [Homo sapiens]	Putative uncharacterized protein GLEAN_15481	E3.2.1.14	PF00704.25|Glyco_hydro_18|Glycosyl hydrolases family 18|m.23899:92-436;PF00704.25|Glyco_hydro_18|Glycosyl hydrolases family 18|m.23899:529-867;PF01607.21|CBM_14|Chitin binding Peritrophin-A domain|m.23899:928-974
molecular_function	binding	GO:0005488	10	c90396_g2	hypothetical protein TcasGA2_TC002223 [Tribolium castaneum]	RecName: Full=Retrovirus-related Pol polyprotein from transposon TNT 1-94; Includes: RecName: Full=Protease; Includes: RecName: Full=Reverse transcriptase; Includes:	_	_	PF07727.11|RVT_2|Reverse transcriptase (RNA-dependent DNA polymerase)|m.37902:1-78
molecular_function	binding	GO:0005488	10	c93897_g1	unknown [Dendroctonus ponderosae]	RecName: Full=Low-density lipoprotein receptor-related protein; Short=LRP; Flags: Precursor [Caenorhabditis elegans]	chitin deacetylase 2 (EC:3.5.1.41)	_	PF01607.21|CBM_14|Chitin binding Peritrophin-A domain|m.5048:34-96;PF00057.15|Ldl_recept_a|Low-density lipoprotein receptor domain class A|m.5048:116-150
molecular_function	transporter activity	GO:0005215	2	c89304_g1	PREDICTED: peptide transporter family 1-like [Tribolium castaneum]	RecName: Full=Peptide transporter family 1; AltName: Full=Oligopeptide transporter 1; AltName: Full=Protein YIN [Drosophila melanogaster]	similar to CG2930-PA, isoform A	SLC15A1, PEPT1	PF00854.18|PTR2|POT family|m.12735:89-415;PF00854.18|PTR2|POT family|m.12735:589-657
molecular_function	transporter activity	GO:0005215	2	c79381_g1	Sodium channel protein 60E [Cerapachys biroi]	RecName: Full=Sodium channel protein 60E; AltName: Full=Drosophila ion channel 60; AltName: Full=Drosophila sodium channel 1; AltName: Full=Protein smell-impaired	_	_	_
molecular_function	catalytic activity	GO:0003824	15	c91433_g1	hypothetical protein YQE_07478, partial [Dendroctonus ponderosae]	RecName: Full=Bifunctional methylenetetrahydrofolate dehydrogenase/cyclohydrolase, mitochondrial; Includes: RecName: Full=NAD-dependent methylenetetrahydrofolate d	PREDICTED: similar to bifunctional protein folD [Tribolium castaneum].	MTHFD2	PF02882.16|THF_DHG_CYH_C|Tetrahydrofolate dehydrogenase/cyclohydrolase, NAD(P)-binding domain|m.40770:130-300;PF00763.20|THF_DHG_CYH|Tetrahydrofolate dehydrogenase/cyclohydrolase, catalytic domain|m.40770:9-126
molecular_function	catalytic activity	GO:0003824	15	c86169_g1	PREDICTED: deoxycytidylate deaminase-like [Acyrthosiphon pisum]	RecName: Full=Deoxycytidylate deaminase; AltName: Full=dCMP deaminase DCTD_MOUSE RecName: Full=Deoxycytidylate deaminase; AltName: Full=dCMP d	hypothetical protein	comEB	PF00383.20|dCMP_cyt_deam_1|Cytidine and deoxycytidylate deaminase zinc-binding region|m.37650:12-123;PF14437.3|MafB19-deam|MafB19-like deaminase|m.37650:15-128
molecular_function	catalytic activity	GO:0003824	15	c92481_g3	endonuclease-reverse transcriptase [Bombyx mori]	_	_	_	_
molecular_function	catalytic activity	GO:0003824	15	c94846_g1	RecName: Full=Alpha-amylase; AltName: Full=1,4-alpha-D-glucan glucanohydrolase [Tenebrio molitor]	RecName: Full=Alpha-amylase; AltName: Full=1,4-alpha-D-glucan glucanohydrolase [Tenebrio molitor]	alpha amylase (EC:3.2.1.1)	E3.2.1.1, amyA, malS	PF00128.21|Alpha-amylase|Alpha amylase, catalytic domain|m.789:88-339;PF02806.15|Alpha-amylase_C|Alpha amylase, C-terminal all-beta domain|m.789:405-483
molecular_function	catalytic activity	GO:0003824	15	c99794_g1	CG4839, isoform A [Drosophila CG4839, isoform B [Drosophila melanogaster]	RecName: Full=cGMP-dependent protein kinase, isozyme 1; Short=cGK [Drosophila melanogaster]	_	PRKG1	_
molecular_function	catalytic activity	GO:0003824	15	c100710_g2	hypothetical protein YQE_12293, partial [Dendroctonus ponderosae]	RecName: Full=Fatty acid synthase; Includes: RecName: Full=[Acyl-carrier-protein]	_	FASN	PF08659.7|KR|KR domain|m.31466:404-582;PF00107.23|ADH_zinc_N|Zinc-binding dehydrogenase|m.31466:198-317;PF13602.3|ADH_zinc_N_2|Zinc-binding dehydrogenase|m.31466:238-373;PF00550.22|PP-binding|Phosphopantetheine attachment site|m.31466:644-698;PF00975.17|Thioesterase|Thioesterase domain|m.31466:761-1006;PF00106.22|adh_short|short chain dehydrogenase|m.31466:404-504
molecular_function	catalytic activity	GO:0003824	15	c95231_g1	PREDICTED: aromatic amino acid aminotransferase DDB_G0287711 [Tribolium castaneum]	RecName: Full=Kynurenine/alpha-aminoadipate aminotransferase, mitochondrial; Short=KAT/AadAT; AltName: Full=2-aminoadipate aminotransferase; AltName: Full=2-aminoadi	similar to Kynurenine/alpha-aminoadipate aminotransferase mitochondrial precursor	AADAT, KAT2	PF00155.18|Aminotran_1_2|Aminotransferase class I and II|m.2989:80-422;PF12897.4|Aminotran_MocR|Alanine-glyoxylate amino-transferase|m.2989:202-430
molecular_function	catalytic activity	GO:0003824	15	c100710_g1	p270 [Bombyx mori]	RecName: Full=Fatty acid synthase; Includes: RecName: Full=[Acyl-carrier-protein]	_	FASN	PF00109.23|ketoacyl-synt|Beta-ketoacyl synthase, N-terminal domain|m.31463:69-306;PF02801.19|Ketoacyl-synt_C|Beta-ketoacyl synthase, C-terminal domain|m.31463:310-426;PF16197.2|KAsynt_C_assoc|Ketoacyl-synthetase C-terminal extension|m.31463:429-542;PF00698.18|Acyl_transf_1|Acyl transferase domain|m.31463:574-810;PF14765.3|PS-DH|Polyketide synthase dehydratase|m.31463:930-1115
molecular_function	catalytic activity	GO:0003824	15	c98505_g2	hypothetical protein TcasGA2_TC010593 [Tribolium castaneum]	RecName: Full=C-1-tetrahydrofolate synthase, cytoplasmic; Short=C1-THF synthase; Includes: RecName: Full=Methylenetetrahydrofolate dehydrogenase; Includes: RecName:	similar to AGAP002830-PA	MTHFD	PF01268.16|FTHFS|Formate--tetrahydrofolate ligase|m.49652:52-468
molecular_function	catalytic activity	GO:0003824	15	c87178_g1	cathepsin L-like proteinase precursor [Tribolium castaneum]	RecName: Full=Cathepsin L1; AltName: Full=Cathepsin L; AltName: Full=Major excreted protein; Short=MEP; Contains: RecName: Full=Cathepsin L1 heavy chain; Contains:	_	CTSL	PF00112.20|Peptidase_C1|Papain family cysteine protease|m.45179:113-325;PF08246.9|Inhibitor_I29|Cathepsin propeptide inhibitor domain (I29)|m.45179:27-87
molecular_function	catalytic activity	GO:0003824	15	c100219_g1	hypothetical protein TcasGA2_TC015481 [Tribolium castaneum]	RecName: Full=Acidic mammalian chitinase; Short=AMCase; AltName: Full=Lung-specific protein TSA1902; Flags: Precursor [Homo sapiens]	Putative uncharacterized protein GLEAN_15481	E3.2.1.14	PF00704.25|Glyco_hydro_18|Glycosyl hydrolases family 18|m.23899:92-436;PF00704.25|Glyco_hydro_18|Glycosyl hydrolases family 18|m.23899:529-867;PF01607.21|CBM_14|Chitin binding Peritrophin-A domain|m.23899:928-974
molecular_function	catalytic activity	GO:0003824	15	c93486_g1	PREDICTED: serine protease 33 [Tribolium castaneum]	RecName: Full=Serine protease 33; AltName: Full=Serine protease EOS; Flags: Precursor [Homo sapiens]	serine protease P74	PLG	PF00089.23|Trypsin|Trypsin|m.4806:60-288;PF13365.3|Trypsin_2|Trypsin-like peptidase domain|m.4806:87-256
molecular_function	catalytic activity	GO:0003824	15	c78780_g2	hypothetical protein TcasGA2_TC012433 [Tribolium castaneum]	_	_	DDR2, TKT	_
molecular_function	catalytic activity	GO:0003824	15	c86819_g1	PREDICTED: UDP-glucuronosyltransferase 2B9 [Tribolium castaneum]	_	_	UGT	_
molecular_function	catalytic activity	GO:0003824	15	c93897_g1	unknown [Dendroctonus ponderosae]	RecName: Full=Low-density lipoprotein receptor-related protein; Short=LRP; Flags: Precursor [Caenorhabditis elegans]	chitin deacetylase 2 (EC:3.5.1.41)	_	PF01607.21|CBM_14|Chitin binding Peritrophin-A domain|m.5048:34-96;PF00057.15|Ldl_recept_a|Low-density lipoprotein receptor domain class A|m.5048:116-150
cellular_component	extracellular region	GO:0005576	2	c100219_g1	hypothetical protein TcasGA2_TC015481 [Tribolium castaneum]	RecName: Full=Acidic mammalian chitinase; Short=AMCase; AltName: Full=Lung-specific protein TSA1902; Flags: Precursor [Homo sapiens]	Putative uncharacterized protein GLEAN_15481	E3.2.1.14	PF00704.25|Glyco_hydro_18|Glycosyl hydrolases family 18|m.23899:92-436;PF00704.25|Glyco_hydro_18|Glycosyl hydrolases family 18|m.23899:529-867;PF01607.21|CBM_14|Chitin binding Peritrophin-A domain|m.23899:928-974
cellular_component	extracellular region	GO:0005576	2	c93897_g1	unknown [Dendroctonus ponderosae]	RecName: Full=Low-density lipoprotein receptor-related protein; Short=LRP; Flags: Precursor [Caenorhabditis elegans]	chitin deacetylase 2 (EC:3.5.1.41)	_	PF01607.21|CBM_14|Chitin binding Peritrophin-A domain|m.5048:34-96;PF00057.15|Ldl_recept_a|Low-density lipoprotein receptor domain class A|m.5048:116-150
cellular_component	membrane	GO:0016020	2	c89304_g1	PREDICTED: peptide transporter family 1-like [Tribolium castaneum]	RecName: Full=Peptide transporter family 1; AltName: Full=Oligopeptide transporter 1; AltName: Full=Protein YIN [Drosophila melanogaster]	similar to CG2930-PA, isoform A	SLC15A1, PEPT1	PF00854.18|PTR2|POT family|m.12735:89-415;PF00854.18|PTR2|POT family|m.12735:589-657
cellular_component	membrane	GO:0016020	2	c79381_g1	Sodium channel protein 60E [Cerapachys biroi]	RecName: Full=Sodium channel protein 60E; AltName: Full=Drosophila ion channel 60; AltName: Full=Drosophila sodium channel 1; AltName: Full=Protein smell-impaired	_	_	_
cellular_component	macromolecular complex	GO:0032991	2	c79381_g1	Sodium channel protein 60E [Cerapachys biroi]	RecName: Full=Sodium channel protein 60E; AltName: Full=Drosophila ion channel 60; AltName: Full=Drosophila sodium channel 1; AltName: Full=Protein smell-impaired	_	_	_
cellular_component	macromolecular complex	GO:0032991	2	c100710_g1	p270 [Bombyx mori]	RecName: Full=Fatty acid synthase; Includes: RecName: Full=[Acyl-carrier-protein]	_	FASN	PF00109.23|ketoacyl-synt|Beta-ketoacyl synthase, N-terminal domain|m.31463:69-306;PF02801.19|Ketoacyl-synt_C|Beta-ketoacyl synthase, C-terminal domain|m.31463:310-426;PF16197.2|KAsynt_C_assoc|Ketoacyl-synthetase C-terminal extension|m.31463:429-542;PF00698.18|Acyl_transf_1|Acyl transferase domain|m.31463:574-810;PF14765.3|PS-DH|Polyketide synthase dehydratase|m.31463:930-1115
cellular_component	cell part	GO:0044464	3	c86169_g1	PREDICTED: deoxycytidylate deaminase-like [Acyrthosiphon pisum]	RecName: Full=Deoxycytidylate deaminase; AltName: Full=dCMP deaminase DCTD_MOUSE RecName: Full=Deoxycytidylate deaminase; AltName: Full=dCMP d	hypothetical protein	comEB	PF00383.20|dCMP_cyt_deam_1|Cytidine and deoxycytidylate deaminase zinc-binding region|m.37650:12-123;PF14437.3|MafB19-deam|MafB19-like deaminase|m.37650:15-128
cellular_component	cell part	GO:0044464	3	c79381_g1	Sodium channel protein 60E [Cerapachys biroi]	RecName: Full=Sodium channel protein 60E; AltName: Full=Drosophila ion channel 60; AltName: Full=Drosophila sodium channel 1; AltName: Full=Protein smell-impaired	_	_	_
cellular_component	cell part	GO:0044464	3	c100710_g1	p270 [Bombyx mori]	RecName: Full=Fatty acid synthase; Includes: RecName: Full=[Acyl-carrier-protein]	_	FASN	PF00109.23|ketoacyl-synt|Beta-ketoacyl synthase, N-terminal domain|m.31463:69-306;PF02801.19|Ketoacyl-synt_C|Beta-ketoacyl synthase, C-terminal domain|m.31463:310-426;PF16197.2|KAsynt_C_assoc|Ketoacyl-synthetase C-terminal extension|m.31463:429-542;PF00698.18|Acyl_transf_1|Acyl transferase domain|m.31463:574-810;PF14765.3|PS-DH|Polyketide synthase dehydratase|m.31463:930-1115
cellular_component	cell	GO:0005623	3	c86169_g1	PREDICTED: deoxycytidylate deaminase-like [Acyrthosiphon pisum]	RecName: Full=Deoxycytidylate deaminase; AltName: Full=dCMP deaminase DCTD_MOUSE RecName: Full=Deoxycytidylate deaminase; AltName: Full=dCMP d	hypothetical protein	comEB	PF00383.20|dCMP_cyt_deam_1|Cytidine and deoxycytidylate deaminase zinc-binding region|m.37650:12-123;PF14437.3|MafB19-deam|MafB19-like deaminase|m.37650:15-128
cellular_component	cell	GO:0005623	3	c79381_g1	Sodium channel protein 60E [Cerapachys biroi]	RecName: Full=Sodium channel protein 60E; AltName: Full=Drosophila ion channel 60; AltName: Full=Drosophila sodium channel 1; AltName: Full=Protein smell-impaired	_	_	_
cellular_component	cell	GO:0005623	3	c100710_g1	p270 [Bombyx mori]	RecName: Full=Fatty acid synthase; Includes: RecName: Full=[Acyl-carrier-protein]	_	FASN	PF00109.23|ketoacyl-synt|Beta-ketoacyl synthase, N-terminal domain|m.31463:69-306;PF02801.19|Ketoacyl-synt_C|Beta-ketoacyl synthase, C-terminal domain|m.31463:310-426;PF16197.2|KAsynt_C_assoc|Ketoacyl-synthetase C-terminal extension|m.31463:429-542;PF00698.18|Acyl_transf_1|Acyl transferase domain|m.31463:574-810;PF14765.3|PS-DH|Polyketide synthase dehydratase|m.31463:930-1115
cellular_component	membrane part	GO:0044425	2	c89304_g1	PREDICTED: peptide transporter family 1-like [Tribolium castaneum]	RecName: Full=Peptide transporter family 1; AltName: Full=Oligopeptide transporter 1; AltName: Full=Protein YIN [Drosophila melanogaster]	similar to CG2930-PA, isoform A	SLC15A1, PEPT1	PF00854.18|PTR2|POT family|m.12735:89-415;PF00854.18|PTR2|POT family|m.12735:589-657
cellular_component	membrane part	GO:0044425	2	c79381_g1	Sodium channel protein 60E [Cerapachys biroi]	RecName: Full=Sodium channel protein 60E; AltName: Full=Drosophila ion channel 60; AltName: Full=Drosophila sodium channel 1; AltName: Full=Protein smell-impaired	_	_	_
biological_process	regulation of biological process	GO:0050789	1	c79381_g1	Sodium channel protein 60E [Cerapachys biroi]	RecName: Full=Sodium channel protein 60E; AltName: Full=Drosophila ion channel 60; AltName: Full=Drosophila sodium channel 1; AltName: Full=Protein smell-impaired	_	_	_
biological_process	single-organism process	GO:0044699	6	c91433_g1	hypothetical protein YQE_07478, partial [Dendroctonus ponderosae]	RecName: Full=Bifunctional methylenetetrahydrofolate dehydrogenase/cyclohydrolase, mitochondrial; Includes: RecName: Full=NAD-dependent methylenetetrahydrofolate d	PREDICTED: similar to bifunctional protein folD [Tribolium castaneum].	MTHFD2	PF02882.16|THF_DHG_CYH_C|Tetrahydrofolate dehydrogenase/cyclohydrolase, NAD(P)-binding domain|m.40770:130-300;PF00763.20|THF_DHG_CYH|Tetrahydrofolate dehydrogenase/cyclohydrolase, catalytic domain|m.40770:9-126
biological_process	single-organism process	GO:0044699	6	c89304_g1	PREDICTED: peptide transporter family 1-like [Tribolium castaneum]	RecName: Full=Peptide transporter family 1; AltName: Full=Oligopeptide transporter 1; AltName: Full=Protein YIN [Drosophila melanogaster]	similar to CG2930-PA, isoform A	SLC15A1, PEPT1	PF00854.18|PTR2|POT family|m.12735:89-415;PF00854.18|PTR2|POT family|m.12735:589-657
biological_process	single-organism process	GO:0044699	6	c79381_g1	Sodium channel protein 60E [Cerapachys biroi]	RecName: Full=Sodium channel protein 60E; AltName: Full=Drosophila ion channel 60; AltName: Full=Drosophila sodium channel 1; AltName: Full=Protein smell-impaired	_	_	_
biological_process	single-organism process	GO:0044699	6	c99794_g1	CG4839, isoform A [Drosophila CG4839, isoform B [Drosophila melanogaster]	RecName: Full=cGMP-dependent protein kinase, isozyme 1; Short=cGK [Drosophila melanogaster]	_	PRKG1	_
biological_process	single-organism process	GO:0044699	6	c100710_g1	p270 [Bombyx mori]	RecName: Full=Fatty acid synthase; Includes: RecName: Full=[Acyl-carrier-protein]	_	FASN	PF00109.23|ketoacyl-synt|Beta-ketoacyl synthase, N-terminal domain|m.31463:69-306;PF02801.19|Ketoacyl-synt_C|Beta-ketoacyl synthase, C-terminal domain|m.31463:310-426;PF16197.2|KAsynt_C_assoc|Ketoacyl-synthetase C-terminal extension|m.31463:429-542;PF00698.18|Acyl_transf_1|Acyl transferase domain|m.31463:574-810;PF14765.3|PS-DH|Polyketide synthase dehydratase|m.31463:930-1115
biological_process	single-organism process	GO:0044699	6	c98505_g2	hypothetical protein TcasGA2_TC010593 [Tribolium castaneum]	RecName: Full=C-1-tetrahydrofolate synthase, cytoplasmic; Short=C1-THF synthase; Includes: RecName: Full=Methylenetetrahydrofolate dehydrogenase; Includes: RecName:	similar to AGAP002830-PA	MTHFD	PF01268.16|FTHFS|Formate--tetrahydrofolate ligase|m.49652:52-468
biological_process	establishment of localization	GO:0051234	2	c89304_g1	PREDICTED: peptide transporter family 1-like [Tribolium castaneum]	RecName: Full=Peptide transporter family 1; AltName: Full=Oligopeptide transporter 1; AltName: Full=Protein YIN [Drosophila melanogaster]	similar to CG2930-PA, isoform A	SLC15A1, PEPT1	PF00854.18|PTR2|POT family|m.12735:89-415;PF00854.18|PTR2|POT family|m.12735:589-657
biological_process	establishment of localization	GO:0051234	2	c79381_g1	Sodium channel protein 60E [Cerapachys biroi]	RecName: Full=Sodium channel protein 60E; AltName: Full=Drosophila ion channel 60; AltName: Full=Drosophila sodium channel 1; AltName: Full=Protein smell-impaired	_	_	_
biological_process	localization	GO:0051179	2	c89304_g1	PREDICTED: peptide transporter family 1-like [Tribolium castaneum]	RecName: Full=Peptide transporter family 1; AltName: Full=Oligopeptide transporter 1; AltName: Full=Protein YIN [Drosophila melanogaster]	similar to CG2930-PA, isoform A	SLC15A1, PEPT1	PF00854.18|PTR2|POT family|m.12735:89-415;PF00854.18|PTR2|POT family|m.12735:589-657
biological_process	localization	GO:0051179	2	c79381_g1	Sodium channel protein 60E [Cerapachys biroi]	RecName: Full=Sodium channel protein 60E; AltName: Full=Drosophila ion channel 60; AltName: Full=Drosophila sodium channel 1; AltName: Full=Protein smell-impaired	_	_	_
biological_process	metabolic process	GO:0008152	12	c91433_g1	hypothetical protein YQE_07478, partial [Dendroctonus ponderosae]	RecName: Full=Bifunctional methylenetetrahydrofolate dehydrogenase/cyclohydrolase, mitochondrial; Includes: RecName: Full=NAD-dependent methylenetetrahydrofolate d	PREDICTED: similar to bifunctional protein folD [Tribolium castaneum].	MTHFD2	PF02882.16|THF_DHG_CYH_C|Tetrahydrofolate dehydrogenase/cyclohydrolase, NAD(P)-binding domain|m.40770:130-300;PF00763.20|THF_DHG_CYH|Tetrahydrofolate dehydrogenase/cyclohydrolase, catalytic domain|m.40770:9-126
biological_process	metabolic process	GO:0008152	12	c86169_g1	PREDICTED: deoxycytidylate deaminase-like [Acyrthosiphon pisum]	RecName: Full=Deoxycytidylate deaminase; AltName: Full=dCMP deaminase DCTD_MOUSE RecName: Full=Deoxycytidylate deaminase; AltName: Full=dCMP d	hypothetical protein	comEB	PF00383.20|dCMP_cyt_deam_1|Cytidine and deoxycytidylate deaminase zinc-binding region|m.37650:12-123;PF14437.3|MafB19-deam|MafB19-like deaminase|m.37650:15-128
biological_process	metabolic process	GO:0008152	12	c92481_g3	endonuclease-reverse transcriptase [Bombyx mori]	_	_	_	_
biological_process	metabolic process	GO:0008152	12	c94846_g1	RecName: Full=Alpha-amylase; AltName: Full=1,4-alpha-D-glucan glucanohydrolase [Tenebrio molitor]	RecName: Full=Alpha-amylase; AltName: Full=1,4-alpha-D-glucan glucanohydrolase [Tenebrio molitor]	alpha amylase (EC:3.2.1.1)	E3.2.1.1, amyA, malS	PF00128.21|Alpha-amylase|Alpha amylase, catalytic domain|m.789:88-339;PF02806.15|Alpha-amylase_C|Alpha amylase, C-terminal all-beta domain|m.789:405-483
biological_process	metabolic process	GO:0008152	12	c99794_g1	CG4839, isoform A [Drosophila CG4839, isoform B [Drosophila melanogaster]	RecName: Full=cGMP-dependent protein kinase, isozyme 1; Short=cGK [Drosophila melanogaster]	_	PRKG1	_
biological_process	metabolic process	GO:0008152	12	c100710_g2	hypothetical protein YQE_12293, partial [Dendroctonus ponderosae]	RecName: Full=Fatty acid synthase; Includes: RecName: Full=[Acyl-carrier-protein]	_	FASN	PF08659.7|KR|KR domain|m.31466:404-582;PF00107.23|ADH_zinc_N|Zinc-binding dehydrogenase|m.31466:198-317;PF13602.3|ADH_zinc_N_2|Zinc-binding dehydrogenase|m.31466:238-373;PF00550.22|PP-binding|Phosphopantetheine attachment site|m.31466:644-698;PF00975.17|Thioesterase|Thioesterase domain|m.31466:761-1006;PF00106.22|adh_short|short chain dehydrogenase|m.31466:404-504
biological_process	metabolic process	GO:0008152	12	c95231_g1	PREDICTED: aromatic amino acid aminotransferase DDB_G0287711 [Tribolium castaneum]	RecName: Full=Kynurenine/alpha-aminoadipate aminotransferase, mitochondrial; Short=KAT/AadAT; AltName: Full=2-aminoadipate aminotransferase; AltName: Full=2-aminoadi	similar to Kynurenine/alpha-aminoadipate aminotransferase mitochondrial precursor	AADAT, KAT2	PF00155.18|Aminotran_1_2|Aminotransferase class I and II|m.2989:80-422;PF12897.4|Aminotran_MocR|Alanine-glyoxylate amino-transferase|m.2989:202-430
biological_process	metabolic process	GO:0008152	12	c100710_g1	p270 [Bombyx mori]	RecName: Full=Fatty acid synthase; Includes: RecName: Full=[Acyl-carrier-protein]	_	FASN	PF00109.23|ketoacyl-synt|Beta-ketoacyl synthase, N-terminal domain|m.31463:69-306;PF02801.19|Ketoacyl-synt_C|Beta-ketoacyl synthase, C-terminal domain|m.31463:310-426;PF16197.2|KAsynt_C_assoc|Ketoacyl-synthetase C-terminal extension|m.31463:429-542;PF00698.18|Acyl_transf_1|Acyl transferase domain|m.31463:574-810;PF14765.3|PS-DH|Polyketide synthase dehydratase|m.31463:930-1115
biological_process	metabolic process	GO:0008152	12	c98505_g2	hypothetical protein TcasGA2_TC010593 [Tribolium castaneum]	RecName: Full=C-1-tetrahydrofolate synthase, cytoplasmic; Short=C1-THF synthase; Includes: RecName: Full=Methylenetetrahydrofolate dehydrogenase; Includes: RecName:	similar to AGAP002830-PA	MTHFD	PF01268.16|FTHFS|Formate--tetrahydrofolate ligase|m.49652:52-468
biological_process	metabolic process	GO:0008152	12	c100219_g1	hypothetical protein TcasGA2_TC015481 [Tribolium castaneum]	RecName: Full=Acidic mammalian chitinase; Short=AMCase; AltName: Full=Lung-specific protein TSA1902; Flags: Precursor [Homo sapiens]	Putative uncharacterized protein GLEAN_15481	E3.2.1.14	PF00704.25|Glyco_hydro_18|Glycosyl hydrolases family 18|m.23899:92-436;PF00704.25|Glyco_hydro_18|Glycosyl hydrolases family 18|m.23899:529-867;PF01607.21|CBM_14|Chitin binding Peritrophin-A domain|m.23899:928-974
biological_process	metabolic process	GO:0008152	12	c93486_g1	PREDICTED: serine protease 33 [Tribolium castaneum]	RecName: Full=Serine protease 33; AltName: Full=Serine protease EOS; Flags: Precursor [Homo sapiens]	serine protease P74	PLG	PF00089.23|Trypsin|Trypsin|m.4806:60-288;PF13365.3|Trypsin_2|Trypsin-like peptidase domain|m.4806:87-256
biological_process	metabolic process	GO:0008152	12	c93897_g1	unknown [Dendroctonus ponderosae]	RecName: Full=Low-density lipoprotein receptor-related protein; Short=LRP; Flags: Precursor [Caenorhabditis elegans]	chitin deacetylase 2 (EC:3.5.1.41)	_	PF01607.21|CBM_14|Chitin binding Peritrophin-A domain|m.5048:34-96;PF00057.15|Ldl_recept_a|Low-density lipoprotein receptor domain class A|m.5048:116-150
biological_process	biological regulation	GO:0065007	1	c79381_g1	Sodium channel protein 60E [Cerapachys biroi]	RecName: Full=Sodium channel protein 60E; AltName: Full=Drosophila ion channel 60; AltName: Full=Drosophila sodium channel 1; AltName: Full=Protein smell-impaired	_	_	_
biological_process	cellular process	GO:0009987	9	c91433_g1	hypothetical protein YQE_07478, partial [Dendroctonus ponderosae]	RecName: Full=Bifunctional methylenetetrahydrofolate dehydrogenase/cyclohydrolase, mitochondrial; Includes: RecName: Full=NAD-dependent methylenetetrahydrofolate d	PREDICTED: similar to bifunctional protein folD [Tribolium castaneum].	MTHFD2	PF02882.16|THF_DHG_CYH_C|Tetrahydrofolate dehydrogenase/cyclohydrolase, NAD(P)-binding domain|m.40770:130-300;PF00763.20|THF_DHG_CYH|Tetrahydrofolate dehydrogenase/cyclohydrolase, catalytic domain|m.40770:9-126
biological_process	cellular process	GO:0009987	9	c86169_g1	PREDICTED: deoxycytidylate deaminase-like [Acyrthosiphon pisum]	RecName: Full=Deoxycytidylate deaminase; AltName: Full=dCMP deaminase DCTD_MOUSE RecName: Full=Deoxycytidylate deaminase; AltName: Full=dCMP d	hypothetical protein	comEB	PF00383.20|dCMP_cyt_deam_1|Cytidine and deoxycytidylate deaminase zinc-binding region|m.37650:12-123;PF14437.3|MafB19-deam|MafB19-like deaminase|m.37650:15-128
biological_process	cellular process	GO:0009987	9	c92481_g3	endonuclease-reverse transcriptase [Bombyx mori]	_	_	_	_
biological_process	cellular process	GO:0009987	9	c99794_g1	CG4839, isoform A [Drosophila CG4839, isoform B [Drosophila melanogaster]	RecName: Full=cGMP-dependent protein kinase, isozyme 1; Short=cGK [Drosophila melanogaster]	_	PRKG1	_
biological_process	cellular process	GO:0009987	9	c100710_g1	p270 [Bombyx mori]	RecName: Full=Fatty acid synthase; Includes: RecName: Full=[Acyl-carrier-protein]	_	FASN	PF00109.23|ketoacyl-synt|Beta-ketoacyl synthase, N-terminal domain|m.31463:69-306;PF02801.19|Ketoacyl-synt_C|Beta-ketoacyl synthase, C-terminal domain|m.31463:310-426;PF16197.2|KAsynt_C_assoc|Ketoacyl-synthetase C-terminal extension|m.31463:429-542;PF00698.18|Acyl_transf_1|Acyl transferase domain|m.31463:574-810;PF14765.3|PS-DH|Polyketide synthase dehydratase|m.31463:930-1115
biological_process	cellular process	GO:0009987	9	c98505_g2	hypothetical protein TcasGA2_TC010593 [Tribolium castaneum]	RecName: Full=C-1-tetrahydrofolate synthase, cytoplasmic; Short=C1-THF synthase; Includes: RecName: Full=Methylenetetrahydrofolate dehydrogenase; Includes: RecName:	similar to AGAP002830-PA	MTHFD	PF01268.16|FTHFS|Formate--tetrahydrofolate ligase|m.49652:52-468
biological_process	cellular process	GO:0009987	9	c93407_g2	hypothetical protein TcasGA2_TC009733 [Tribolium castaneum]	RecName: Full=Putative uncharacterized transposon-derived protein ZK1236.4	_	_	_
biological_process	cellular process	GO:0009987	9	c100219_g1	hypothetical protein TcasGA2_TC015481 [Tribolium castaneum]	RecName: Full=Acidic mammalian chitinase; Short=AMCase; AltName: Full=Lung-specific protein TSA1902; Flags: Precursor [Homo sapiens]	Putative uncharacterized protein GLEAN_15481	E3.2.1.14	PF00704.25|Glyco_hydro_18|Glycosyl hydrolases family 18|m.23899:92-436;PF00704.25|Glyco_hydro_18|Glycosyl hydrolases family 18|m.23899:529-867;PF01607.21|CBM_14|Chitin binding Peritrophin-A domain|m.23899:928-974
biological_process	cellular process	GO:0009987	9	c79381_g1	Sodium channel protein 60E [Cerapachys biroi]	RecName: Full=Sodium channel protein 60E; AltName: Full=Drosophila ion channel 60; AltName: Full=Drosophila sodium channel 1; AltName: Full=Protein smell-impaired	_	_	_
