# Supplementary material for: Transcriptome sequencing of Coccinella septempunctata adults (Coleoptera: Coccinellidae) feeding on artificial diet and Aphis craccivora
Source: PLoS One. 2020 Aug 17;15(8):e0236249. doi: 10.1371/journal.pone.0236249 (PMC7430724; doi:10.1371/journal.pone.0236249)
Supplement: S11 File — (XLS) [file pone.0236249.s011.xls]

## Sheet: pathway_table
PathWay	Pathway_definition	number_of_seqs	seqs_kos_list	pathway_imagename
path:ko04977	Vitamin digestion and absorption	1	c100791_g1(CUBN);	ko04977.png
path:ko00650	Butanoate metabolism	1	c28854_g1(E2.3.1.54,pflD);	ko00650.png
path:ko04911	Insulin secretion	2	c91024_g2(GNAS);c92842_g1(SLC2A1,GLUT1);	ko04911.png
path:ko05030	Cocaine addiction	1	c91024_g2(GNAS);	ko05030.png
path:ko04261	Adrenergic signaling in cardiomyocytes	1	c91024_g2(GNAS);	ko04261.png
path:ko05203	Viral carcinogenesis	2	c90904_g1(CCNA);c97585_g1(PK,pyk);	ko05203.png
path:ko04974	Protein digestion and absorption	2	c82697_g1(PRSS);c86679_g1(SLC7A9,BAT1);	ko04974.png
path:ko05131	Shigellosis	2	c79963_g1(WASF2);c84160_g1(WASF2);	ko05131.png
path:ko04145	Phagosome	3	c71899_g1(CTSL);c86635_g1(CTSL);c95289_g2(TUBB);	ko04145.png
path:ko04666	Fc gamma R-mediated phagocytosis	2	c79963_g1(WASF2);c84160_g1(WASF2);	ko04666.png
path:ko05145	Toxoplasmosis	1	c100324_g2(CPK);	ko05145.png
path:ko01200	Carbon metabolism	2	c87575_g2(E4.3.1.19,ilvA,tdcB);c97585_g1(PK,pyk);	ko01200.png
path:ko04932	Non-alcoholic fatty liver disease (NAFLD)	1	c44992_g1(COX2);	ko04932.png
path:ko04750	Inflammatory mediator regulation of TRP channels	1	c91024_g2(GNAS);	ko04750.png
path:ko00240	Pyrimidine metabolism	1	c100282_g1(AK9);	ko00240.png
path:ko00900	Terpenoid backbone biosynthesis	1	c90002_g1(FDPS);	ko00900.png
path:ko04962	Vasopressin-regulated water reabsorption	1	c91024_g2(GNAS);	ko04962.png
path:ko04340	Hedgehog signaling pathway	1	c83747_g1(WNT10);	ko04340.png
path:ko05012	Parkinson's disease	2	c129871_g1(ND3);c44992_g1(COX2);	ko05012.png
path:ko04921	Oxytocin signaling pathway	2	c91024_g2(GNAS);c95004_g1(ANPRA,NPR1);	ko04921.png
path:ko04011	MAPK signaling pathway - yeast	1	c54519_g1(BNI1);	ko04011.png
path:ko03050	Proteasome	1	c91005_g1(PSMD6,RPN7);	ko03050.png
path:ko04120	Ubiquitin mediated proteolysis	7	c92745_g2(UBE2I,UBC9);c94270_g1(UBE2I,UBC9);c94743_g3(UBE2I,UBC9);c95711_g1(UBE2I,UBC9);c96612_g3(UBE2I,UBC9);c97816_g2(UBE2I,UBC9);c99769_g1(UBE2O);	ko04120.png
path:ko04920	Adipocytokine signaling pathway	1	c92842_g1(SLC2A1,GLUT1);	ko04920.png
path:ko00620	Pyruvate metabolism	2	c28854_g1(E2.3.1.54,pflD);c97585_g1(PK,pyk);	ko00620.png
path:ko00310	Lysine degradation	1	c95231_g1(AADAT,KAT2);	ko00310.png
path:ko05031	Amphetamine addiction	1	c91024_g2(GNAS);	ko05031.png
path:ko04022	cGMP-PKG signaling pathway	1	c95004_g1(ANPRA,NPR1);	ko04022.png
path:ko04212	Longevity regulating pathway - worm	4	c100017_g1(FAR);c84017_g1(SCD,desC);c91029_g1(FAR);c98409_g1(FAR);	ko04212.png
path:ko05323	Rheumatoid arthritis	2	c71899_g1(CTSL);c86635_g1(CTSL);	ko05323.png
path:ko04270	Vascular smooth muscle contraction	3	c91024_g2(GNAS);c91870_g1(PLA2G,SPLA2);c95004_g1(ANPRA,NPR1);	ko04270.png
path:ko00010	Glycolysis / Gluconeogenesis	1	c97585_g1(PK,pyk);	ko00010.png
path:ko04612	Antigen processing and presentation	2	c71899_g1(CTSL);c86635_g1(CTSL);	ko04612.png
path:ko00640	Propanoate metabolism	1	c28854_g1(E2.3.1.54,pflD);	ko00640.png
path:ko03013	RNA transport	7	c92745_g2(UBE2I,UBC9);c94270_g1(UBE2I,UBC9);c94743_g3(UBE2I,UBC9);c95711_g1(UBE2I,UBC9);c96030_g4(EIF4G);c96612_g3(UBE2I,UBC9);c97816_g2(UBE2I,UBC9);	ko03013.png
path:ko04923	Regulation of lipolysis in adipocytes	2	c91024_g2(GNAS);c95004_g1(ANPRA,NPR1);	ko04923.png
path:ko05169	Epstein-Barr virus infection	3	c90892_g2(CSNK2A);c90904_g1(CCNA);c91005_g1(PSMD6,RPN7);	ko05169.png
path:ko04940	Type I diabetes mellitus	1	c95425_g2(CPE);	ko04940.png
path:ko01120	Microbial metabolism in diverse environments	2	c100313_g1(XDH);c97585_g1(PK,pyk);	ko01120.png
path:ko04918	Thyroid hormone synthesis	1	c91024_g2(GNAS);	ko04918.png
path:ko00591	Linoleic acid metabolism	1	c91870_g1(PLA2G,SPLA2);	ko00591.png
path:ko04725	Cholinergic synapse	1	c99864_g1(ACHE);	ko04725.png
path:ko04210	Apoptosis	3	c71899_g1(CTSL);c85407_g1(GADD45);c86635_g1(CTSL);	ko04210.png
path:ko00790	Folate biosynthesis	1	c91049_g1(GCH1,folE);	ko00790.png
path:ko05220	Chronic myeloid leukemia	1	c99642_g2(SHC1);	ko05220.png
path:ko01110	Biosynthesis of secondary metabolites	8	c100282_g1(AK9);c100313_g1(XDH);c87575_g2(E4.3.1.19,ilvA,tdcB);c90002_g1(FDPS);c91870_g1(PLA2G,SPLA2);c92645_g2(AGPAT1_2);c94954_g1(adk,AK);c97585_g1(PK,pyk);	ko01110.png
path:ko04070	Phosphatidylinositol signaling system	1	c92270_g1(MTMR14);	ko04070.png
path:ko04728	Dopaminergic synapse	1	c91024_g2(GNAS);	ko04728.png
path:ko04012	ErbB signaling pathway	1	c99642_g2(SHC1);	ko04012.png
path:ko00970	Aminoacyl-tRNA biosynthesis	1	c96286_g1(RARS,argS);	ko00970.png
path:ko00983	Drug metabolism - other enzymes	1	c100313_g1(XDH);	ko00983.png
path:ko00380	Tryptophan metabolism	1	c95231_g1(AADAT,KAT2);	ko00380.png
path:ko04640	Hematopoietic cell lineage	1	c95737_g1(ANPEP);	ko04640.png
path:ko00260	Glycine, serine and threonine metabolism	4	c87575_g2(E4.3.1.19,ilvA,tdcB);c97342_g1(betA,CHDH);c97976_g1(betA,CHDH);c99351_g1(SARDH);	ko00260.png
path:ko00300	Lysine biosynthesis	1	c95231_g1(AADAT,KAT2);	ko00300.png
path:ko00531	Glycosaminoglycan degradation	1	c98935_g2(NAGLU);	ko00531.png
path:ko01100	Metabolic pathways	26	c100282_g1(AK9);c100313_g1(XDH);c100986_g1(POLZ1,rev3);c129871_g1(ND3);c28854_g1(E2.3.1.54,pflD);c44992_g1(COX2);c66115_g1(cydA);c81336_g1(ATPeF0E,ATP5I);c87575_g2(E4.3.1.19,ilvA,tdcB);c88447_g1(PRHOXNB,URAD);c90002_g1(FDPS);c90335_g1(SMPD1,ASM);c91049_g1(GCH1,folE);c91870_g1(PLA2G,SPLA2);c92269_g1(LPCAT1_2);c92270_g1(MTMR14);c92645_g2(AGPAT1_2);c94954_g1(adk,AK);c95231_g1(AADAT,KAT2);c95737_g1(A…	ko01100.png
path:ko01210	2-Oxocarboxylic acid metabolism	1	c95231_g1(AADAT,KAT2);	ko01210.png
path:ko05132	Salmonella infection	2	c79963_g1(WASF2);c84160_g1(WASF2);	ko05132.png
path:ko05214	Glioma	1	c99642_g2(SHC1);	ko05214.png
path:ko04976	Bile secretion	2	c91024_g2(GNAS);c92842_g1(SLC2A1,GLUT1);	ko04976.png
path:ko04020	Calcium signaling pathway	1	c91024_g2(GNAS);	ko04020.png
path:ko04914	Progesterone-mediated oocyte maturation	1	c90904_g1(CCNA);	ko04914.png
path:ko00562	Inositol phosphate metabolism	1	c92270_g1(MTMR14);	ko00562.png
path:ko00600	Sphingolipid metabolism	2	c90335_g1(SMPD1,ASM);c96180_g1(E2.7.1.138,CERK);	ko00600.png
path:ko02020	Two-component system	1	c66115_g1(cydA);	ko02020.png
path:ko04931	Insulin resistance	2	c92760_g1(PPP1R3);c92842_g1(SLC2A1,GLUT1);	ko04931.png
path:ko04919	Thyroid hormone signaling pathway	1	c92842_g1(SLC2A1,GLUT1);	ko04919.png
path:ko05168	Herpes simplex infection	1	c90892_g2(CSNK2A);	ko05168.png
path:ko04922	Glucagon signaling pathway	3	c91024_g2(GNAS);c92842_g1(SLC2A1,GLUT1);c97585_g1(PK,pyk);	ko04922.png
path:ko04970	Salivary secretion	2	c85406_g1(LYZ);c91024_g2(GNAS);	ko04970.png
path:ko04211	Longevity regulating pathway - mammal	1	c100140_g1(RAPTOR);	ko04211.png
path:ko05110	Vibrio cholerae infection	1	c91024_g2(GNAS);	ko05110.png
path:ko04540	Gap junction	2	c91024_g2(GNAS);c95289_g2(TUBB);	ko04540.png
path:ko04910	Insulin signaling pathway	4	c100140_g1(RAPTOR);c92760_g1(PPP1R3);c96352_g2(SOCS2,CIS2);c99642_g2(SHC1);	ko04910.png
path:ko04742	Taste transduction	1	c96589_g1(GABBR);	ko04742.png
path:ko00590	Arachidonic acid metabolism	1	c91870_g1(PLA2G,SPLA2);	ko00590.png
path:ko04110	Cell cycle	2	c85407_g1(GADD45);c90904_g1(CCNA);	ko04110.png
path:ko04068	FoxO signaling pathway	1	c85407_g1(GADD45);	ko04068.png
path:ko05217	Basal cell carcinoma	1	c83747_g1(WNT10);	ko05217.png
path:ko04142	Lysosome	5	c71899_g1(CTSL);c86635_g1(CTSL);c90335_g1(SMPD1,ASM);c94808_g2(ACP2);c98935_g2(NAGLU);	ko04142.png
path:ko05130	Pathogenic Escherichia coli infection	1	c95289_g2(TUBB);	ko05130.png
path:ko05034	Alcoholism	2	c91024_g2(GNAS);c99642_g2(SHC1);	ko05034.png
path:ko04013	MAPK signaling pathway - fly	1	c96254_g1(PHL);	ko04013.png
path:ko04310	Wnt signaling pathway	2	c83747_g1(WNT10);c90892_g2(CSNK2A);	ko04310.png
path:ko05142	Chagas disease (American trypanosomiasis)	1	c91024_g2(GNAS);	ko05142.png
path:ko04930	Type II diabetes mellitus	2	c96352_g2(SOCS2,CIS2);c97585_g1(PK,pyk);	ko04930.png
path:ko03018	RNA degradation	2	c94285_g1(DDX6,RCK,DHH1);c97061_g1(MTR4,SKIV2L2);	ko03018.png
path:ko04072	Phospholipase D signaling pathway	3	c91024_g2(GNAS);c92645_g2(AGPAT1_2);c99642_g2(SHC1);	ko04072.png
path:ko04913	Ovarian steroidogenesis	1	c91024_g2(GNAS);	ko04913.png
path:ko04611	Platelet activation	1	c91024_g2(GNAS);	ko04611.png
path:ko05206	MicroRNAs in cancer	9	c100140_g1(RAPTOR);c92745_g2(UBE2I,UBC9);c94270_g1(UBE2I,UBC9);c94743_g3(UBE2I,UBC9);c95711_g1(UBE2I,UBC9);c96612_g3(UBE2I,UBC9);c97816_g2(UBE2I,UBC9);c98651_g1(TIMP3);c99642_g2(SHC1);	ko05206.png
path:ko04150	mTOR signaling pathway	1	c100140_g1(RAPTOR);	ko04150.png
path:ko04520	Adherens junction	3	c79963_g1(WASF2);c84160_g1(WASF2);c90892_g2(CSNK2A);	ko04520.png
path:ko01212	Fatty acid metabolism	1	c84017_g1(SCD,desC);	ko01212.png
path:ko03008	Ribosome biogenesis in eukaryotes	1	c90892_g2(CSNK2A);	ko03008.png
path:ko00561	Glycerolipid metabolism	3	c92645_g2(AGPAT1_2);c94810_g2(MOGAT2,MGAT2);c96450_g1(MOGAT2,MGAT2);	ko00561.png
path:ko04810	Regulation of actin cytoskeleton	3	c79963_g1(WASF2);c84160_g1(WASF2);c96084_g1(DIAPH2);	ko04810.png
path:ko00982	Drug metabolism - cytochrome P450	1	c77730_g1(GST,gst);	ko00982.png
path:ko04064	NF-kappa B signaling pathway	7	c90892_g2(CSNK2A);c92745_g2(UBE2I,UBC9);c94270_g1(UBE2I,UBC9);c94743_g3(UBE2I,UBC9);c95711_g1(UBE2I,UBC9);c96612_g3(UBE2I,UBC9);c97816_g2(UBE2I,UBC9);	ko04064.png
path:ko04726	Serotonergic synapse	2	c91024_g2(GNAS);c96493_g2(SLC6A4);	ko04726.png
path:ko01040	Biosynthesis of unsaturated fatty acids	1	c84017_g1(SCD,desC);	ko01040.png
path:ko04925	Aldosterone synthesis and secretion	3	c100898_g1(NR4A2,NURR1);c91024_g2(GNAS);c95004_g1(ANPRA,NPR1);	ko04925.png
path:ko04712	Circadian rhythm - plant	1	c90892_g2(CSNK2A);	ko04712.png
path:ko04062	Chemokine signaling pathway	1	c99642_g2(SHC1);	ko04062.png
path:ko04626	Plant-pathogen interaction	1	c100324_g2(CPK);	ko04626.png
path:ko04972	Pancreatic secretion	3	c82697_g1(PRSS);c91024_g2(GNAS);c91870_g1(PLA2G,SPLA2);	ko04972.png
path:ko05410	Hypertrophic cardiomyopathy (HCM)	1	c94308_g1(TTN);	ko05410.png
path:ko04668	TNF signaling pathway	1	c89133_g1(MMP14);	ko04668.png
path:ko05010	Alzheimer's disease	1	c44992_g1(COX2);	ko05010.png
path:ko05216	Thyroid cancer	1	c85289_g1(RET);	ko05216.png
path:ko05162	Measles	1	c90892_g2(CSNK2A);	ko05162.png
path:ko04917	Prolactin signaling pathway	2	c96352_g2(SOCS2,CIS2);c99642_g2(SHC1);	ko04917.png
path:ko04014	Ras signaling pathway	2	c91870_g1(PLA2G,SPLA2);c99642_g2(SHC1);	ko04014.png
path:ko04144	Endocytosis	1	c85289_g1(RET);	ko04144.png
path:ko04260	Cardiac muscle contraction	1	c44992_g1(COX2);	ko04260.png
path:ko04024	cAMP signaling pathway	3	c91024_g2(GNAS);c95004_g1(ANPRA,NPR1);c96589_g1(GABBR);	ko04024.png
path:ko01130	Biosynthesis of antibiotics	6	c100282_g1(AK9);c87575_g2(E4.3.1.19,ilvA,tdcB);c90002_g1(FDPS);c94954_g1(adk,AK);c95231_g1(AADAT,KAT2);c97585_g1(PK,pyk);	ko01130.png
path:ko04530	Tight junction	1	c90892_g2(CSNK2A);	ko04530.png
path:ko04320	Dorso-ventral axis formation	2	c100255_g1(BR-C);c96254_g1(PHL);	ko04320.png
path:ko04630	Jak-STAT signaling pathway	1	c96352_g2(SOCS2,CIS2);	ko04630.png
path:ko00981	Insect hormone biosynthesis	3	c86966_g1(spo,spok,CYP307A);c94356_g1(SAD,CYP315A1);c99570_g1(JHE);	ko00981.png
path:ko04915	Estrogen signaling pathway	3	c91024_g2(GNAS);c96589_g1(GABBR);c99642_g2(SHC1);	ko04915.png
path:ko05414	Dilated cardiomyopathy	2	c91024_g2(GNAS);c94308_g1(TTN);	ko05414.png
path:ko04722	Neurotrophin signaling pathway	1	c99642_g2(SHC1);	ko04722.png
path:ko05230	Central carbon metabolism in cancer	3	c85289_g1(RET);c92842_g1(SLC2A1,GLUT1);c97585_g1(PK,pyk);	ko05230.png
path:ko04614	Renin-angiotensin system	1	c95737_g1(ANPEP);	ko04614.png
path:ko04141	Protein processing in endoplasmic reticulum	1	c89416_g2(CRYAB);	ko04141.png
path:ko00480	Glutathione metabolism	2	c77730_g1(GST,gst);c95737_g1(ANPEP);	ko00480.png
path:ko04730	Long-term depression	1	c91024_g2(GNAS);	ko04730.png
path:ko05164	Influenza A	2	c82697_g1(PRSS);c90002_g1(FDPS);	ko05164.png
path:ko04139	Regulation of mitophagy - yeast	1	c90892_g2(CSNK2A);	ko04139.png
path:ko05166	HTLV-I infection	3	c83747_g1(WNT10);c90002_g1(FDPS);c92842_g1(SLC2A1,GLUT1);	ko05166.png
path:ko05100	Bacterial invasion of epithelial cells	3	c79963_g1(WASF2);c84160_g1(WASF2);c99642_g2(SHC1);	ko05100.png
path:ko04390	Hippo signaling pathway	1	c83747_g1(WNT10);	ko04390.png
path:ko05416	Viral myocarditis	1	c96030_g4(EIF4G);	ko05416.png
path:ko05146	Amoebiasis	2	c91024_g2(GNAS);c91173_g1(SERPINB);	ko05146.png
path:ko05205	Proteoglycans in cancer	4	c71899_g1(CTSL);c83747_g1(WNT10);c86635_g1(CTSL);c98651_g1(TIMP3);	ko05205.png
path:ko04510	Focal adhesion	1	c99642_g2(SHC1);	ko04510.png
path:ko05161	Hepatitis B	1	c90904_g1(CCNA);	ko05161.png
path:ko05204	Chemical carcinogenesis	1	c77730_g1(GST,gst);	ko05204.png
path:ko00565	Ether lipid metabolism	2	c91870_g1(PLA2G,SPLA2);c92269_g1(LPCAT1_2);	ko00565.png
path:ko04213	Longevity regulating pathway - multiple species	2	c100140_g1(RAPTOR);c89416_g2(CRYAB);	ko04213.png
path:ko04727	GABAergic synapse	1	c96589_g1(GABBR);	ko04727.png
path:ko04724	Glutamatergic synapse	2	c91024_g2(GNAS);c96438_g2(GRIK2);	ko04724.png
path:ko05200	Pathways in cancer	4	c83747_g1(WNT10);c85289_g1(RET);c91024_g2(GNAS);c92842_g1(SLC2A1,GLUT1);	ko05200.png
path:ko04912	GnRH signaling pathway	2	c89133_g1(MMP14);c91024_g2(GNAS);	ko04912.png
path:ko04146	Peroxisome	5	c100017_g1(FAR);c100313_g1(XDH);c89886_g1(MPV17);c91029_g1(FAR);c98409_g1(FAR);	ko04146.png
path:ko04713	Circadian entrainment	1	c91024_g2(GNAS);	ko04713.png
path:ko00290	Valine, leucine and isoleucine biosynthesis	1	c87575_g2(E4.3.1.19,ilvA,tdcB);	ko00290.png
path:ko04071	Sphingolipid signaling pathway	1	c90335_g1(SMPD1,ASM);	ko04071.png
path:ko00564	Glycerophospholipid metabolism	4	c91870_g1(PLA2G,SPLA2);c92269_g1(LPCAT1_2);c92645_g2(AGPAT1_2);c99864_g1(ACHE);	ko00564.png
path:ko03040	Spliceosome	1	c86546_g1(HNRNPA1_3);	ko03040.png
path:ko00073	Cutin, suberine and wax biosynthesis	3	c100017_g1(FAR);c91029_g1(FAR);c98409_g1(FAR);	ko00073.png
path:ko04152	AMPK signaling pathway	3	c100140_g1(RAPTOR);c84017_g1(SCD,desC);c90904_g1(CCNA);	ko04152.png
path:ko04015	Rap1 signaling pathway	1	c91024_g2(GNAS);	ko04015.png
path:ko00190	Oxidative phosphorylation	4	c129871_g1(ND3);c44992_g1(COX2);c66115_g1(cydA);c81336_g1(ATPeF0E,ATP5I);	ko00190.png
path:ko05211	Renal cell carcinoma	1	c92842_g1(SLC2A1,GLUT1);	ko05211.png
path:ko04971	Gastric acid secretion	1	c91024_g2(GNAS);	ko04971.png
path:ko04975	Fat digestion and absorption	6	c91870_g1(PLA2G,SPLA2);c92645_g2(AGPAT1_2);c94810_g2(MOGAT2,MGAT2);c94881_g1(MTTP,MTP);c96450_g1(MOGAT2,MGAT2);c98041_g1(MTTP,MTP);	ko04975.png
path:ko04115	p53 signaling pathway	1	c85407_g1(GADD45);	ko04115.png
path:ko04010	MAPK signaling pathway	1	c85407_g1(GADD45);	ko04010.png
path:ko05231	Choline metabolism in cancer	2	c79963_g1(WASF2);c84160_g1(WASF2);	ko05231.png
path:ko00270	Cysteine and methionine metabolism	1	c95769_g2(mtnC,ENOPH1);	ko00270.png
path:ko04924	Renin secretion	2	c91024_g2(GNAS);c95004_g1(ANPRA,NPR1);	ko04924.png
path:ko04650	Natural killer cell mediated cytotoxicity	1	c99642_g2(SHC1);	ko04650.png
path:ko00100	Steroid biosynthesis	1	c93955_g1(E2.3.1.26,SOAT);	ko00100.png
path:ko03460	Fanconi anemia pathway	1	c100986_g1(POLZ1,rev3);	ko03460.png
path:ko05032	Morphine addiction	2	c91024_g2(GNAS);c96589_g1(GABBR);	ko05032.png
path:ko04151	PI3K-Akt signaling pathway	1	c100140_g1(RAPTOR);	ko04151.png
path:ko04080	Neuroactive ligand-receptor interaction	5	c82697_g1(PRSS);c93160_g1(DRD2N);c96086_g1(HCRTR2);c96438_g2(GRIK2);c96589_g1(GABBR);	ko04080.png
path:ko00232	Caffeine metabolism	1	c100313_g1(XDH);	ko00232.png
path:ko05016	Huntington's disease	1	c44992_g1(COX2);	ko05016.png
path:ko03320	PPAR signaling pathway	1	c84017_g1(SCD,desC);	ko03320.png
path:ko04550	Signaling pathways regulating pluripotency of stem cells	1	c83747_g1(WNT10);	ko04550.png
path:ko04978	Mineral absorption	1	c86470_g1(FTH1);	ko04978.png
path:ko01230	Biosynthesis of amino acids	3	c87575_g2(E4.3.1.19,ilvA,tdcB);c95231_g1(AADAT,KAT2);c97585_g1(PK,pyk);	ko01230.png
path:ko04961	Endocrine and other factor-regulated calcium reabsorption	1	c91024_g2(GNAS);	ko04961.png
path:ko04066	HIF-1 signaling pathway	1	c92842_g1(SLC2A1,GLUT1);	ko04066.png
path:ko04916	Melanogenesis	2	c83747_g1(WNT10);c91024_g2(GNAS);	ko04916.png
path:ko00230	Purine metabolism	7	c100282_g1(AK9);c100313_g1(XDH);c88447_g1(PRHOXNB,URAD);c94954_g1(adk,AK);c95004_g1(ANPRA,NPR1);c96755_g2(PDE6N);c97585_g1(PK,pyk);	ko00230.png
path:ko00980	Metabolism of xenobiotics by cytochrome P450	1	c77730_g1(GST,gst);	ko00980.png
path:ko00592	alpha-Linolenic acid metabolism	1	c91870_g1(PLA2G,SPLA2);	ko00592.png
