# Supplementary material for: Transcriptome sequencing of Coccinella septempunctata adults (Coleoptera: Coccinellidae) feeding on artificial diet and Aphis craccivora
Source: PLoS One. 2020 Aug 17;15(8):e0236249. doi: 10.1371/journal.pone.0236249 (PMC7430724; doi:10.1371/journal.pone.0236249)
Supplement: S12 File — (XLS) [file pone.0236249.s012.xls]

## Sheet: pathway_table
PathWay	Pathway_definition	number_of_seqs	seqs_kos_list	pathway_imagename
path:ko00830	Retinol metabolism	2	c86819_g1(UGT);c93683_g2(UGT);	ko00830.png
path:ko04911	Insulin secretion	1	c92842_g1(SLC2A1,GLUT1);	ko04911.png
path:ko04974	Protein digestion and absorption	1	c89304_g1(SLC15A1,PEPT1);	ko04974.png
path:ko04145	Phagosome	2	c87178_g1(CTSL);c95289_g2(TUBB);	ko04145.png
path:ko05145	Toxoplasmosis	1	c100324_g2(CPK);	ko05145.png
path:ko04740	Olfactory transduction	1	c99794_g1(PRKG1);	ko04740.png
path:ko00240	Pyrimidine metabolism	1	c86169_g1(comEB);	ko00240.png
path:ko04340	Hedgehog signaling pathway	1	c83747_g1(WNT10);	ko04340.png
path:ko05012	Parkinson's disease	1	c129871_g1(ND3);	ko05012.png
path:ko04120	Ubiquitin mediated proteolysis	5	c95280_g2(UBE2I,UBC9);c95936_g1(UBE2I,UBC9);c96612_g3(UBE2I,UBC9);c98878_g2(UBE2I,UBC9);c99696_g1(UBE2I,UBC9);	ko04120.png
path:ko04920	Adipocytokine signaling pathway	1	c92842_g1(SLC2A1,GLUT1);	ko04920.png
path:ko00520	Amino sugar and nucleotide sugar metabolism	1	c100219_g1(E3.2.1.14);	ko00520.png
path:ko00040	Pentose and glucuronate interconversions	2	c86819_g1(UGT);c93683_g2(UGT);	ko00040.png
path:ko00310	Lysine degradation	1	c95231_g1(AADAT,KAT2);	ko00310.png
path:ko04973	Carbohydrate digestion and absorption	1	c94846_g1(E3.2.1.1,amyA,malS);	ko04973.png
path:ko04022	cGMP-PKG signaling pathway	1	c99794_g1(PRKG1);	ko04022.png
path:ko05323	Rheumatoid arthritis	1	c87178_g1(CTSL);	ko05323.png
path:ko04270	Vascular smooth muscle contraction	1	c99794_g1(PRKG1);	ko04270.png
path:ko04612	Antigen processing and presentation	1	c87178_g1(CTSL);	ko04612.png
path:ko03013	RNA transport	5	c95280_g2(UBE2I,UBC9);c95936_g1(UBE2I,UBC9);c96612_g3(UBE2I,UBC9);c98878_g2(UBE2I,UBC9);c99696_g1(UBE2I,UBC9);	ko03013.png
path:ko04923	Regulation of lipolysis in adipocytes	1	c99794_g1(PRKG1);	ko04923.png
path:ko04210	Apoptosis	1	c87178_g1(CTSL);	ko04210.png
path:ko00052	Galactose metabolism	1	c97876_g1(malZ);	ko00052.png
path:ko00983	Drug metabolism - other enzymes	2	c86819_g1(UGT);c93683_g2(UGT);	ko00983.png
path:ko00380	Tryptophan metabolism	1	c95231_g1(AADAT,KAT2);	ko00380.png
path:ko00260	Glycine, serine and threonine metabolism	1	c87844_g1(betA,CHDH);	ko00260.png
path:ko00300	Lysine biosynthesis	1	c95231_g1(AADAT,KAT2);	ko00300.png
path:ko00053	Ascorbate and aldarate metabolism	2	c86819_g1(UGT);c93683_g2(UGT);	ko00053.png
path:ko01100	Metabolic pathways	13	c100219_g1(E3.2.1.14);c100710_g1(FASN);c100710_g2(FASN);c129871_g1(ND3);c86169_g1(comEB);c86819_g1(UGT);c87844_g1(betA,CHDH);c91433_g1(MTHFD2);c93683_g2(UGT);c94846_g1(E3.2.1.1,amyA,malS);c95231_g1(AADAT,KAT2);c97876_g1(malZ);c98505_g2(MTHFD);	ko01100.png
path:ko01210	2-Oxocarboxylic acid metabolism	1	c95231_g1(AADAT,KAT2);	ko01210.png
path:ko05150	Staphylococcus aureus infection	1	c93486_g1(PLG);	ko05150.png
path:ko04976	Bile secretion	1	c92842_g1(SLC2A1,GLUT1);	ko04976.png
path:ko04931	Insulin resistance	1	c92842_g1(SLC2A1,GLUT1);	ko04931.png
path:ko04919	Thyroid hormone signaling pathway	1	c92842_g1(SLC2A1,GLUT1);	ko04919.png
path:ko04922	Glucagon signaling pathway	1	c92842_g1(SLC2A1,GLUT1);	ko04922.png
path:ko00670	One carbon pool by folate	2	c91433_g1(MTHFD2);c98505_g2(MTHFD);	ko00670.png
path:ko04970	Salivary secretion	1	c99794_g1(PRKG1);	ko04970.png
path:ko04540	Gap junction	2	c95289_g2(TUBB);c99794_g1(PRKG1);	ko04540.png
path:ko04910	Insulin signaling pathway	2	c100710_g1(FASN);c100710_g2(FASN);	ko04910.png
path:ko05217	Basal cell carcinoma	1	c83747_g1(WNT10);	ko05217.png
path:ko04142	Lysosome	1	c87178_g1(CTSL);	ko04142.png
path:ko05130	Pathogenic Escherichia coli infection	1	c95289_g2(TUBB);	ko05130.png
path:ko04310	Wnt signaling pathway	1	c83747_g1(WNT10);	ko04310.png
path:ko05142	Chagas disease (American trypanosomiasis)	1	c94386_g1(ACE);	ko05142.png
path:ko00860	Porphyrin and chlorophyll metabolism	2	c86819_g1(UGT);c93683_g2(UGT);	ko00860.png
path:ko04512	ECM-receptor interaction	1	c95147_g1(SV2);	ko04512.png
path:ko03018	RNA degradation	1	c94816_g2(CNOT7_8,CAF1,POP2);	ko03018.png
path:ko04611	Platelet activation	1	c99794_g1(PRKG1);	ko04611.png
path:ko05206	MicroRNAs in cancer	5	c95280_g2(UBE2I,UBC9);c95936_g1(UBE2I,UBC9);c96612_g3(UBE2I,UBC9);c98878_g2(UBE2I,UBC9);c99696_g1(UBE2I,UBC9);	ko05206.png
path:ko01212	Fatty acid metabolism	2	c100710_g1(FASN);c100710_g2(FASN);	ko01212.png
path:ko00982	Drug metabolism - cytochrome P450	3	c77730_g1(GST,gst);c86819_g1(UGT);c93683_g2(UGT);	ko00982.png
path:ko04064	NF-kappa B signaling pathway	5	c95280_g2(UBE2I,UBC9);c95936_g1(UBE2I,UBC9);c96612_g3(UBE2I,UBC9);c98878_g2(UBE2I,UBC9);c99696_g1(UBE2I,UBC9);	ko04064.png
path:ko04626	Plant-pathogen interaction	1	c100324_g2(CPK);	ko04626.png
path:ko05410	Hypertrophic cardiomyopathy (HCM)	1	c94386_g1(ACE);	ko05410.png
path:ko05216	Thyroid cancer	1	c85289_g1(RET);	ko05216.png
path:ko04144	Endocytosis	1	c85289_g1(RET);	ko04144.png
path:ko01130	Biosynthesis of antibiotics	1	c95231_g1(AADAT,KAT2);	ko01130.png
path:ko04320	Dorso-ventral axis formation	1	c78220_g1(FMN2);	ko04320.png
path:ko04610	Complement and coagulation cascades	1	c93486_g1(PLG);	ko04610.png
path:ko05230	Central carbon metabolism in cancer	2	c85289_g1(RET);c92842_g1(SLC2A1,GLUT1);	ko05230.png
path:ko04614	Renin-angiotensin system	1	c94386_g1(ACE);	ko04614.png
path:ko00480	Glutathione metabolism	1	c77730_g1(GST,gst);	ko00480.png
path:ko04730	Long-term depression	1	c99794_g1(PRKG1);	ko04730.png
path:ko05164	Influenza A	1	c93486_g1(PLG);	ko05164.png
path:ko05166	HTLV-I infection	2	c83747_g1(WNT10);c92842_g1(SLC2A1,GLUT1);	ko05166.png
path:ko04390	Hippo signaling pathway	1	c83747_g1(WNT10);	ko04390.png
path:ko05205	Proteoglycans in cancer	2	c83747_g1(WNT10);c87178_g1(CTSL);	ko05205.png
path:ko00140	Steroid hormone biosynthesis	2	c86819_g1(UGT);c93683_g2(UGT);	ko00140.png
path:ko05204	Chemical carcinogenesis	3	c77730_g1(GST,gst);c86819_g1(UGT);c93683_g2(UGT);	ko05204.png
path:ko05200	Pathways in cancer	3	c83747_g1(WNT10);c85289_g1(RET);c92842_g1(SLC2A1,GLUT1);	ko05200.png
path:ko04713	Circadian entrainment	1	c99794_g1(PRKG1);	ko04713.png
path:ko00500	Starch and sucrose metabolism	4	c86819_g1(UGT);c93683_g2(UGT);c94846_g1(E3.2.1.1,amyA,malS);c97876_g1(malZ);	ko00500.png
path:ko04152	AMPK signaling pathway	2	c100710_g1(FASN);c100710_g2(FASN);	ko04152.png
path:ko00190	Oxidative phosphorylation	1	c129871_g1(ND3);	ko00190.png
path:ko05211	Renal cell carcinoma	1	c92842_g1(SLC2A1,GLUT1);	ko05211.png
path:ko00061	Fatty acid biosynthesis	2	c100710_g1(FASN);c100710_g2(FASN);	ko00061.png
path:ko04924	Renin secretion	1	c94386_g1(ACE);	ko04924.png
path:ko00100	Steroid biosynthesis	2	c93955_g1(E2.3.1.26,SOAT);c94038_g1(E2.3.1.26,SOAT);	ko00100.png
path:ko04080	Neuroactive ligand-receptor interaction	1	c93486_g1(PLG);	ko04080.png
path:ko04550	Signaling pathways regulating pluripotency of stem cells	1	c83747_g1(WNT10);	ko04550.png
path:ko01230	Biosynthesis of amino acids	1	c95231_g1(AADAT,KAT2);	ko01230.png
path:ko04066	HIF-1 signaling pathway	1	c92842_g1(SLC2A1,GLUT1);	ko04066.png
path:ko04916	Melanogenesis	1	c83747_g1(WNT10);	ko04916.png
path:ko00980	Metabolism of xenobiotics by cytochrome P450	3	c77730_g1(GST,gst);c86819_g1(UGT);c93683_g2(UGT);	ko00980.png
